# Supplementary material for: Prospective associations between pulse pressure and cognitive performance in Chinese middle-aged and older population across a 5-year study period
Source: Alzheimers Res Ther. 2018 Mar 12;10:29. doi: 10.1186/s13195-018-0355-1 (PMC5848624; doi:10.1186/s13195-018-0355-1)
Supplement: Supplementary file 1 — Final dataset. (XLSX 2360 kb) [file 13195_2018_355_MOESM1_ESM.xlsx]

## Sheet: final data
ID	ADL01	ADL03	ADL05	age	age1	bb006	bc001	bd001	be001	BMI01	da023	da047	da048	da059	da067	DBP01	DBP03	DBP05	dep01	dep03	dep05	qm00201	rgender	SBP01	SBP03	SBP05	cog01	cog03	cog05	mental01	mental03	mental05	memory01	memory03	memory05	PP01	PP03	PP05	MAP01	MAP03	MAP05	da007_1_01	da007_11_01	da007_12_01	da007_2_01	da007_3_01	da007_7_01	da007_8_01	da011s1_01
01010410101	11	11	11	46	2	1	1	1	1	#NULL!	2	2	2	2	3	#NULL!	64	66.6667	10	15	11	#NULL!	2	#NULL!	109.333	108.667	12.5	14	14.5	10	8	9	2.5	6	5.5	#NULL!	45.3333	42	#NULL!	79.1111	80.6667	2	2	2	2	2	2	2	#NULL!
01010410102	11	11	11	48	2	1	1	4	1	19.9017	2	5	4	1	2	67.3333	69.3333	64.6667	16	21	22	79	1	123.667	139	142.667	18.5	11.5	11.5	10	6	8	8.5	5.5	3.5	56.3333	69.6667	78	86.1111	92.5556	90.6667	2	2	2	2	2	2	2	#NULL!
01010410201	11	11	11	57	2	1	1	1	1	#NULL!	2	5	3	2	3	#NULL!	#NULL!	70	10	15	14	#NULL!	2	#NULL!	#NULL!	124.667	8	11.5	4.5	6	8	1	2	3.5	3.5	#NULL!	#NULL!	54.6667	#NULL!	#NULL!	88.2222	2	2	2	2	2	2	2	#NULL!
01010410202	11	11	11	60	3	1	1	1	1	21.6128	2	5	3	1	2	74.6667	74.3333	85.6667	10	19	16	85	1	143.333	137.667	152.667	7	8.5	11.5	4	5	8	3	3.5	3.5	68.6667	63.3333	67	97.5556	95.4444	108	2	2	2	2	2	2	2	#NULL!
01010410301	11	11	11	48	2	1	1	5	1	#NULL!	2	5	4	1	1	#NULL!	58	95	18	20	19	#NULL!	1	#NULL!	114	176	16.5	7.5	14	11	4	9	5.5	3.5	5	#NULL!	56	81	#NULL!	76.6667	122	1	2	2	2	2	2	2	#NULL!
01010410302	11	11	11	46	2	1	1	5	1	#NULL!	2	5	5	2	3	#NULL!	64.6667	54.3333	18	25	23	#NULL!	2	#NULL!	114.333	89.6667	17.5	12.5	10	11	7	5	6.5	5.5	5	#NULL!	49.6667	35.3333	#NULL!	81.2222	66.1111	2	2	2	2	2	2	2	#NULL!
01010410401	11	12	12	61	3	1	1	1	1	19.1379	2	5	2	1	3	87	86	#NULL!	19	16	25	80	1	178.667	135	#NULL!	12	10	9	6	6	8	6	4	1	91.6667	49	#NULL!	117.556	102.333	#NULL!	2	2	2	2	2	2	2	#NULL!
01010410501	11	11	12	66	4	1	1	1	1	#NULL!	2	5	3	2	3	#NULL!	57.3333	57.6667	19	24	31	#NULL!	2	#NULL!	105	108.667	10.5	6	5.5	5	2	3	5.5	4	2.5	#NULL!	47.6667	51	#NULL!	73.2222	74.6667	2	2	2	2	2	1	2	#NULL!
01010410502	11	11	11	68	4	1	1	5	1	20.6641	2	5	3	1	1	106.333	100.333	88.6667	18	20	20	81	1	195	195.667	163.667	15.5	17	9.5	9	10	6	6.5	7	3.5	88.6667	95.3333	75	135.889	132.111	113.667	2	2	2	2	2	2	2	#NULL!
01010410601	30	14	14	80	5	1	1	1	1	#NULL!	2	5	3	2	3	#NULL!	#NULL!	91.3333	21	#NULL!	#NULL!	#NULL!	2	#NULL!	#NULL!	169	1	#NULL!	#NULL!	1	#NULL!	#NULL!	0	#NULL!	#NULL!	#NULL!	#NULL!	77.6667	#NULL!	#NULL!	117.222	2	2	2	2	2	2	2	#NULL!
01010410701	12	11	11	79	4	1	1	2	1	19.8471	1	5	2	1	3	50.3333	68.3333	61.3333	12	14	#NULL!	81	1	118.333	151.333	136	13	6	#NULL!	8	4	#NULL!	5	2	#NULL!	68	83	74.6667	73	96	86.2222	1	2	2	2	2	2	2	1
01010410801	11	12	11	56	2	1	1	1	1	19.8868	2	5	4	2	3	64.3333	62.6667	#NULL!	15	17	23	83	2	100	99	#NULL!	4.5	4.5	6	3	2	3	1.5	2.5	3	35.6667	36.3333	#NULL!	76.2222	74.7778	#NULL!	2	2	2	2	2	2	2	#NULL!
01010410802	11	11	11	59	2	1	1	4	1	18.7471	2	5	2	1	3	70	70	64.3333	10	12	15	75	1	108	112.667	102	10	12	6	5	8	4	5	4	2	38	42.6667	37.6667	82.6667	84.2222	76.8889	2	2	2	2	2	2	2	#NULL!
01010410901	11	11	11	45	2	1	1	5	1	19.5325	2	5	2	1	1	69	77.3333	81.6667	20	10	13	70	1	108.667	108.333	115	11	13	12	8	7	10	3	6	2	39.6667	31	33.3333	82.2222	87.6667	92.7778	2	2	2	2	2	2	2	#NULL!
01010410902	11	11	11	45	2	1	1	2	1	#NULL!	2	5	2	2	3	#NULL!	63	66.6667	16	23	24	#NULL!	2	#NULL!	104	110.333	12	13	10	7	6	4	5	7	6	#NULL!	41	43.6667	#NULL!	76.6667	81.2222	2	2	2	2	2	2	2	#NULL!
01010411001	11	14	11	57	2	1	1	1	1	#NULL!	2	1	3	2	3	#NULL!	#NULL!	86.3333	22	22	10	#NULL!	2	#NULL!	#NULL!	150.667	5.5	0	0.5	4	0	0	1.5	#NULL!	0.5	#NULL!	#NULL!	64.3333	#NULL!	#NULL!	107.778	2	2	2	2	2	2	2	#NULL!
01010411002	11	21	16	65	4	1	1	2	1	21.2825	2	1	5	1	3	87.6667	85	76.6667	18	26	11	84	1	166	147	139.333	14	8.5	5.5	9	5	5	5	3.5	0.5	78.3333	62	62.6667	113.778	105.667	97.5556	2	2	2	2	2	2	2	#NULL!
01010411101	12	14	11	57	2	1	1	5	5	20.4082	2	5	2	1	1	82.3333	75.3333	76.3333	17	20	14	77	1	124.667	114.667	122	12.5	10.5	11.5	8	5	7	4.5	5.5	4.5	42.3333	39.3333	45.6667	96.4444	88.4444	91.5556	2	2	2	2	2	2	2	#NULL!
01010411201	11	11	27	51	2	1	1	5	1	23.7943	2	5	3	1	3	94.6667	71	96.6667	10	13	35	87	1	157.333	115	151	13	14.5	6.5	8	10	3	5	4.5	3.5	62.6667	44	54.3333	115.556	85.6667	114.778	2	2	2	2	2	2	2	#NULL!
01010411202	11	11	11	54	2	1	1	1	1	#NULL!	2	1	2	2	3	#NULL!	81	75	10	10	18	#NULL!	2	#NULL!	132.333	144.667	7	4	4	4	1	2	3	3	2	#NULL!	51.3333	69.6667	#NULL!	98.1111	98.2222	2	2	2	2	2	2	2	#NULL!
01010411301	11	17	12	49	2	1	1	4	1	22.5391	2	5	3	1	1	54.3333	69.6667	73.6667	17	17	19	84	1	102.667	135.667	129	11.5	8	3.5	7	5	3	4.5	3	0.5	48.3333	66	55.3333	70.4444	91.6667	92.1111	2	2	2	2	2	2	2	#NULL!
01010411302	11	11	11	47	2	1	1	1	1	#NULL!	1	5	2	2	3	#NULL!	79.3333	75.3333	16	11	25	#NULL!	2	#NULL!	164	145.667	12	7	4	8	4	1	4	3	3	#NULL!	84.6667	70.3333	#NULL!	107.556	98.7778	1	2	2	2	2	2	2	#NULL!
01010411401	11	14	11	55	2	1	1	1	1	21.6966	2	5	4	2	3	69.3333	71.3333	72	19	16	15	86	2	125.667	132	122	9.5	4	0	6	0	0	3.5	4	0	56.3333	60.6667	50	88.1111	91.5556	88.6667	2	2	2	2	2	2	2	#NULL!
01010411402	11	14	11	62	3	1	1	2	1	#NULL!	2	5	3	1	1	#NULL!	67.3333	73	16	23	20	#NULL!	1	#NULL!	119.333	135	13	9.5	11	9	6	9	4	3.5	2	#NULL!	52	62	#NULL!	84.6667	93.6667	2	2	2	2	2	2	2	#NULL!
01010411501	11	11	11	50	2	1	1	2	1	19.1001	2	5	2	1	1	73.3333	73	74	10	21	16	82	1	117	118.667	121.333	7.5	11	9.5	4	6	5	3.5	5	4.5	43.6667	45.6667	47.3333	87.8889	88.2222	89.7778	2	2	2	2	2	2	2	#NULL!
01010411502	11	11	11	45	2	1	1	1	1	22.4906	2	5	2	2	3	57.3333	65	60.6667	10	27	16	87	1	101.667	104	94	8	9	11	6	4	6	2	5	5	44.3333	39	33.3333	72.1111	78	71.7778	2	2	2	2	2	2	2	#NULL!
01010411601	11	11	11	53	2	1	1	5	1	16.369	2	5	3	1	3	82.3333	85	84.6667	24	19	22	78	1	128	154	162.333	10.5	10	9	6	7	6	4.5	3	3	45.6667	69	77.6667	97.5556	108	110.556	2	2	2	2	2	2	2	#NULL!
01010411602	11	12	14	57	2	1	1	1	1	#NULL!	2	4	3	2	3	#NULL!	75	70.6667	26	25	25	#NULL!	2	#NULL!	134.667	126	7	7	4	2	3	3	5	4	1	#NULL!	59.6667	55.3333	#NULL!	94.8889	89.1111	2	2	2	2	2	2	2	#NULL!
01010411701	11	11	11	57	2	1	1	1	1	#NULL!	2	5	2	2	3	#NULL!	85	102.333	13	17	26	#NULL!	2	#NULL!	159.667	193	13.5	15	3	10	11	0	3.5	4	3	#NULL!	74.6667	90.6667	#NULL!	109.889	132.556	2	2	2	2	2	2	2	#NULL!
01010411702	11	11	13	66	4	1	1	4	1	21.9916	2	5	2	1	3	56.6667	61.3333	61.3333	18	19	16	88	1	139.667	119.333	109.667	14.5	15.5	13	10	11	9	4.5	4.5	4	83	58	48.3333	84.3333	80.6667	77.4444	2	2	2	2	1	2	2	#NULL!
01010411801	11	11	12	54	2	1	1	2	1	19.8868	2	5	3	1	3	76	87	57.3333	16	24	20	84	1	132.333	148.667	107.333	14	4.5	8	9	3	6	5	1.5	2	56.3333	61.6667	50	94.7778	107.556	74	2	2	2	2	2	2	2	#NULL!
01010411802	11	17	18	51	2	1	1	1	1	#NULL!	2	5	4	2	3	#NULL!	80	#NULL!	16	23	30	#NULL!	2	#NULL!	118.667	#NULL!	9.5	2	2	5	0	2	4.5	2	0	#NULL!	38.6667	#NULL!	#NULL!	92.8889	#NULL!	2	2	2	2	2	2	2	#NULL!
01010411901	11	11	11	57	2	1	1	4	1	20.2982	2	5	3	1	1	98	81	87	19	21	17	75	1	182	143.333	147.667	15	6	10.5	8	2	9	7	4	1.5	84	62.3333	60.6667	126	101.778	107.222	2	2	2	2	2	2	2	#NULL!
01010420301	11	12	#NULL!	65	4	1	2	4	1	19.1876	1	5	2	1	3	57.6667	58	#NULL!	16	10	#NULL!	80	1	98.6667	92	#NULL!	7	2.5	#NULL!	7	2	#NULL!	0	0.5	#NULL!	41	34	#NULL!	71.3333	69.3333	#NULL!	2	2	2	2	2	2	2	#NULL!
01010420501	11	11	11	46	2	1	2	2	1	26.6137	2	5	3	2	3	67	#NULL!	79	13	10	12	84	2	115.667	#NULL!	122.667	11	5	3	11	3	3	0	2	0	48.6667	#NULL!	43.6667	83.2222	#NULL!	93.5556	2	2	2	2	2	2	2	#NULL!
01010420502	11	11	11	51	2	2	2	6	1	20.9689	2	5	3	1	1	75.3333	#NULL!	#NULL!	14	11	14	87	1	127.333	#NULL!	#NULL!	14.5	15	17	11	10	11	3.5	5	6	52	#NULL!	#NULL!	92.6667	#NULL!	#NULL!	2	2	2	2	2	2	2	#NULL!
01010420601	11	11	11	47	2	1	2	2	2	22.4889	2	5	4	2	3	90	77.3333	75.3333	16	13	16	85.3	2	143.333	118	128.667	3	12.5	10	3	7	4	0	5.5	6	53.3333	40.6667	53.3333	107.778	90.8889	93.1111	2	2	2	2	2	2	2	#NULL!
01010420602	11	11	11	54	2	1	2	5	2	19.257	2	5	4	1	1	78	81.3333	90.6667	17	12	16	#NULL!	1	124	127.333	137.667	11	10.5	14	9	6	10	2	4.5	4	46	46	47	93.3333	96.6667	106.333	2	2	2	2	2	2	2	#NULL!
01010420801	11	11	11	59	2	2	2	2	4	22.9874	1	5	3	2	3	77	63.3333	66.6667	25	25	30	78	2	126.333	102.667	113.333	14	16	12.5	11	9	8	3	7	4.5	49.3333	39.3333	46.6667	93.4444	76.4444	82.2222	2	2	2	2	2	2	2	#NULL!
01010421001	12	18	15	74	4	1	2	1	5	28.4506	2	5	3	2	3	107.5	96	91	34	32	23	94	2	194	176	171.667	5	2	4	2	2	3	3	0	1	86.5	80	80.6667	136.333	122.667	117.889	1	2	2	2	2	2	2	#NULL!
01010421201	16	22	11	61	3	1	2	1	5	#NULL!	1	5	3	2	3	#NULL!	91.3333	85.3333	32	27	28	84	2	#NULL!	171.333	143.333	4	6	5.5	3	4	5	1	2	0.5	#NULL!	80	58	#NULL!	118	104.667	1	2	2	1	1	2	2	#NULL!
01010421701	11	11	11	48	2	2	2	5	1	24.1672	2	5	3	2	3	88.6667	#NULL!	76.6667	16	10	15	92	2	143.667	#NULL!	140.333	11.5	10	9	6	7	6	5.5	3	3	55	#NULL!	63.6667	107	#NULL!	97.8889	1	2	2	2	1	2	2	#NULL!
01010421702	11	11	11	56	2	2	2	2	1	20.0692	2	5	4	1	2	82.6667	76.6667	66.6667	19	13	10	80	1	137.333	142	123	11	16	14	6	11	10	5	5	4	54.6667	65.3333	56.3333	100.889	98.4444	85.4444	2	2	2	1	2	1	2	#NULL!
01010421802	11	11	11	48	2	2	2	5	2	21.5625	2	5	4	2	3	73.6667	74.3333	72.3333	23	25	18	79	2	122.333	110	114.333	8.5	14.5	14	4	8	11	4.5	6.5	3	48.6667	35.6667	42	89.8889	86.2222	86.3333	2	2	2	2	2	1	2	#NULL!
01010422001	13	12	13	64	3	1	1	1	5	#NULL!	2	5	3	2	3	#NULL!	#NULL!	98	21	14	16	92	2	#NULL!	#NULL!	154	3	1	3	3	1	3	0	0	0	#NULL!	#NULL!	56	#NULL!	#NULL!	116.667	2	2	2	2	2	2	2	#NULL!
01010422101	11	26	11	57	2	1	2	5	1	18.7262	2	1	3	2	3	71	62	67.3333	26	24	19	82	2	116.667	88.3333	101.667	11	16.5	10	6	11	6	5	5.5	4	45.6667	26.3333	34.3333	86.2222	70.7778	78.7778	2	2	2	2	2	1	2	#NULL!
01010422102	34	23	15	58	2	2	2	2	1	#NULL!	1	6	3	1	3	84.3333	69.3333	84	#NULL!	10	12	87	1	149	113.667	145.333	#NULL!	7.5	6.5	#NULL!	5	6	#NULL!	2.5	0.5	64.6667	44.3333	61.3333	105.889	84.1111	104.444	1	2	2	2	2	2	1	1
01010422501	11	17	14	73	4	2	2	4	1	#NULL!	2	5	4	2	3	#NULL!	#NULL!	81.6667	14	10	12	#NULL!	1	#NULL!	#NULL!	176	15	13	7	10	10	7	5	3	0	#NULL!	#NULL!	94.3333	#NULL!	#NULL!	113.111	1	2	2	2	2	2	2	#NULL!
01010422601	11	11	11	57	2	1	2	5	1	20.6507	2	5	2	2	3	77.6667	75.3333	91	15	17	#NULL!	76	2	125.333	119.333	141	15	16	#NULL!	11	11	#NULL!	4	5	#NULL!	47.6667	44	50	93.5556	90	107.667	2	2	2	2	2	2	2	#NULL!
01010422602	11	11	11	56	2	1	2	2	1	20.6988	2	5	3	1	1	61.3333	68.3333	76.6667	21	19	24	80	1	117.667	112.667	131	9	13.5	9	7	9	4	2	4.5	5	56.3333	44.3333	54.3333	80.1111	83.1111	94.7778	2	2	2	2	2	2	2	#NULL!
01010422802	11	13	11	58	2	1	1	1	2	23.4952	2	5	3	2	3	98.6667	89.3333	87	22	10	24	81	2	165	155.333	150	9.5	8	12	5	5	8	4.5	3	4	66.3333	66	63	120.778	111.333	108	2	2	2	2	2	2	2	#NULL!
01010423001	11	11	11	49	2	2	2	5	4	31.1846	2	5	3	1	2	69.6667	#NULL!	62	19	21	31	109	1	127.333	#NULL!	107.667	10	11	11.5	6	7	7	4	4	4.5	57.6667	#NULL!	45.6667	88.8889	#NULL!	77.2222	1	2	2	2	1	2	2	#NULL!
01010423101	11	11	11	49	2	2	2	5	3	25.6749	2	5	3	2	3	83.3333	95	91	21	18	12	72	2	126	125	134.333	17	16	17	11	11	11	6	5	6	42.6667	30	43.3333	97.5556	105	105.444	1	2	2	2	2	2	2	#NULL!
01010430101	11	11	11	65	4	1	2	4	1	20.5187	2	5	4	1	1	89.6667	84.6667	69.3333	18	15	20	73.1	1	149.667	122.333	117	15.5	11.5	15	11	10	11	4.5	1.5	4	60	37.6667	47.6667	109.667	97.2222	85.2222	2	2	2	2	2	2	2	#NULL!
01010430102	13	11	11	59	2	1	1	1	1	25.7647	2	5	4	2	3	67	69.6667	75.3333	19	12	17	89.4	2	104.667	112.667	132.333	8.5	6	11.5	4	4	7	4.5	2	4.5	37.6667	43	57	79.5556	84	94.3333	2	2	2	1	2	2	2	#NULL!
01010430201	11	23	11	54	2	1	1	1	2	17.6385	2	5	3	2	3	99.6667	80	85.3333	20	28	33	73.9	2	162	121.667	153.333	4	7	2	3	2	2	1	5	0	62.3333	41.6667	68	120.444	93.8889	108	2	2	2	2	2	2	2	#NULL!
01010430301	11	11	11	50	2	1	1	4	1	19.9131	2	5	4	1	3	68.3333	67.3333	63.3333	26	17	25	67.8	1	104.667	102.667	97	9.5	8.5	10	6	4	7	3.5	4.5	3	36.3333	35.3333	33.6667	80.4444	79.1111	74.5556	2	2	2	2	2	2	2	#NULL!
01010430302	11	11	11	51	2	1	1	1	1	25.6951	2	5	2	2	3	68.6667	85.3333	70	21	11	17	89.3	2	117.333	137	124	9	4.5	1.5	5	1	0	4	3.5	1.5	48.6667	51.6667	54	84.8889	102.556	88	2	2	2	2	2	2	2	#NULL!
01010430401	11	11	11	70	4	1	1	2	5	20.8855	2	5	3	1	3	79.6667	82.6667	65.6667	16	12	13	78.9	1	136.667	121.333	127.667	18	10.5	7	11	6	7	7	4.5	0	57	38.6667	62	98.6667	95.5556	86.3333	2	2	2	2	2	2	2	#NULL!
01010430501	11	11	11	53	2	1	1	1	5	21.7543	2	5	2	1	3	80.3333	93	70	29	18	20	71.6	1	130.667	128	119.667	14	1.5	8.5	9	0	5	5	1.5	3.5	50.3333	35	49.6667	97.1111	104.667	86.5556	2	2	2	2	2	2	2	#NULL!
01010430601	14	11	11	57	2	1	1	2	1	17.1238	1	5	4	2	3	86	69.6667	67.6667	29	22	30	60.3	2	149.333	115.333	120.667	3	4.5	5	0	2	4	3	2.5	1	63.3333	45.6667	53	107.111	84.8889	85.3333	2	2	2	2	2	1	2	#NULL!
01010430701	14	11	12	62	3	1	1	4	1	21.3623	2	4	3	1	1	77.3333	75.3333	65.6667	32	24	28	82.1	1	138.333	129	117.333	13.5	11.5	14	10	9	10	3.5	2.5	4	61	53.6667	51.6667	97.6667	93.2222	82.8889	1	2	2	2	2	1	2	#NULL!
01010430702	24	11	11	59	2	1	1	1	1	#NULL!	1	5	4	2	3	73	81.6667	81	35	13	21	80.7	2	127.667	156.667	124	14	7	9	9	3	6	5	4	3	54.6667	75	43	91.2222	106.667	95.3333	1	2	2	2	2	2	2	#NULL!
01010430801	11	14	12	58	2	1	1	2	5	24.5064	2	5	3	2	3	75	#NULL!	78	14	22	16	88.4	2	115.333	#NULL!	125.667	10.5	5	3.5	4	1	0	6.5	4	3.5	40.3333	#NULL!	47.6667	88.4444	#NULL!	93.8889	2	2	2	2	2	2	2	#NULL!
01010430901	11	11	11	48	2	1	1	1	1	20.4441	2	5	4	1	1	88	#NULL!	#NULL!	25	29	31	77.9	1	134	#NULL!	#NULL!	5.5	2.5	4	3	1	2	2.5	1.5	2	46	#NULL!	#NULL!	103.333	#NULL!	#NULL!	2	2	2	2	2	2	2	#NULL!
01010431001	18	11	18	60	3	1	1	2	1	20.8738	1	5	2	2	3	70	#NULL!	58	28	29	29	81.4	2	111	#NULL!	97	5.5	7.5	6.5	2	6	3	3.5	1.5	3.5	41	#NULL!	39	83.6667	#NULL!	71	2	2	2	2	2	2	2	#NULL!
01010431101	11	11	11	64	3	1	1	2	2	22.068	2	5	2	1	3	95	84.6667	90	22	23	31	70.5	1	163	140	163.667	13	1	4	10	1	4	3	0	0	68	55.3333	73.6667	117.667	103.111	114.556	1	2	2	2	2	2	2	#NULL!
01010431102	11	14	25	64	3	1	1	2	2	#NULL!	#NULL!	5	3	2	3	#NULL!	62.3333	51.3333	#NULL!	34	22	#NULL!	2	#NULL!	118.667	105.667	#NULL!	2	10	#NULL!	0	7	#NULL!	2	3	#NULL!	56.3333	54.3333	#NULL!	81.1111	69.4444	2	2	2	2	2	2	2	#NULL!
01010431201	14	17	15	58	2	1	1	1	1	19.2932	2	5	4	2	3	72	82.3333	65.3333	24	28	27	84.1	2	119.333	131.333	132	10.5	9.5	5.5	5	3	2	5.5	6.5	3.5	47.3333	49	66.6667	87.7778	98.6667	87.5556	2	2	2	2	2	2	2	#NULL!
01010431202	11	11	11	64	3	1	1	4	1	21.0417	2	5	2	1	1	86	69	81	17	17	21	75.4	1	142	106	128.667	11	13	8	10	9	8	1	4	0	56	37	47.6667	104.667	81.3333	96.8889	2	2	2	2	2	2	2	#NULL!
01010431301	11	11	11	52	2	1	1	1	1	26.1567	2	2	4	2	3	86	#NULL!	#NULL!	19	#NULL!	28	90.3	2	153.333	#NULL!	#NULL!	7.5	#NULL!	4	3	#NULL!	2	4.5	#NULL!	2	67.3333	#NULL!	#NULL!	108.444	#NULL!	#NULL!	2	2	2	2	2	2	2	#NULL!
01010431302	11	11	11	51	2	1	2	7	1	24.6721	2	5	2	1	1	99.3333	97.6667	94.6667	21	16	14	88.6	1	154.333	150.333	165.333	16	16	12	11	11	8	5	5	4	55	52.6667	70.6667	117.667	115.222	118.222	2	2	2	2	2	2	2	#NULL!
01010431401	23	11	#NULL!	65	4	1	1	4	1	20.8708	2	5	3	1	1	84.3333	88	#NULL!	29	14	#NULL!	85.7	1	146	134	#NULL!	10	5	#NULL!	5	5	#NULL!	5	0	#NULL!	61.6667	46	#NULL!	104.889	103.333	#NULL!	1	2	2	2	2	2	2	#NULL!
01010431402	11	11	11	61	3	1	1	1	1	19.0579	2	5	4	2	3	82	73.3333	85	22	20	22	66.9	2	138.667	119	135	5.5	10	1.5	3	8	0	2.5	2	1.5	56.6667	45.6667	50	100.889	88.5556	101.667	2	2	2	2	2	2	2	#NULL!
01010431501	11	11	16	54	2	1	1	1	1	21.3978	2	5	4	2	3	83.3333	99	84.3333	21	10	29	83.1	2	120.667	139.333	112	6.5	4.5	1	1	0	0	5.5	4.5	1	37.3333	40.3333	27.6667	95.7778	112.444	93.5556	2	2	2	2	2	2	2	#NULL!
01010431502	12	14	#NULL!	62	3	1	1	2	1	20.3367	1	4	2	1	3	75.6667	#NULL!	#NULL!	26	#NULL!	#NULL!	74.2	1	147.667	#NULL!	#NULL!	14	#NULL!	#NULL!	7	#NULL!	#NULL!	7	#NULL!	#NULL!	72	#NULL!	#NULL!	99.6667	#NULL!	#NULL!	2	2	2	2	2	2	2	#NULL!
01010431601	11	14	11	70	4	1	1	5	1	21.4697	2	5	4	1	1	89.6667	86.3333	75.3333	27	11	24	75.1	1	156.667	147	143	14.5	5.5	6	9	3	5	5.5	2.5	1	67	60.6667	67.6667	112	106.556	97.8889	2	2	2	2	2	2	2	#NULL!
01010431602	13	20	16	72	4	1	1	1	1	15.9187	2	5	4	2	3	73.3333	74.6667	72	25	19	18	65.7	2	152	131.333	156.333	7	3	2	2	0	1	5	3	1	78.6667	56.6667	84.3333	99.5556	93.5556	100.111	2	2	2	2	2	2	2	#NULL!
01010431701	13	11	13	53	2	1	1	4	1	20.1531	1	5	2	1	1	74.6667	71.6667	#NULL!	25	15	15	69.9	1	124	123.667	#NULL!	10	9	12	6	5	10	4	4	2	49.3333	52	#NULL!	91.1111	89	#NULL!	2	2	2	2	2	2	2	#NULL!
01010431702	16	11	11	55	2	1	1	2	1	22.1825	1	5	2	2	3	85.3333	85.3333	84	30	14	10	89.3	2	162.667	166	155	9	3	10	4	1	7	5	2	3	77.3333	80.6667	71	111.111	112.222	107.667	2	2	2	2	2	2	2	#NULL!
01010431901	11	11	11	60	3	1	2	4	1	26.0998	2	5	4	1	1	120	#NULL!	#NULL!	20	13	13	85.4	1	198	#NULL!	#NULL!	13.5	4	11	9	2	8	4.5	2	3	78	#NULL!	#NULL!	146	#NULL!	#NULL!	2	2	2	2	2	2	2	#NULL!
01010431902	11	16	11	62	3	1	1	1	1	#NULL!	#NULL!	5	4	2	3	#NULL!	#NULL!	68.3333	#NULL!	14	13	#NULL!	2	#NULL!	#NULL!	146	#NULL!	3.5	12	#NULL!	0	8	#NULL!	3.5	4	#NULL!	#NULL!	77.6667	#NULL!	#NULL!	94.2222	2	2	2	2	2	2	2	#NULL!
01010432001	12	11	12	55	2	1	1	5	1	18.797	2	5	4	1	1	84.6667	93.3333	74.3333	23	16	20	79.5	1	133.333	134.667	147.667	17	15	13.5	10	9	10	7	6	3.5	48.6667	41.3333	73.3333	100.889	107.111	98.7778	2	2	2	2	2	2	2	#NULL!
01010432002	11	11	11	47	2	1	1	1	1	26.7457	2	5	4	2	3	90.3333	65.3333	74	29	18	18	92.2	2	147.667	135.667	129.333	9.5	4.5	7.5	7	1	5	2.5	3.5	2.5	57.3333	70.3333	55.3333	109.444	88.7778	92.4444	2	2	2	2	2	2	2	#NULL!
01010432101	11	11	11	47	2	1	1	1	1	20.3709	2	5	3	2	3	76	77.6667	72	16	10	13	76.1	2	128.667	126	129.333	8	7.5	5.5	2	3	2	6	4.5	3.5	52.6667	48.3333	57.3333	93.5556	93.7778	91.1111	2	2	2	2	2	2	2	#NULL!
01010432102	11	11	11	51	2	1	1	5	1	22.0452	2	4	3	1	1	82.3333	83	78.3333	16	10	11	70.8	1	131.333	123	117	12.5	11.5	5.5	10	7	2	2.5	4.5	3.5	49	40	38.6667	98.6667	96.3333	91.2222	2	2	2	2	2	2	2	#NULL!
01010432201	13	11	11	49	2	1	1	1	1	27.5175	2	5	4	2	3	77.3333	71	74.6667	31	20	23	91.3	2	117.333	118.667	139.667	6.5	1.5	5.5	3	0	3	3.5	1.5	2.5	40	47.6667	65	90.6667	86.8889	96.3333	2	2	2	2	2	2	2	#NULL!
01010432202	13	11	11	54	2	1	1	4	1	19.9486	1	5	2	1	1	71.6667	68.3333	79.6667	21	14	16	75.2	1	115.667	118.333	129.333	12	15.5	7	7	11	5	5	4.5	2	44	50	49.6667	86.3333	85	96.2222	2	2	2	2	2	2	2	#NULL!
01010432301	12	13	#NULL!	77	4	1	1	1	1	23.3286	2	5	2	2	3	96.3333	70.3333	#NULL!	31	21	#NULL!	91.7	2	194.333	149.667	#NULL!	8	2.5	#NULL!	5	1	#NULL!	3	1.5	#NULL!	98	79.3333	#NULL!	129	96.7778	#NULL!	1	2	2	2	2	2	2	1
01010432401	11	11	11	49	2	1	1	4	1	19.2692	2	5	4	1	3	80.3333	96.6667	85.3333	17	20	26	67.6	1	145.667	156	155.333	14	13	8	8	7	6	6	6	2	65.3333	59.3333	70	102.111	116.444	108.667	2	2	2	2	2	2	2	#NULL!
01010432402	11	11	11	52	2	1	1	1	1	23.8349	2	5	3	2	3	76.6667	#NULL!	71.6667	20	16	34	88.6	2	118	#NULL!	114.667	6.5	1	0	4	0	0	2.5	1	0	41.3333	#NULL!	43	90.4444	#NULL!	86	2	2	2	2	2	2	2	#NULL!
01010432501	14	11	11	76	4	1	1	1	5	19.9238	2	1	3	2	3	70	80.6667	54	23	12	4	78.6	2	128	131.333	96	7.5	0	0	3	0	0	4.5	#NULL!	0	58	50.6667	42	89.3333	97.5556	68	2	2	2	2	2	2	2	#NULL!
01010432601	14	14	11	62	3	1	1	2	5	26.6959	2	5	4	2	3	105.667	97	81.3333	21	32	32	79.3	2	181.667	152.667	138	11	10.5	14.5	6	4	10	5	6.5	4.5	76	55.6667	56.6667	131	115.556	100.222	1	2	2	2	2	2	2	#NULL!
01010432701	11	11	#NULL!	63	3	1	1	4	1	20.1424	2	5	3	1	1	76.6667	84	#NULL!	14	15	#NULL!	74.7	1	123.667	128	#NULL!	14.5	7	#NULL!	10	5	#NULL!	4.5	2	#NULL!	47	44	#NULL!	92.3333	98.6667	#NULL!	2	2	2	2	2	2	2	#NULL!
01010432702	11	11	11	63	3	1	1	4	1	29.514	2	5	4	2	3	99	97	97.6667	17	17	25	98.7	2	185	179.667	192	13.5	18	10	10	11	8	3.5	7	2	86	82.6667	94.3333	127.667	124.556	129.111	1	2	2	2	2	2	2	#NULL!
01010432801	12	17	12	68	4	2	1	4	1	22.6429	1	5	4	1	1	79.3333	#NULL!	70	14	17	17	78.3	1	133.667	#NULL!	132	14.5	10.5	12.5	10	9	10	4.5	1.5	2.5	54.3333	#NULL!	62	97.4444	#NULL!	90.6667	2	2	2	2	2	2	2	#NULL!
01010432802	16	26	#NULL!	68	4	1	1	1	1	20.5569	2	5	3	2	3	77.3333	#NULL!	#NULL!	23	#NULL!	#NULL!	79.1	2	132.333	#NULL!	#NULL!	3	#NULL!	#NULL!	3	#NULL!	#NULL!	0	#NULL!	#NULL!	55	#NULL!	#NULL!	95.6667	#NULL!	#NULL!	2	2	2	2	2	2	2	#NULL!
01010432901	14	11	11	54	2	1	1	2	1	21.13	2	5	3	1	1	90	81.6667	75	30	15	11	84.2	1	128.667	122.333	111.333	5.5	3.5	1	4	0	0	1.5	3.5	1	38.6667	40.6667	36.3333	102.889	95.2222	87.1111	2	2	2	2	2	2	2	#NULL!
01010432902	11	11	11	52	2	1	1	1	1	21.5108	2	5	2	2	3	80.6667	80	71.6667	21	15	16	72.6	2	124	116.667	118.667	4	4	4.5	3	0	2	1	4	2.5	43.3333	36.6667	47	95.1111	92.2222	87.3333	2	2	2	2	2	2	2	#NULL!
01010433001	17	22	32	84	5	1	1	1	5	22.1991	2	5	2	2	3	120	#NULL!	90	22	35	#NULL!	76.5	2	199	#NULL!	185	3	0	#NULL!	1	0	#NULL!	2	#NULL!	#NULL!	79	#NULL!	95	146.333	#NULL!	121.667	2	2	2	2	2	2	2	#NULL!
01020610101	11	11	11	66	4	1	2	4	1	#NULL!	2	5	3	1	1	57.3333	84.6667	84	30	17	16	83.4	1	105.667	124.333	161.667	13	14	11	10	10	10	3	4	1	48.3333	39.6667	77.6667	73.4444	97.8889	109.889	2	2	2	2	2	2	2	#NULL!
01020610102	11	11	11	64	3	1	1	2	1	#NULL!	1	1	3	2	1	89.6667	96.6667	102.333	24	17	21	98	2	153	173	194.333	11	6.5	12	7	4	8	4	2.5	4	63.3333	76.3333	92	110.778	122.111	133	1	2	2	2	2	2	2	#NULL!
01020610201	13	11	11	62	3	1	1	4	1	#NULL!	2	5	4	1	1	50.3333	66	59.3333	18	13	20	89.4	1	92.3333	99.3333	93.3333	11	10.5	12	8	7	8	3	3.5	4	42	33.3333	34	64.3333	77.1111	70.6667	2	2	2	2	2	2	2	#NULL!
01020610202	15	11	13	56	2	1	1	2	1	#NULL!	2	5	5	2	3	53.6667	65.6667	61.3333	29	16	19	82.6	2	97.6667	107	104	12.5	12.5	10	9	9	7	3.5	3.5	3	44	41.3333	42.6667	68.3333	79.4444	75.5556	2	2	2	2	2	1	2	#NULL!
01020610301	16	14	15	64	3	1	1	1	1	21.9263	2	5	5	2	3	73.6667	#NULL!	73.3333	29	20	25	70	2	168.333	#NULL!	132.667	6.5	6.5	4.5	3	4	2	3.5	2.5	2.5	94.6667	#NULL!	59.3333	105.222	#NULL!	93.1111	1	2	2	2	2	2	2	#NULL!
01020610302	11	11	11	65	4	1	2	1	1	24.577	2	5	3	1	3	73.6667	65	64.6667	16	11	16	88	1	127	110.667	117	6.5	12	3	5	7	3	1.5	5	0	53.3333	45.6667	52.3333	91.4444	80.2222	82.1111	2	2	2	2	2	2	2	#NULL!
01020610501	21	16	16	71	4	1	1	1	2	#NULL!	#NULL!	5	3	1	3	#NULL!	81	#NULL!	#NULL!	17	13	#NULL!	1	#NULL!	139.333	#NULL!	#NULL!	7.5	3.5	#NULL!	4	2	#NULL!	3.5	1.5	#NULL!	58.3333	#NULL!	#NULL!	100.444	#NULL!	2	2	2	2	2	2	2	#NULL!
01020610502	14	13	23	70	4	1	1	1	2	#NULL!	1	5	3	1	3	63.6667	80.3333	#NULL!	20	#NULL!	#NULL!	82.6	2	129	133	#NULL!	2	#NULL!	#NULL!	2	#NULL!	#NULL!	0	#NULL!	#NULL!	65.3333	52.6667	#NULL!	85.4444	97.8889	#NULL!	2	2	2	2	2	2	2	#NULL!
01020610901	23	11	11	47	2	1	1	5	1	21.7503	1	5	2	2	1	64.3333	67.6667	80.3333	26	16	23	86	1	111	109.667	129	10.5	15	13.5	5	10	6	5.5	5	7.5	46.6667	42	48.6667	79.8889	81.6667	96.5556	2	2	2	2	2	2	2	#NULL!
01020611101	11	11	15	46	2	1	1	4	1	23.8281	2	5	3	2	1	74.6667	88.3333	82	31	22	33	82	1	133.333	149	128.667	8.5	15	11	5	11	9	3.5	4	2	58.6667	60.6667	46.6667	94.2222	108.556	97.5556	2	2	2	2	2	2	2	#NULL!
01020611501	11	11	16	71	4	1	1	1	5	17.7282	2	5	5	1	3	78	57.6667	56	24	#NULL!	30	67	2	135.333	109.333	105.333	6	#NULL!	2.5	5	#NULL!	2	1	#NULL!	0.5	57.3333	51.6667	49.3333	97.1111	74.8889	72.4444	2	2	2	2	2	2	2	#NULL!
01020611601	17	13	16	49	2	1	1	2	1	20.8701	2	5	1	1	3	75.3333	56.3333	64.3333	26	20	16	78	2	120	102.667	114.667	11.5	6.5	5.5	6	3	3	5.5	3.5	2.5	44.6667	46.3333	50.3333	90.2222	71.7778	81.1111	2	1	2	2	2	2	2	#NULL!
01020611602	11	11	11	49	2	1	1	2	1	23.737	2	5	5	1	1	69	76.3333	62.6667	18	14	16	86	1	109	129.333	105.667	10.5	6.5	10	7	5	6	3.5	1.5	4	40	53	43	82.3333	94	77	2	2	2	2	2	2	2	#NULL!
01020611901	16	17	14	62	3	1	1	1	1	17.3484	2	5	1	2	3	75	84.3333	77.3333	24	15	26	62	2	144.333	126	116	4.5	4.5	2	3	2	1	1.5	2.5	1	69.3333	41.6667	38.6667	98.1111	98.2222	90.2222	2	2	2	2	2	2	2	#NULL!
01020611902	11	11	20	62	3	1	1	4	1	19.1001	2	5	3	1	3	73.6667	67.6667	67.3333	25	31	31	65	1	112.667	103.667	97	12	13	13.5	6	7	7	6	6	6.5	39	36	29.6667	86.6667	79.6667	77.2222	2	2	2	2	2	2	2	#NULL!
01020612002	11	12	11	47	2	1	1	4	1	22.6562	2	5	3	2	1	70.3333	79.3333	69.3333	20	27	13	80	1	124.333	147	116.667	4.5	6.5	9.5	2	2	5	2.5	4.5	4.5	54	67.6667	47.3333	88.3333	101.889	85.1111	2	2	2	1	2	2	2	#NULL!
01020612101	11	11	11	45	2	1	2	5	2	22.7732	2	5	3	1	1	80	84	76	22	14	19	84	1	121	137.333	126.333	15.5	16	15	11	9	9	4.5	7	6	41	53.3333	50.3333	93.6667	101.778	92.7778	1	2	2	2	2	2	2	#NULL!
01020612401	11	13	18	59	2	1	1	4	1	21.8144	1	5	3	1	3	74.3333	72.6667	78.3333	31	23	31	80	2	150	129.333	132	8.5	11.5	8.5	5	8	4	3.5	3.5	4.5	75.6667	56.6667	53.6667	99.5556	91.5556	96.2222	2	2	2	2	2	2	2	#NULL!
01020612402	24	22	20	60	3	1	1	2	1	19.5594	1	1	3	1	3	92.3333	83	93	20	17	19	67	1	175	146.667	169	6	8	5	2	5	4	4	3	1	82.6667	63.6667	76	119.889	104.222	118.333	2	2	2	2	2	2	2	#NULL!
01020620201	14	19	11	75	4	1	1	1	5	17.1228	1	5	3	1	3	98.3333	#NULL!	#NULL!	22	20	26	65.8	2	180	#NULL!	#NULL!	4	0.5	8	3	0	5	1	0.5	3	81.6667	#NULL!	#NULL!	125.556	#NULL!	#NULL!	1	2	2	2	2	2	2	#NULL!
01020620301	13	14	12	56	2	1	1	4	5	17.9634	1	5	3	1	3	91.3333	99.3333	89	31	22	17	75	1	154	189.333	185	6.5	6	6.5	4	5	5	2.5	1	1.5	62.6667	90	96	112.222	129.333	121	1	2	2	2	2	2	2	#NULL!
01020620401	11	11	16	51	2	1	1	4	5	17.9592	2	5	3	1	1	67	74.3333	68	21	31	31	78	1	110.667	121	108.333	0	20	5	0	3	3	#NULL!	17	2	43.6667	46.6667	40.3333	81.5556	89.8889	81.4444	2	2	2	2	2	2	2	#NULL!
01020620501	#NULL!	11	11	57	2	1	1	1	1	23.8123	#NULL!	1	#NULL!	#NULL!	#NULL!	82.3333	88.3333	75.3333	#NULL!	18	16	85	1	122.667	133.667	114.667	#NULL!	2.5	1	#NULL!	0	0	#NULL!	2.5	1	40.3333	45.3333	39.3333	95.7778	103.444	88.4444	#NULL!	#NULL!	#NULL!	#NULL!	#NULL!	#NULL!	#NULL!	#NULL!
01020620602	28	18	19	71	4	1	1	2	1	#NULL!	2	5	4	1	1	#NULL!	95.6667	92.6667	31	16	19	#NULL!	1	#NULL!	149.667	171.667	6	9	8	6	6	7	0	3	1	#NULL!	54	79	#NULL!	113.667	119	1	2	2	2	2	2	1	#NULL!
01020620701	14	18	17	65	4	1	1	2	5	17.7668	1	5	4	2	2	65	61.3333	53.6667	29	23	24	74.6	2	139.667	105.667	100	7.5	8	8	4	6	4	3.5	2	4	74.6667	44.3333	46.3333	89.8889	76.1111	69.1111	2	2	2	2	2	2	2	#NULL!
01020621001	11	11	12	57	2	1	1	1	5	19.0936	2	5	2	2	3	67.6667	63.3333	59.3333	24	15	16	68	2	109	100.667	93.3333	4	4.5	0.5	0	1	0	4	3.5	0.5	41.3333	37.3333	34	81.4444	75.7778	70.6667	2	2	2	2	2	2	2	#NULL!
01020621101	11	11	11	58	2	1	1	1	1	21.453	2	5	3	1	1	80	72.3333	#NULL!	27	16	19	78	1	134.667	122.667	#NULL!	9	10.5	7.5	5	6	4	4	4.5	3.5	54.6667	50.3333	#NULL!	98.2222	89.1111	#NULL!	1	2	2	2	2	2	2	#NULL!
01020621102	11	13	12	56	2	1	1	4	1	22.7528	2	5	3	2	3	71	75.6667	#NULL!	28	20	22	78	2	126.667	129	#NULL!	10	14.5	13	5	9	5	5	5.5	8	55.6667	53.3333	#NULL!	89.5556	93.4444	#NULL!	2	2	2	2	2	2	2	#NULL!
01020621202	11	11	11	54	2	1	1	4	1	26.0407	2	5	3	1	1	88	95.3333	80.6667	21	16	17	82	1	137.667	164.667	150	12.5	16.5	17	8	10	11	4.5	6.5	6	49.6667	69.3333	69.3333	104.556	118.444	103.778	2	2	2	2	2	2	2	#NULL!
01020621302	11	11	11	57	2	1	1	2	1	19.3949	2	5	3	1	3	67.3333	79	76.3333	27	17	22	62	1	112.667	128.333	129.667	10.5	13	8.5	8	10	5	2.5	3	3.5	45.3333	49.3333	53.3333	82.4444	95.4444	94.1111	2	2	2	2	2	2	2	#NULL!
01020621401	11	11	11	53	2	1	1	5	1	20.7547	2	5	4	1	3	67.3333	77	63.3333	15	13	18	83.4	1	121	125.333	111	13	15	14	9	9	10	4	6	4	53.6667	48.3333	47.6667	85.2222	93.1111	79.2222	2	2	2	2	2	2	2	#NULL!
01020621402	12	11	12	57	2	1	1	1	1	19.728	1	5	4	2	3	68.3333	66.6667	66.3333	22	10	24	72.2	2	118.333	108.667	120.667	3	7	5	3	3	2	0	4	3	50	42	54.3333	85	80.6667	84.4444	2	2	2	2	2	2	2	#NULL!
01020621501	11	11	12	46	2	1	1	5	1	19.8522	2	5	4	2	3	70.3333	78.3333	66.6667	17	14	15	76	1	122.667	130.667	113.333	15	16	12	10	11	7	5	5	5	52.3333	52.3333	46.6667	87.7778	95.7778	82.2222	2	2	2	2	2	2	2	#NULL!
01020621502	11	11	11	45	2	1	1	1	1	27.239	2	3	2	2	3	82.3333	86.3333	73.6667	17	12	19	86	2	131.333	127.333	110.333	11	10.5	7.5	6	7	4	5	3.5	3.5	49	41	36.6667	98.6667	100	85.8889	2	2	2	2	2	2	2	#NULL!
01020621601	12	15	22	66	4	1	1	2	1	14.5147	2	5	3	1	3	72	68.3333	71	18	24	20	63.4	2	121.333	108.667	103.667	8.5	5	6	5	4	4	3.5	1	2	49.3333	40.3333	32.6667	88.4444	81.7778	81.8889	1	2	2	2	2	2	2	#NULL!
01020621602	14	15	20	74	4	1	1	1	1	17.7043	1	5	3	1	3	62	67.3333	56	26	15	19	75	1	116.667	105.333	98.3333	7.5	9	4	6	6	2	1.5	3	2	54.6667	38	42.3333	80.2222	80	70.1111	1	2	2	2	2	2	2	#NULL!
01020621701	#NULL!	27	17	65	4	1	1	2	1	#NULL!	#NULL!	5	#NULL!	#NULL!	#NULL!	#NULL!	60	57	#NULL!	#NULL!	22	#NULL!	2	#NULL!	99.6667	106.667	#NULL!	#NULL!	0	#NULL!	#NULL!	0	#NULL!	#NULL!	0	#NULL!	39.6667	49.6667	#NULL!	73.2222	73.5556	#NULL!	#NULL!	#NULL!	#NULL!	#NULL!	#NULL!	#NULL!	#NULL!
01020621702	#NULL!	11	16	67	4	1	1	4	1	#NULL!	#NULL!	5	#NULL!	#NULL!	#NULL!	#NULL!	58.3333	61	#NULL!	33	14	#NULL!	1	#NULL!	105	106	#NULL!	13.5	2	#NULL!	9	2	#NULL!	4.5	0	#NULL!	46.6667	45	#NULL!	73.8889	76	#NULL!	#NULL!	#NULL!	#NULL!	#NULL!	#NULL!	#NULL!	#NULL!
01020621901	11	11	13	73	4	1	1	4	1	22.0718	2	5	3	1	1	75.3333	69.6667	69.6667	30	25	30	75	1	121.667	120.667	123.333	5	7.5	10	5	6	7	0	1.5	3	46.3333	51	53.6667	90.7778	86.6667	87.5556	2	2	2	2	2	2	2	#NULL!
01020621902	12	11	11	61	3	1	1	1	1	23.6442	2	5	5	2	2	95.3333	84.6667	92.3333	28	25	17	68	2	178.333	167	152	4	9	7	1	6	5	3	3	2	83	82.3333	59.6667	123	112.111	112.222	1	2	2	2	2	2	2	#NULL!
01020622001	#NULL!	12	11	67	4	1	1	4	1	18.8279	#NULL!	5	#NULL!	#NULL!	#NULL!	68.6667	68	67.3333	#NULL!	21	16	76	2	123	109.333	111	#NULL!	2	1.5	#NULL!	0	1	#NULL!	2	0.5	54.3333	41.3333	43.6667	86.7778	81.7778	81.8889	#NULL!	#NULL!	#NULL!	#NULL!	#NULL!	#NULL!	#NULL!	#NULL!
01020622002	#NULL!	11	11	69	4	1	2	5	1	19.9452	#NULL!	5	#NULL!	#NULL!	#NULL!	61.3333	60.3333	75	#NULL!	17	16	75	1	117	111.333	137.667	#NULL!	13	12.5	#NULL!	11	7	#NULL!	2	5.5	55.6667	51	62.6667	79.8889	77.3333	95.8889	#NULL!	#NULL!	#NULL!	#NULL!	#NULL!	#NULL!	#NULL!	#NULL!
01020622101	11	11	14	55	2	1	1	4	1	#NULL!	2	2	5	1	3	89	80	100	12	14	11	80	1	174.667	156.667	162	4	11	5	4	9	5	0	2	0	85.6667	76.6667	62	117.556	105.556	120.667	2	2	2	2	2	2	2	#NULL!
01020622102	11	11	11	52	2	1	1	4	1	#NULL!	2	5	3	2	3	63.6667	62	76.6667	25	13	11	78.4	2	112.667	112.667	117.667	16	11.5	8	11	9	5	5	2.5	3	49	50.6667	41	80	78.8889	90.3333	2	2	2	2	2	2	2	#NULL!
01020622201	11	16	12	76	4	1	1	4	1	16.924	1	5	3	1	3	87.6667	91.6667	#NULL!	12	12	23	65	1	158.667	157.667	#NULL!	2	7.5	1.5	2	6	1	0	1.5	0.5	71	66	#NULL!	111.333	113.667	#NULL!	2	2	2	2	2	2	2	#NULL!
01020622301	11	11	11	64	3	1	1	1	1	17.8145	2	5	2	2	3	75	73	59.3333	22	18	32	72	1	122	110.667	105	1	13	14	1	9	10	0	4	4	47	37.6667	45.6667	90.6667	85.5556	74.5556	2	2	2	2	2	2	2	#NULL!
01020622302	17	11	13	57	2	1	1	1	1	29.4145	2	5	3	2	3	77	86.3333	78.6667	25	19	35	82	2	129.333	128	117.333	2	8	8.5	2	5	5	0	3	3.5	52.3333	41.6667	38.6667	94.4444	100.222	91.5556	2	2	2	2	2	2	2	#NULL!
01020622401	11	11	11	61	3	1	1	2	1	17.8795	1	5	3	1	3	57.3333	73.3333	62	26	24	18	71.4	1	98.6667	117	102.667	2	13	9	2	9	6	#NULL!	4	3	41.3333	43.6667	40.6667	71.1111	87.8889	75.5556	2	2	2	2	2	2	2	#NULL!
01020622402	11	11	12	57	2	1	1	1	1	19.0299	2	5	4	2	3	70.3333	70.6667	62.3333	29	28	20	72	2	115.667	107.667	106.667	3	6	5.5	3	4	4	0	2	1.5	45.3333	37	44.3333	85.4444	83	77.1111	2	2	2	2	2	2	2	#NULL!
01020622501	15	12	19	70	4	1	1	1	5	21.3053	1	5	4	1	3	61.6667	55.6667	66.3333	31	30	35	86.6	2	111	109.333	127	5	5.5	7	2	3	3	3	2.5	4	49.3333	53.6667	60.6667	78.1111	73.5556	86.5556	2	2	2	2	2	2	2	#NULL!
01020622601	11	12	11	48	2	1	1	2	1	23.0112	1	5	4	1	1	94.6667	82	77.6667	29	16	14	76.2	1	169.333	128.333	120.667	12.5	16.5	13.5	8	9	9	4.5	7.5	4.5	74.6667	46.3333	43	119.556	97.4444	92	2	2	2	2	2	2	2	#NULL!
01020622602	11	11	14	48	2	1	1	4	1	#NULL!	1	5	4	1	3	#NULL!	89	66.3333	#NULL!	17	14	#NULL!	2	#NULL!	143.333	121.333	#NULL!	1.5	6.5	#NULL!	0	3	#NULL!	1.5	3.5	#NULL!	54.3333	55	#NULL!	107.111	84.6667	2	2	2	2	2	2	2	#NULL!
01020622701	11	13	11	47	2	1	1	2	1	26.1236	2	5	3	2	3	82.3333	84.3333	62.6667	26	13	25	90	2	134.667	155	109.667	9	12	11.5	9	9	7	0	3	4.5	52.3333	70.6667	47	99.7778	107.889	78.3333	1	2	2	2	2	1	2	#NULL!
01020622702	11	11	11	54	2	1	1	4	1	19.9839	2	5	3	1	3	77.6667	81.6667	62.3333	25	26	25	75.4	1	114.667	112.667	107	7	9.5	11	7	5	7	0	4.5	4	37	31	44.6667	90	92	77.2222	2	2	2	2	2	2	2	#NULL!
01020630301	17	13	11	73	4	1	1	2	1	21.8887	2	5	2	1	2	84	79	78.6667	14	17	10	83.4	1	157	138.667	150.667	2	5	1	2	3	1	0	2	0	73	59.6667	72	108.333	98.8889	102.667	1	2	2	2	2	2	2	#NULL!
01020630302	11	13	13	79	4	1	1	1	1	17.5005	1	5	2	1	3	58	52.3333	48.6667	27	#NULL!	#NULL!	85.9	2	107	97.6667	83	2	#NULL!	#NULL!	2	#NULL!	#NULL!	0	#NULL!	#NULL!	49	45.3333	34.3333	74.3333	67.4444	60.1111	1	2	2	2	2	2	2	#NULL!
01020630401	11	11	13	54	2	1	1	1	1	23.1959	2	5	4	1	3	89	75.6667	82	22	11	14	88.8	2	148	130.333	146	9.5	9.5	1	5	8	1	4.5	1.5	0	59	54.6667	64	108.667	93.8889	103.333	2	2	2	2	2	2	2	#NULL!
01020630402	11	11	12	55	2	1	1	1	1	22.4551	2	5	2	1	3	77.3333	75.6667	69	17	17	11	79.2	1	134.333	126.667	108.667	8	8.5	1	4	6	1	4	2.5	0	57	51	39.6667	96.3333	92.6667	82.2222	2	2	2	2	2	2	2	#NULL!
01020630701	15	20	14	66	4	1	1	1	3	22.3133	2	5	2	1	3	57.6667	76	66.3333	24	#NULL!	#NULL!	68	1	97	110	105.667	1	#NULL!	#NULL!	1	#NULL!	#NULL!	0	#NULL!	#NULL!	39.3333	34	39.3333	70.7778	87.3333	79.4444	2	2	2	2	2	2	2	#NULL!
01020630802	16	11	11	75	4	1	1	1	2	16.2741	2	5	4	2	3	75.6667	61.6667	67.6667	22	18	21	72	2	162.333	126.333	148.333	9.5	4.5	10	5	4	6	4.5	0.5	4	86.6667	64.6667	80.6667	104.556	83.2222	94.5556	1	2	2	2	2	2	2	#NULL!
01020631102	11	11	11	48	2	1	1	5	1	21.3382	2	5	2	2	1	64.3333	59.3333	64.6667	16	12	14	72	1	115	116	116.333	15	19	13.5	10	11	9	5	8	4.5	50.6667	56.6667	51.6667	81.2222	78.2222	81.8889	2	2	2	2	2	2	2	#NULL!
01020631201	15	11	17	69	4	1	1	1	3	18.5493	2	5	2	2	3	79	68.6667	72.3333	32	25	25	65	2	147	114	129	4	5.5	1	1	3	0	3	2.5	1	68	45.3333	56.6667	101.667	83.7778	91.2222	2	2	2	2	2	2	2	#NULL!
01020631301	11	11	11	47	2	1	1	1	1	19.736	2	5	4	2	2	81	70.3333	65.3333	26	18	16	70.3	2	140.333	118	108.667	9	5	4.5	6	2	0	3	3	4.5	59.3333	47.6667	43.3333	100.778	86.2222	79.7778	2	2	2	2	2	2	2	#NULL!
01020631302	17	11	12	49	2	1	1	4	1	19.0311	2	5	2	1	3	79.6667	82.6667	78.3333	21	20	18	82	1	121.667	116.333	119	9	9	9	6	5	6	3	4	3	42	33.6667	40.6667	93.6667	93.8889	91.8889	2	2	2	2	2	2	2	#NULL!
01020631401	11	11	11	69	4	1	1	2	4	21.7768	1	5	2	2	3	72.3333	70.6667	74.3333	16	13	20	88	2	140.667	138.333	144.333	9.5	13.5	4	4	10	3	5.5	3.5	1	68.3333	67.6667	70	95.1111	93.2222	97.6667	2	2	2	2	2	2	2	#NULL!
01020631501	11	12	11	57	2	1	1	1	2	18.2015	2	5	3	1	2	81.6667	61.3333	75	21	18	22	74	#NULL!	125.333	98.3333	123.333	8	4.5	5	4	3	3	4	1.5	2	43.6667	37	48.3333	96.2222	73.6667	91.1111	2	2	2	2	2	2	2	#NULL!
01020631502	13	11	11	56	2	1	1	2	2	21.119	2	5	2	1	1	69	64.6667	78.3333	22	18	18	81.8	1	110.667	99.6667	146	13	10	11.5	9	6	9	4	4	2.5	41.6667	35	67.6667	82.8889	76.3333	100.889	2	2	2	2	2	2	2	#NULL!
01020631901	11	11	11	58	2	1	1	2	1	22.9171	1	5	3	2	3	80.3333	82.3333	70.6667	16	12	13	78.6	2	146.333	127	131.333	7	7.5	7	4	3	4	3	4.5	3	66	44.6667	60.6667	102.333	97.2222	90.8889	2	2	2	2	2	2	2	#NULL!
01020631902	11	11	11	56	2	1	1	2	1	#NULL!	1	5	4	1	2	59.6667	64.6667	69.6667	13	20	16	77.2	1	120.333	124.333	125	13.5	12	12.5	10	10	8	3.5	2	4.5	60.6667	59.6667	55.3333	79.8889	84.5556	88.1111	1	2	2	2	2	2	2	#NULL!
01020632001	16	11	22	76	4	1	1	2	5	21.0723	2	5	5	1	3	75.3333	61.3333	68	31	#NULL!	4	76.2	1	166	136	150.667	8	#NULL!	0	6	#NULL!	0	2	#NULL!	0	90.6667	74.6667	82.6667	105.556	86.2222	95.5556	1	2	2	2	2	2	2	1
01020632102	20	15	11	49	2	1	1	1	1	19.1362	1	5	2	2	3	68.6667	55.3333	52.3333	19	27	16	85.9	2	116.667	89.3333	94.3333	3	2.5	5.5	3	2	2	0	0.5	3.5	48	34	42	84.6667	66.6667	66.3333	2	2	2	2	2	1	2	#NULL!
01020632201	11	11	11	64	3	1	1	4	1	20.3094	2	5	1	2	1	75	85	106.333	17	13	16	77	1	124.333	133.333	198.333	12.5	13	8.5	9	9	5	3.5	4	3.5	49.3333	48.3333	92	91.4444	101.111	137	2	2	2	2	2	2	2	#NULL!
01020632202	11	11	11	64	3	1	1	2	1	20.3428	2	5	2	2	3	83.6667	83	94	22	19	21	76	2	135.667	129	145.333	7.5	7	6	3	6	3	4.5	1	3	52	46	51.3333	101	98.3333	111.111	2	2	2	2	2	2	2	#NULL!
01020632302	11	11	11	49	2	1	1	4	1	#NULL!	2	5	2	2	3	#NULL!	99	96	17	15	15	#NULL!	2	#NULL!	153.667	154	5.5	9.5	7.5	2	6	3	3.5	3.5	4.5	#NULL!	54.6667	58	#NULL!	117.222	115.333	1	2	2	2	2	2	2	#NULL!
01020632401	11	11	11	69	4	1	1	4	3	20.5607	2	5	2	2	1	64.6667	85.3333	68.3333	19	#NULL!	22	72	1	106.333	127.667	107.667	6.5	#NULL!	10.5	4	#NULL!	9	2.5	#NULL!	1.5	41.6667	42.3333	39.3333	78.5556	99.4444	81.4444	2	2	2	2	2	2	2	#NULL!
01020632501	17	12	13	65	4	1	1	4	1	24.5603	2	1	2	2	3	83.3333	95	102	35	24	32	85	2	138.667	154	177.333	9	9	12	6	7	8	3	2	4	55.3333	59	75.3333	101.778	114.667	127.111	1	2	2	2	2	2	2	#NULL!
01020632502	14	11	11	64	3	1	1	2	1	20.5499	2	5	2	1	3	62	61	59.6667	29	32	37	67	1	105.333	107.667	109.667	11.5	10	7	10	8	6	1.5	2	1	43.3333	46.6667	50	76.4444	76.5556	76.3333	2	2	2	2	2	2	2	#NULL!
01020632701	11	11	11	53	2	1	1	4	1	21.2279	2	5	5	2	1	78.6667	89.6667	93	17	14	16	66	1	122	139.667	153.667	5.5	6	4	1	1	0	4.5	5	4	43.3333	50	60.6667	93.1111	106.333	113.222	2	2	2	2	2	2	2	#NULL!
01020632801	11	11	11	53	2	1	1	2	1	19.9599	2	5	5	1	1	90	115.667	98.3333	17	11	19	76	1	126.667	162	146	7.5	5.5	8	5	3	4	2.5	2.5	4	36.6667	46.3333	47.6667	102.222	131.111	114.222	2	2	2	2	2	2	2	#NULL!
01020632802	12	11	11	51	2	1	1	1	1	18.2388	2	5	2	2	3	63	71	67.6667	13	12	13	42.4	2	100.667	108.333	104.667	7	6.5	4.5	2	2	3	5	4.5	1.5	37.6667	37.3333	37	75.5556	83.4444	80	2	2	2	2	2	2	2	#NULL!
01020633001	11	11	11	63	3	1	1	4	1	18.2797	2	5	2	2	3	69.6667	72	72.6667	16	13	13	68	2	136.667	133	139.333	16	7.5	3.5	9	5	1	7	2.5	2.5	67	61	66.6667	92	92.3333	94.8889	2	2	2	2	2	2	2	#NULL!
01020633002	11	11	11	66	4	1	1	1	1	19.7756	2	6	1	1	1	87	89.3333	92.6667	18	12	9	75	1	157.333	157.667	170.333	8	7	7.5	3	4	4	5	3	3.5	70.3333	68.3333	77.6667	110.444	112.111	118.556	1	2	2	2	2	2	2	#NULL!
01023310101	11	12	12	56	2	1	1	1	1	22.4379	2	2	3	2	3	63	67.3333	56.3333	27	26	28	81.1	2	102.333	103.333	93.6667	1.5	10	3	1	6	2	0.5	4	1	39.3333	36	37.3333	76.1111	79.3333	68.7778	2	2	2	2	2	2	2	#NULL!
01023310102	11	11	11	65	4	1	2	4	1	23.1657	2	2	3	1	1	71.6667	77.3333	94.6667	22	18	15	91	1	139.667	153.333	171	10	9	6.5	7	7	5	3	2	1.5	68	76	76.3333	94.3333	102.667	120.111	2	2	2	2	2	2	2	#NULL!
01023310201	11	11	11	78	4	1	1	#NULL!	5	20.1509	2	5	2	2	3	72.6667	#NULL!	#NULL!	8	#NULL!	#NULL!	76	1	151.667	#NULL!	#NULL!	#NULL!	#NULL!	#NULL!	0	#NULL!	#NULL!	#NULL!	#NULL!	#NULL!	79	#NULL!	#NULL!	99	#NULL!	#NULL!	2	2	2	2	2	2	2	#NULL!
01023310301	11	12	12	62	3	1	1	4	1	22.7976	2	5	2	2	3	87.3333	68.6667	71.6667	13	19	21	87.1	1	140.333	118.667	114.333	12	16.5	13.5	10	11	11	2	5.5	2.5	53	50	42.6667	105	85.3333	85.8889	2	2	2	2	2	2	2	#NULL!
01023310302	11	11	11	55	2	1	1	4	1	22.2791	2	2	2	2	3	92.3333	56	74.6667	28	19	20	83.2	2	141	101.667	129.333	11	14.5	10	8	9	7	3	5.5	3	48.6667	45.6667	54.6667	108.556	71.2222	92.8889	2	1	2	1	2	2	2	#NULL!
01023310402	13	11	11	63	3	1	1	4	1	20.8463	2	5	3	2	3	86	70.3333	85	20	14	18	79.3	2	127.333	120	138	4	14.5	5	4	11	4	0	3.5	1	41.3333	49.6667	53	99.7778	86.8889	102.667	1	2	2	2	2	2	2	#NULL!
01023310501	11	11	11	48	2	1	1	5	1	29.8107	2	5	3	2	1	91	86	97.6667	17	20	21	#NULL!	1	139	142.333	156	11	13	7	11	11	4	0	2	3	48	56.3333	58.3333	107	104.778	117.111	2	2	2	2	2	2	2	#NULL!
01023310601	11	11	11	54	2	1	1	1	1	20.9904	2	5	2	1	1	76	76.6667	71.6667	17	16	16	77.8	1	114.333	117.333	120.667	1	7.5	1	1	3	1	#NULL!	4.5	0	38.3333	40.6667	49	88.7778	90.2222	88	2	2	2	2	2	2	2	#NULL!
01023310602	11	11	11	51	2	1	1	2	1	23.5585	2	5	2	2	3	71.3333	#NULL!	77.6667	12	16	18	79.6	2	111.667	#NULL!	124	12	12	12.5	7	7	8	5	5	4.5	40.3333	#NULL!	46.3333	84.7778	#NULL!	93.1111	2	2	2	2	2	#NULL!	2	#NULL!
01023310701	11	11	19	57	2	1	1	1	5	20.2302	2	5	3	2	3	93	73.6667	83	19	17	20	75.2	2	152	116.667	121	4	5	1	3	3	0	1	2	1	59	43	38	112.667	88	95.6667	2	2	2	2	2	2	2	#NULL!
01023310801	11	11	12	47	2	1	1	4	1	17.7442	2	2	3	2	3	69	65.6667	67.3333	16	17	19	65.5	2	116.333	111.333	115.667	2	5.5	3	2	2	1	#NULL!	3.5	2	47.3333	45.6667	48.3333	84.7778	80.8889	83.4444	2	2	2	2	2	2	2	#NULL!
01023310802	11	11	11	47	2	1	1	4	1	22.3437	2	5	2	2	2	85.3333	67	79.3333	14	23	18	84	1	122.333	111.333	123.333	9.5	11	8.5	6	7	5	3.5	4	3.5	37	44.3333	44	97.6667	81.7778	94	2	2	2	2	2	2	2	#NULL!
01023310901	13	12	17	74	4	1	1	2	3	20.1669	2	2	3	1	1	76.3333	60	59.6667	27	22	29	80.4	1	168.667	138	149.667	3.5	6	6.5	2	4	4	1.5	2	2.5	92.3333	78	90	107.111	86	89.6667	1	2	2	2	2	2	2	#NULL!
01023311101	11	11	11	58	2	1	1	1	5	22.3716	2	5	2	1	2	85.3333	#NULL!	62.3333	32	21	27	91.2	1	131	#NULL!	112.667	6	6	7.5	6	3	7	0	3	0.5	45.6667	#NULL!	50.3333	100.556	#NULL!	79.1111	2	2	2	2	2	2	2	#NULL!
01023311201	11	11	16	53	2	1	1	1	1	#NULL!	2	5	3	2	1	90	79.3333	78.3333	28	22	24	75.2	1	137.667	126.667	127.333	7	9	6.5	6	6	4	1	3	2.5	47.6667	47.3333	49	105.889	95.1111	94.6667	2	2	2	2	2	2	2	#NULL!
01023311301	11	13	11	48	2	1	1	5	1	21.9559	2	#NULL!	3	2	1	76.6667	61	78	20	15	18	86	1	130.667	115.667	117.667	10	13	13.5	10	10	10	0	3	3.5	54	54.6667	39.6667	94.6667	79.2222	91.2222	2	2	2	2	2	2	2	#NULL!
01023311302	11	11	11	45	2	1	1	1	1	22.9002	1	5	3	2	1	115.667	72.6667	85.6667	27	20	22	82.5	2	178	124	149.667	2	3.5	4	1	2	0	1	1.5	4	62.3333	51.3333	64	136.444	89.7778	107	2	2	2	1	2	2	2	#NULL!
01023311401	11	14	15	57	2	1	1	1	5	27.6712	2	5	3	2	3	92.6667	#NULL!	83.6667	20	23	27	103.1	2	146.333	#NULL!	142.333	8	6	5.5	5	4	4	3	2	1.5	53.6667	#NULL!	58.6667	110.556	#NULL!	103.222	2	2	2	2	2	2	2	#NULL!
01023311601	13	11	12	73	4	1	1	4	1	18.7046	2	5	3	2	3	82	83.3333	75	33	10	11	77.3	2	184.333	192	165.667	6	9.5	8.5	6	6	7	0	3.5	1.5	102.333	108.667	90.6667	116.111	119.556	105.222	2	2	2	2	2	2	2	#NULL!
01023311602	11	11	11	72	4	1	1	4	1	19.1973	2	2	3	2	3	79.6667	73	74	22	11	13	72.1	1	145.333	137.333	133	11	12	8.5	11	8	6	0	4	2.5	65.6667	64.3333	59	101.556	94.4444	93.6667	2	2	2	2	2	2	2	#NULL!
01023311701	11	11	17	49	2	1	1	5	1	27.6318	2	5	3	2	3	74	61.3333	68.3333	20	22	28	89	2	108.333	95	112	10	13.5	15.5	10	10	11	0	3.5	4.5	34.3333	33.6667	43.6667	85.4444	72.5556	82.8889	2	2	2	2	2	2	2	#NULL!
01023311702	12	11	11	45	2	1	1	4	1	28.1971	2	5	4	1	1	68.3333	72.6667	73.6667	28	16	16	94.4	1	111	124.667	130.667	7	14	13.5	7	8	10	0	6	3.5	42.6667	52	57	82.5556	90	92.6667	2	2	2	2	2	2	2	#NULL!
01023311901	11	11	11	47	2	1	1	1	1	25.8425	2	5	2	2	3	85.3333	83.3333	98.3333	12	16	19	91.2	2	124.667	127.667	149	2	7.5	8	2	5	5	#NULL!	2.5	3	39.3333	44.3333	50.6667	98.4444	98.1111	115.222	2	2	2	2	2	2	2	#NULL!
01023311902	11	11	11	54	2	1	1	5	1	25.9696	2	5	2	1	1	98.6667	91.3333	91	15	20	19	81	1	154	149.667	145.667	14	12	15	11	7	11	3	5	4	55.3333	58.3333	54.6667	117.111	110.778	109.222	2	2	2	2	2	2	2	#NULL!
01023312001	11	11	12	56	2	1	1	4	4	23.3887	1	1	4	1	1	95	#NULL!	83.3333	19	16	21	78.1	1	152.333	#NULL!	160.667	14	9	10.5	9	7	9	5	2	1.5	57.3333	#NULL!	77.3333	114.111	#NULL!	109.111	1	2	2	2	2	2	2	#NULL!
01023312101	12	12	12	59	2	1	1	4	5	20.8849	2	5	3	2	3	60	76.3333	68.6667	19	13	13	71.2	1	109.667	129	115.667	13.5	15	14.5	9	10	11	4.5	5	3.5	49.6667	52.6667	47	76.5556	93.8889	84.3333	2	2	2	2	2	2	2	#NULL!
01023312301	11	11	11	48	2	1	1	4	1	27.4582	2	5	3	2	1	84	70.6667	70	20	15	18	85.5	1	133	116.333	123	14.5	12.5	13	11	9	10	3.5	3.5	3	49	45.6667	53	100.333	85.8889	87.6667	2	2	2	2	2	2	2	#NULL!
01023312302	11	11	13	45	2	1	1	4	1	#NULL!	1	2	3	2	1	80	70.3333	65.3333	28	16	25	#NULL!	2	127	120.667	110.667	4.5	10	3.5	1	6	2	3.5	4	1.5	47	50.3333	45.3333	95.6667	87.1111	80.4444	2	2	2	2	2	2	2	#NULL!
01023320101	11	12	12	57	2	1	1	4	1	20.8025	2	6	3	2	1	122.667	94.6667	80.6667	25	24	22	73.8	2	200.667	149.333	130.333	8	13.5	12.5	8	9	9	0	4.5	3.5	78	54.6667	49.6667	148.667	112.889	97.2222	1	2	2	2	2	2	2	#NULL!
01023320102	11	11	11	59	2	1	1	4	1	18.9806	2	5	2	1	1	87.3333	#NULL!	75.3333	16	17	11	72.8	1	134.667	#NULL!	118.333	11.5	7.5	2	9	4	2	2.5	3.5	0	47.3333	#NULL!	43	103.111	#NULL!	89.6667	2	2	2	2	2	2	2	#NULL!
01023320201	12	16	14	89	5	1	1	1	5	22.9725	2	5	3	2	3	72.3333	58.6667	64.3333	22	#NULL!	#NULL!	98.6	2	177.667	124.333	160.333	#NULL!	#NULL!	#NULL!	0	#NULL!	#NULL!	#NULL!	#NULL!	#NULL!	105.333	65.6667	96	107.444	80.5556	96.3333	2	2	2	2	2	2	2	#NULL!
01023320401	11	11	11	48	2	1	1	4	1	29.7633	2	2	3	2	3	79.6667	79.6667	67	19	16	16	100	2	119.333	109.667	102	8.5	9.5	8	6	6	8	2.5	3.5	0	39.6667	30	35	92.8889	89.6667	78.6667	2	2	2	2	2	2	2	#NULL!
01023320402	11	11	11	48	2	1	1	4	1	20.325	2	5	3	1	1	60	63.6667	68.6667	23	18	19	75.6	1	102.333	114	102	2	10.5	9.5	2	6	7	#NULL!	4.5	2.5	42.3333	50.3333	33.3333	74.1111	80.4444	79.7778	2	2	2	2	2	2	2	#NULL!
01023320501	11	14	12	58	2	1	1	4	5	20.3111	2	5	2	2	3	105.333	78	62.6667	18	21	18	76	1	189.667	122.333	108.333	11	9.5	6.5	6	7	4	5	2.5	2.5	84.3333	44.3333	45.6667	133.444	92.7778	77.8889	2	2	2	2	2	2	2	#NULL!
01023320601	11	34	#NULL!	80	5	1	1	1	5	16.8024	2	6	2	2	3	94	#NULL!	#NULL!	12	#NULL!	#NULL!	76	2	190.333	#NULL!	#NULL!	#NULL!	#NULL!	#NULL!	1	#NULL!	#NULL!	#NULL!	#NULL!	#NULL!	96.3333	#NULL!	#NULL!	126.111	#NULL!	#NULL!	1	2	2	2	2	2	2	#NULL!
01023320801	11	17	22	78	4	1	1	1	1	22.0981	2	5	3	1	3	58.3333	90.3333	66	24	17	27	78.7	1	141	152.667	130	2	8	1	2	6	1	#NULL!	2	0	82.6667	62.3333	64	85.8889	111.111	87.3333	2	2	2	2	2	2	2	#NULL!
01023320802	11	11	39	73	4	1	1	1	1	15.4748	1	2	3	2	3	83.3333	85	87	28	23	35	64.1	2	130.667	129.333	165	2	2	2.5	2	1	2	#NULL!	1	0.5	47.3333	44.3333	78	99.1111	99.7778	113	2	2	2	2	2	2	2	#NULL!
01023320902	11	11	11	49	2	1	1	4	1	#NULL!	2	1	2	2	3	#NULL!	68.3333	86	24	26	26	#NULL!	2	#NULL!	106.667	135	4	6	10.5	2	3	6	2	3	4.5	#NULL!	38.3333	49	#NULL!	81.1111	102.333	2	2	2	2	1	2	2	#NULL!
01023321001	11	11	11	50	2	1	1	4	1	23.6741	2	5	2	2	3	76	75	87.3333	14	12	29	70	2	122	120.667	130.667	6	8	6	6	3	4	0	5	2	46	45.6667	43.3333	91.3333	90.2222	101.778	2	2	2	2	2	2	2	#NULL!
01023321002	11	11	11	52	2	1	1	6	1	15.3793	2	5	2	1	3	89.6667	75.6667	75.3333	15	20	18	90.5	1	134	123.333	118	16	14.5	16.5	11	11	11	5	3.5	5.5	44.3333	47.6667	42.6667	104.444	91.5556	89.5556	2	2	2	2	2	2	2	#NULL!
01023321201	11	11	14	66	4	1	1	5	1	20.8513	2	1	3	2	3	62.6667	49.3333	52.3333	30	25	33	82.1	1	109.667	96	95.3333	6	7	2	4	5	2	2	2	0	47	46.6667	43	78.3333	64.8889	66.6667	2	2	2	2	2	2	2	#NULL!
01023321202	11	11	14	60	3	1	1	1	1	25.5344	2	1	3	2	3	67.3333	64.3333	62.3333	24	20	21	91.3	2	116.333	101.667	101	4	6.5	0	3	4	0	1	2.5	0	49	37.3333	38.6667	83.6667	76.7778	75.2222	2	2	2	2	2	2	2	#NULL!
01023321301	13	11	11	81	5	1	1	2	5	#NULL!	2	1	3	2	3	82.6667	69.3333	67.6667	21	19	18	#NULL!	2	174	148.333	120.333	0	4.5	0	0	2	0	#NULL!	2.5	0	91.3333	79	52.6667	113.111	95.6667	85.2222	1	2	2	2	2	2	2	#NULL!
01023321401	15	11	16	81	5	1	1	1	5	24.7022	2	5	3	2	3	74	66.3333	63.6667	29	#NULL!	#NULL!	91.6	2	143.667	132.667	138.667	#NULL!	#NULL!	#NULL!	0	#NULL!	#NULL!	#NULL!	#NULL!	#NULL!	69.6667	66.3333	75	97.2222	88.4444	88.6667	2	2	2	2	2	2	2	#NULL!
01023321501	11	12	14	80	5	1	1	1	1	18.5623	1	1	3	2	3	71.6667	71.3333	62.3333	26	22	#NULL!	77	2	176.667	139	124.667	3	4	#NULL!	2	2	#NULL!	1	2	#NULL!	105	67.6667	62.3333	106.667	93.8889	83.1111	1	2	2	2	2	2	2	#NULL!
01023321601	11	13	11	66	4	1	1	1	1	18.3857	2	1	2	2	1	74.3333	70	68.6667	21	24	19	74.6	2	122	126.667	128.333	5	2.5	2	5	1	3	0	1.5	2	47.6667	57	59.6667	90.2222	89	88.5556	2	2	2	2	2	2	2	#NULL!
01023321701	11	12	11	46	2	1	1	1	1	23.8938	2	6	2	1	3	67	68	75	12	22	19	84.5	1	107.667	119	122	17	11.5	10	11	7	6	6	4.5	4	40.6667	51	47	80.5556	85	90.6667	2	2	2	2	2	2	2	#NULL!
01023321702	11	11	11	48	2	1	1	5	1	#NULL!	2	5	2	2	3	#NULL!	67	86.6667	22	17	27	#NULL!	2	#NULL!	110	153.667	4	16	8	4	10	6	#NULL!	6	2	#NULL!	43	67	#NULL!	81.3333	109	2	2	2	2	2	2	2	#NULL!
01023330101	11	11	11	57	2	1	1	2	1	24.7391	1	5	4	2	3	70	82.6667	79	23	15	15	96	2	121.667	134.333	131	6	9.5	9	6	6	5	0	3.5	4	51.6667	51.6667	52	87.2222	99.8889	96.3333	2	2	2	2	2	2	2	#NULL!
01023330102	11	11	11	58	2	1	1	6	1	21.9012	2	5	3	1	3	65	63.3333	70.6667	16	18	12	80.9	1	109.333	110.667	129	11	12.5	17	11	9	11	0	3.5	6	44.3333	47.3333	58.3333	79.7778	79.1111	90.1111	2	2	2	2	2	2	2	#NULL!
01023330301	11	11	11	63	3	1	1	2	1	24.2642	2	5	2	2	3	68.6667	54	77	20	18	10	90.3	2	127	111	145.667	7.5	2	3.5	5	2	2	2.5	0	1.5	58.3333	57	68.6667	88.1111	73	99.8889	2	2	2	2	2	2	2	#NULL!
01023330302	11	14	11	76	4	1	1	6	1	21.096	2	1	1	1	1	74.6667	57.3333	72.3333	19	16	18	84.3	1	125.333	117.333	146	8	16	14	5	11	10	3	5	4	50.6667	60	73.6667	91.5556	77.3333	96.8889	2	2	2	2	2	2	2	#NULL!
01023330401	11	11	11	47	2	1	1	5	1	23.9813	2	5	3	1	3	69.3333	60	64	27	21	12	95	1	115.667	117.333	124.333	6	9.5	13	6	7	9	0	2.5	4	46.3333	57.3333	60.3333	84.7778	79.1111	84.1111	2	2	2	2	2	2	2	#NULL!
01023330402	11	15	11	47	2	1	1	1	1	22.3296	2	5	3	2	3	62.3333	58.3333	62.6667	27	23	27	81.9	2	113.667	106.333	129.333	3	7	4.5	3	3	3	0	4	1.5	51.3333	48	66.6667	79.4444	74.3333	84.8889	2	2	2	2	2	2	2	#NULL!
01023330501	11	11	11	51	2	1	1	4	1	19.9423	2	5	1	1	1	89	82	89	15	17	20	79	1	127.667	128.333	151	12.5	7.5	8.5	8	3	6	4.5	4.5	2.5	38.6667	46.3333	62	101.889	97.4444	109.667	2	2	2	2	2	2	2	#NULL!
01023330502	11	11	12	55	2	1	1	1	1	26.9357	2	5	2	2	3	72.6667	57.6667	68.3333	20	22	20	90	2	118	87.3333	122.333	11	7	8	7	4	4	4	3	4	45.3333	29.6667	54	87.7778	67.5556	86.3333	2	2	2	2	2	2	2	#NULL!
01023330601	11	11	11	58	2	2	1	2	1	22.8599	2	5	1	2	3	94	72.6667	77.6667	12	12	11	85	2	167	126	148.333	12	8.5	6	6	3	2	6	5.5	4	73	53.3333	70.6667	118.333	90.4444	101.222	2	2	2	2	2	2	2	#NULL!
01023330602	11	11	11	60	3	1	1	2	1	25.9249	2	6	1	1	1	72.6667	65.6667	77.6667	12	14	12	99.7	1	114.333	101.333	134.333	13.5	10.5	10	11	9	8	2.5	1.5	2	41.6667	35.6667	56.6667	86.5556	77.5556	96.5556	2	2	2	2	2	2	2	#NULL!
01023330701	11	15	18	53	2	1	1	1	1	#NULL!	2	1	3	1	3	87	74	#NULL!	19	25	23	#NULL!	1	121.333	112.333	#NULL!	4	1	1	4	0	0	0	1	1	34.3333	38.3333	#NULL!	98.4444	86.7778	#NULL!	2	2	2	2	2	2	2	#NULL!
01023330802	11	13	11	47	2	1	1	4	1	19.6763	1	5	3	1	1	81.3333	84.6667	83.6667	23	19	20	72.4	1	132.667	141.333	145.333	10	15	10	10	10	6	0	5	4	51.3333	56.6667	61.6667	98.4444	103.556	104.222	2	2	2	2	2	2	2	#NULL!
01023331201	11	11	13	50	2	1	1	2	1	19.319	2	5	2	2	3	77.6667	74.6667	72.3333	21	17	16	70	2	131	136	137	5	13	12.5	3	9	8	2	4	4.5	53.3333	61.3333	64.6667	95.4444	95.1111	93.8889	2	2	2	2	2	2	2	#NULL!
01023331202	11	11	11	55	2	1	1	5	1	19.6828	2	5	2	1	1	78.6667	78.3333	81.3333	19	16	16	78.1	1	127.667	145.667	133	7	15.5	6.5	5	10	5	2	5.5	1.5	49	67.3333	51.6667	95	100.778	98.5556	2	2	2	2	2	2	2	#NULL!
01023331302	12	11	11	61	3	1	1	1	1	21.8279	2	5	2	2	3	78	60	90	20	10	13	88.4	2	145	118	182	9.5	3	2	8	2	2	1.5	1	0	67	58	92	100.333	79.3333	120.667	2	2	2	2	2	2	2	#NULL!
01023331401	11	11	11	48	2	1	1	1	1	19.9021	2	5	4	2	3	70.3333	67.3333	63	24	17	10	#NULL!	2	140	135.667	127.333	5	5	7	5	4	4	0	1	3	69.6667	68.3333	64.3333	93.5556	90.1111	84.4444	1	2	2	2	2	2	2	#NULL!
01023331402	11	11	11	47	2	1	1	5	1	25.9508	2	5	3	1	3	86	84.6667	92.6667	13	13	16	97.5	1	126.667	139	153.667	15.5	14.5	15	11	10	11	4.5	4.5	4	40.6667	54.3333	61	99.5556	102.778	113	2	2	2	2	2	2	2	#NULL!
01023331501	11	11	11	65	4	1	1	1	2	#NULL!	2	2	1	1	1	#NULL!	81.3333	93.3333	23	13	13	#NULL!	1	#NULL!	136.667	178.333	4	10.5	8	3	7	8	1	3.5	0	#NULL!	55.3333	85	#NULL!	99.7778	121.667	2	2	2	2	2	2	2	#NULL!
01023331601	11	11	11	60	3	1	1	5	1	26.0145	2	5	4	2	3	69.6667	63.3333	63.3333	16	19	13	97.8	1	171	118.667	153.333	14	14	15.5	8	9	11	6	5	4.5	101.333	55.3333	90	103.444	81.7778	93.3333	1	2	2	2	2	2	2	1
01023331701	11	11	11	54	2	1	1	4	2	#NULL!	2	6	2	1	2	#NULL!	67.6667	83.3333	#NULL!	18	18	#NULL!	1	#NULL!	118.667	148	#NULL!	10	11.5	#NULL!	7	9	#NULL!	3	2.5	#NULL!	51	64.6667	#NULL!	84.6667	104.889	2	2	2	2	2	2	2	#NULL!
01023331702	11	11	11	54	2	1	1	4	1	22.6684	2	5	3	2	3	64.3333	65	73	17	20	16	83.2	2	123.667	126	136	12	14	16.5	7	9	10	5	5	6.5	59.3333	61	63	84.1111	85.3333	94	2	2	2	2	2	2	2	#NULL!
01023331801	11	13	11	55	2	1	1	1	5	21.4377	1	5	2	2	3	81	76.3333	70.3333	27	13	15	79	2	128.333	129	129.333	5	9	8.5	5	5	5	0	4	3.5	47.3333	52.6667	59	96.7778	93.8889	90	1	2	2	2	2	2	2	1
01023331901	11	12	18	60	3	1	1	1	1	21.2075	2	5	2	2	3	80.6667	63	87.6667	30	26	30	90	2	134	115.333	146.333	2	3	4	2	1	2	#NULL!	2	2	53.3333	52.3333	58.6667	98.4444	80.4444	107.222	2	2	2	2	2	2	2	#NULL!
01023331902	11	12	11	61	3	1	1	2	1	#NULL!	2	5	2	2	3	65	68.6667	73.6667	29	21	12	#NULL!	2	113	115	121	1	10	11	1	6	9	#NULL!	4	2	48	46.3333	47.3333	81	84.1111	89.4444	2	2	2	2	2	2	2	#NULL!
01023332001	11	11	11	72	4	1	1	2	5	20.3542	2	5	2	2	2	53.6667	76.6667	79	16	18	15	79.8	1	86	154	163.333	3	10	3	3	4	3	0	6	0	32.3333	77.3333	84.3333	64.4444	102.444	107.111	2	2	2	2	2	2	2	#NULL!
01023332101	11	11	13	54	2	1	1	1	1	19.4044	2	5	2	2	3	80.6667	84.6667	74	20	14	15	79.5	2	126	121.333	132	12	6	4	9	3	3	3	3	1	45.3333	36.6667	58	95.7778	96.8889	93.3333	2	2	2	2	2	2	2	#NULL!
01023332102	11	11	11	55	2	1	1	1	1	20.635	2	5	1	2	3	69.6667	76.3333	72.3333	16	14	20	76	1	128	131.667	156.333	10	5	7.5	7	2	4	3	3	3.5	58.3333	55.3333	84	89.1111	94.7778	100.333	2	2	2	2	2	2	2	#NULL!
01023332201	11	11	11	56	2	1	1	2	1	21.1328	1	5	3	1	1	85.3333	70.6667	78.3333	18	16	21	82	1	151.667	118.667	142	6	9	6	3	6	2	3	3	4	66.3333	48	63.6667	107.444	86.6667	99.5556	2	2	2	2	2	2	2	#NULL!
01023332202	11	11	11	46	2	1	1	2	1	24.4954	2	5	2	2	3	66.6667	77.3333	71.3333	20	18	19	89.4	2	103	116	104	11	9	10	7	6	6	4	3	4	36.3333	38.6667	32.6667	78.7778	90.2222	82.2222	2	2	2	2	2	2	2	#NULL!
01023332301	11	11	11	58	2	1	1	4	1	21.6218	2	1	2	1	1	62.3333	70	90.3333	23	25	14	84	1	105.333	107.667	144.333	13	13	9.5	10	10	7	3	3	2.5	43	37.6667	54	76.6667	82.5556	108.333	2	2	2	2	2	2	2	#NULL!
01023332302	11	11	11	47	2	1	1	4	1	21.7555	2	5	2	2	3	64.3333	64.6667	68.6667	19	27	23	83	2	106.333	102.333	119	10	13	11.5	6	11	10	4	2	1.5	42	37.6667	50.3333	78.3333	77.2222	85.4444	2	2	2	2	2	2	2	#NULL!
01023332601	11	23	17	55	2	1	1	1	1	24.2248	2	5	3	2	3	73.6667	68.6667	74.3333	19	29	14	88	2	116.333	118.333	119	7.5	7	7.5	5	4	3	2.5	3	4.5	42.6667	49.6667	44.6667	87.8889	85.2222	89.2222	1	2	2	2	2	2	2	#NULL!
01023332602	11	28	14	60	3	1	1	2	1	23.0825	2	5	2	2	3	67.6667	68	57.3333	20	26	15	75	1	110.333	125.667	117.333	6	7	10.5	5	4	7	1	3	3.5	42.6667	57.6667	60	81.8889	87.2222	77.3333	2	2	2	2	2	2	2	#NULL!
01023332701	11	12	12	58	2	1	1	1	1	24.3277	1	5	5	2	3	68	89	88	25	22	20	96.5	2	109.667	133	159	11	7	8	8	4	5	3	3	3	41.6667	44	71	81.8889	103.667	111.667	2	2	2	2	2	2	2	#NULL!
01023332801	11	14	11	56	2	1	1	2	3	21.8709	2	5	3	2	2	62	66.6667	65	21	22	15	78	2	104.667	119	115.667	4	2	3	4	2	3	0	0	0	42.6667	52.3333	50.6667	76.2222	84.1111	81.8889	2	2	2	2	2	2	2	#NULL!
01023332901	11	11	11	56	2	1	1	5	1	19.0258	2	1	1	1	1	65.3333	69.6667	85.6667	16	16	13	79	1	121.333	134.667	173	16	13	15	11	8	11	5	5	4	56	65	87.3333	84	91.3333	114.778	2	2	2	2	2	2	2	#NULL!
01023332902	11	11	11	56	2	1	1	5	1	21.0715	1	5	3	2	3	71	68.3333	85.3333	14	24	27	81	2	109.667	110	134.667	5	3	9.5	5	1	5	0	2	4.5	38.6667	41.6667	49.3333	83.8889	82.2222	101.778	2	2	2	1	2	2	2	#NULL!
01023333001	11	12	14	45	2	1	1	4	1	17.9501	2	5	3	2	3	61.3333	60.3333	77.3333	18	32	27	65	2	97	103.667	119.333	12	5.5	10.5	9	2	6	3	3.5	4.5	35.6667	43.3333	42	73.2222	74.7778	91.3333	2	2	2	2	2	2	2	#NULL!
01023333002	11	11	11	48	2	1	1	4	1	27.3772	1	5	2	1	2	75	#NULL!	89.6667	15	10	13	108	2	132	#NULL!	133.333	16	13.5	11.5	11	8	8	5	5.5	3.5	57	#NULL!	43.6667	94	#NULL!	104.222	2	2	2	2	2	2	2	#NULL!
01023333101	12	12	15	49	2	1	1	1	1	24.3753	1	5	3	2	1	78	80.3333	82.6667	29	21	25	91.2	1	138	140	151	8	6	7.5	4	5	4	4	1	3.5	60	59.6667	68.3333	98	100.222	105.444	2	2	2	2	2	2	2	#NULL!
01023333102	12	13	13	47	2	1	1	1	1	20.0269	1	5	4	2	3	81	87	84.6667	19	22	24	80	2	142	153.333	149.333	1	3	3.5	1	1	2	#NULL!	2	1.5	61	66.3333	64.6667	101.333	109.111	106.222	2	2	2	2	2	2	2	#NULL!
01023333201	11	11	12	80	5	1	1	5	1	27.2199	2	5	3	2	3	61	67.3333	67	19	22	10	112	1	126.667	136	160.333	7	5	9.5	6	4	8	1	1	1.5	65.6667	68.6667	93.3333	82.8889	90.2222	98.1111	2	2	2	2	2	2	2	#NULL!
01044610701	11	11	14	67	4	1	1	4	1	22.428	2	5	4	1	1	99.6667	81.3333	82.6667	28	18	22	22	1	194.667	171	146	10	9.5	2	7	7	2	3	2.5	0	95	89.6667	63.3333	131.333	111.222	103.778	2	2	2	2	2	2	2	#NULL!
01044610702	11	11	#NULL!	70	4	1	1	1	1	20.9275	1	5	4	2	1	113.333	#NULL!	#NULL!	27	24	#NULL!	25	2	185.333	#NULL!	#NULL!	3	3	#NULL!	2	2	#NULL!	1	1	#NULL!	72	#NULL!	#NULL!	137.333	#NULL!	#NULL!	1	2	2	2	2	2	2	#NULL!
01044610901	11	11	12	66	4	1	1	2	1	21.271	1	5	4	1	2	59	55.3333	67.3333	18	23	13	22	1	102	90.6667	112.333	11	12	6	9	9	5	2	3	1	43	35.3333	45	73.3333	67.1111	82.3333	2	2	2	2	2	2	2	#NULL!
01044610902	15	11	11	61	3	1	1	2	1	20.0379	2	3	4	2	2	53.3333	55	62	21	23	10	21	2	100.667	91.3333	110.333	13	10.5	14.5	9	8	10	4	2.5	4.5	47.3333	36.3333	48.3333	69.1111	67.1111	78.1111	2	2	2	2	2	2	2	#NULL!
01044611601	12	11	11	63	3	1	1	2	5	#NULL!	1	5	5	2	3	#NULL!	82.6667	76.3333	15	17	14	#NULL!	2	#NULL!	163.333	139.667	7	10	6.5	3	8	5	4	2	1.5	#NULL!	80.6667	63.3333	#NULL!	109.556	97.4444	2	2	#NULL!	2	2	2	2	#NULL!
01044611702	16	21	16	48	2	1	1	5	2	26.8022	1	5	4	2	1	121	#NULL!	57.3333	40	31	34	28	1	194.333	#NULL!	94.3333	13	10	12.5	11	7	10	2	3	2.5	73.3333	#NULL!	37	145.444	#NULL!	69.6667	2	2	2	2	2	2	2	#NULL!
01044611801	11	11	11	61	3	1	1	2	1	22.1333	2	5	3	1	1	90	91.3333	90.6667	19	17	22	23	1	162.333	156.667	144	10	8.5	5	7	6	4	3	2.5	1	72.3333	65.3333	53.3333	114.111	113.111	108.444	1	2	2	2	2	2	2	#NULL!
01044611802	19	11	15	59	2	1	1	2	1	21.0079	2	5	3	2	1	69.6667	61.3333	61.3333	20	17	21	26	2	124.667	114	118.333	8.5	8.5	9	6	6	6	2.5	2.5	3	55	52.6667	57	88	78.8889	80.3333	2	2	2	2	2	2	2	#NULL!
01044620501	11	13	11	46	2	1	1	4	1	25.2444	1	5	2	2	3	68.6667	64.3333	54	21	15	11	84.5	2	101.333	106.333	92	9	10.5	9.5	5	5	6	4	5.5	3.5	32.6667	42	38	79.5556	78.3333	66.6667	2	2	2	2	2	2	2	#NULL!
01044620502	11	11	11	53	2	1	1	2	1	24.2099	1	5	1	1	1	97	104.333	111.333	25	20	26	87.5	1	159.667	167	194	8	9	10	5	5	5	3	4	5	62.6667	62.6667	82.6667	117.889	125.222	138.889	2	2	2	2	2	2	2	#NULL!
01044620602	11	11	18	57	2	1	1	1	1	23.7052	2	5	4	2	3	71.6667	96	74	20	14	14	86.5	2	161.333	138.333	108.333	6.5	2.5	6.5	5	1	6	1.5	1.5	0.5	89.6667	42.3333	34.3333	101.556	110.111	85.4444	2	2	2	2	2	1	2	#NULL!
01044620802	12	11	11	74	4	1	1	2	2	21.436	1	5	5	2	1	82.6667	#NULL!	71	15	15	10	88.5	1	143	#NULL!	131	8	10.5	7	4	10	7	4	0.5	0	60.3333	#NULL!	60	102.778	#NULL!	91	1	2	2	2	1	2	2	#NULL!
01044621001	11	12	11	46	2	1	1	2	1	22.3884	2	5	4	2	3	80.3333	#NULL!	81.3333	17	20	18	80.1	2	127	#NULL!	122.333	13.5	9.5	11	8	6	8	5.5	3.5	3	46.6667	#NULL!	41	95.8889	#NULL!	95	2	2	2	2	2	2	2	#NULL!
01044621002	11	11	11	46	2	1	1	4	1	24.936	2	5	2	1	1	79.3333	#NULL!	87	20	16	22	86.5	1	143.667	#NULL!	128.667	18	12	8	11	8	7	7	4	1	64.3333	#NULL!	41.6667	100.778	#NULL!	100.889	2	2	2	2	2	2	2	#NULL!
01044621101	11	11	11	46	2	1	1	4	2	19.9556	2	5	5	1	3	56.3333	62	61.6667	26	32	29	72	2	101.333	100	98	12	9.5	14	11	7	10	1	2.5	4	45	38	36.3333	71.3333	74.6667	73.7778	2	2	2	2	2	2	2	#NULL!
01044621402	11	13	11	59	2	1	1	4	1	24.4991	1	2	3	2	3	65.6667	65.6667	86.6667	35	16	19	91.5	2	169	120.667	159.333	10.5	8	11.5	6	4	8	4.5	4	3.5	103.333	55	72.6667	100.111	84	110.889	2	2	2	2	2	2	2	#NULL!
01044621501	11	11	17	45	2	1	1	2	1	21.7504	1	5	4	1	1	66.3333	#NULL!	70.3333	27	17	22	84.5	1	135.333	#NULL!	125	9	9.5	10.5	7	6	6	2	3.5	4.5	69	#NULL!	54.6667	89.3333	#NULL!	88.5556	2	2	2	2	2	2	2	#NULL!
01044621701	13	26	11	47	2	1	1	1	1	22.1038	2	5	4	2	3	100.667	103	88.3333	28	28	29	71.5	2	180.333	182	134.333	7.5	1.5	2.5	5	1	0	2.5	0.5	2.5	79.6667	79	46	127.222	129.333	103.667	2	2	2	2	2	2	2	#NULL!
01044621702	11	11	11	45	2	1	1	4	1	22.6606	2	5	4	1	1	77.6667	#NULL!	88.3333	18	27	24	79.2	1	144	#NULL!	144	7	10	13.5	6	7	11	1	3	2.5	66.3333	#NULL!	55.6667	99.7778	#NULL!	106.889	2	2	2	2	2	2	2	#NULL!
01044622002	11	13	11	50	2	1	1	5	1	19.4862	2	5	4	1	1	67.6667	#NULL!	69.6667	26	16	17	87.5	1	109.333	#NULL!	103	8.5	6.5	7	6	5	3	2.5	1.5	4	41.6667	#NULL!	33.3333	81.5556	#NULL!	80.7778	2	2	2	2	2	2	2	#NULL!
01044622101	11	11	11	49	2	1	1	2	1	21.7236	2	5	4	2	3	85.6667	83.3333	81.3333	25	16	21	78.5	2	162.667	148.667	122.667	7	9.5	4	5	5	2	2	4.5	2	77	65.3333	41.3333	111.333	105.111	95.1111	2	2	2	2	2	2	2	#NULL!
01044622102	11	11	13	56	2	1	1	2	1	25.0222	1	5	2	1	3	92.6667	#NULL!	95.3333	21	20	23	86	1	168	#NULL!	164	9.5	5.5	1.5	5	2	1	4.5	3.5	0.5	75.3333	#NULL!	68.6667	117.778	#NULL!	118.222	2	2	2	2	2	2	2	#NULL!
01044622201	11	11	11	49	2	1	1	6	2	23.1318	#NULL!	2	2	1	1	60.6667	69.3333	67.6667	#NULL!	14	18	89.5	1	112.667	112.667	111.333	#NULL!	14	14	#NULL!	11	10	#NULL!	3	4	52	43.3333	43.6667	78	83.7778	82.2222	2	2	2	2	2	2	2	#NULL!
01044622202	11	11	12	47	2	1	1	4	2	26.3422	2	1	3	2	3	68.3333	57.3333	60	16	19	21	88.5	2	115.667	97.6667	106.667	10.5	10.5	12	6	6	8	4.5	4.5	4	47.3333	40.3333	46.6667	84.1111	70.7778	75.5556	2	2	2	2	2	2	2	#NULL!
01044622301	11	11	13	64	3	1	1	1	1	23.6686	2	2	4	2	3	77	80	83	15	13	25	85.5	2	145.333	134.333	131	3.5	0	0.5	2	0	0	1.5	#NULL!	0.5	68.3333	54.3333	48	99.7778	98.1111	99	2	2	2	2	2	2	2	#NULL!
01044622302	12	14	12	61	3	1	1	5	1	21.2542	1	5	2	1	1	103.667	97	91	22	#NULL!	21	76	1	187.667	153.667	150.333	11	#NULL!	5.5	8	#NULL!	3	3	#NULL!	2.5	84	56.6667	59.3333	131.667	115.889	110.778	2	2	2	2	2	2	2	#NULL!
01044622402	11	11	11	48	2	1	1	5	1	22.5062	2	5	3	1	3	92.3333	89.6667	#NULL!	27	20	20	83.5	1	155	134	#NULL!	18	15.5	16.5	11	11	10	7	4.5	6.5	62.6667	44.3333	#NULL!	113.222	104.444	#NULL!	1	2	2	2	2	1	2	#NULL!
01044622501	11	11	11	69	4	1	1	2	5	20.4876	2	5	2	2	3	81.3333	71	72.6667	22	32	18	78.5	1	150.667	125.333	107	8.5	6.5	7	7	5	5	1.5	1.5	2	69.3333	54.3333	34.3333	104.444	89.1111	84.1111	2	2	2	2	1	2	2	#NULL!
01044622701	11	11	11	78	4	1	1	2	1	22.1691	2	5	4	1	3	97.3333	80.3333	77	12	11	#NULL!	81	1	191	160	149.667	4.5	5	#NULL!	4	5	#NULL!	0.5	0	#NULL!	93.6667	79.6667	72.6667	128.556	106.889	101.222	2	2	2	2	2	2	2	#NULL!
01044622702	14	11	12	65	4	1	1	1	1	22.8144	1	5	4	2	3	79	61.6667	70	28	17	19	85	2	147.333	112.667	109	6	1.5	5	4	1	3	2	0.5	2	68.3333	51	39	101.778	78.6667	83	2	2	2	2	2	2	2	#NULL!
01044622801	11	11	11	65	4	1	1	4	1	22.9528	2	5	3	2	1	66.3333	63.6667	76	15	16	22	85	2	138.667	118	135	13.5	13	8	9	9	4	4.5	4	4	72.3333	54.3333	59	90.4444	81.7778	95.6667	2	2	2	2	2	2	2	#NULL!
01044622802	11	11	12	69	4	1	1	5	1	21.1149	2	5	4	1	3	80.6667	72	70.6667	14	22	19	83	1	164	121	138.333	19.5	9.5	13.5	11	7	8	8.5	2.5	5.5	83.3333	49	67.6667	108.444	88.3333	93.2222	2	2	2	2	2	2	2	#NULL!
01044630102	14	12	22	47	2	1	1	2	1	23.8487	2	2	3	2	3	72.6667	68.6667	50	29	28	37	25	2	121.333	104.333	94.6667	7	9.5	7.5	5	6	3	2	3.5	4.5	48.6667	35.6667	44.6667	88.8889	80.5556	64.8889	2	2	2	2	2	2	2	#NULL!
01044630301	11	11	11	46	2	1	1	2	1	22.3884	2	5	4	2	3	61.6667	#NULL!	69.3333	25	18	28	23	2	108.333	#NULL!	106.333	8	10	14.5	5	6	9	3	4	5.5	46.6667	#NULL!	37	77.2222	#NULL!	81.6667	2	2	2	2	2	2	2	#NULL!
01044630401	11	11	12	46	2	1	1	4	1	23.0469	2	5	4	1	3	68	#NULL!	63.6667	20	23	25	23	1	116.667	#NULL!	102.667	18	11.5	11.5	10	8	10	8	3.5	1.5	48.6667	#NULL!	39	84.2222	#NULL!	76.6667	2	2	2	2	2	2	2	#NULL!
01044630402	11	11	11	46	2	1	1	1	1	31.25	2	5	5	2	3	92	#NULL!	79	15	20	38	30	2	139.333	#NULL!	139.333	2	2.5	1	2	0	0	#NULL!	2.5	1	47.3333	#NULL!	60.3333	107.778	#NULL!	99.1111	1	2	2	1	2	2	2	#NULL!
01044630502	13	11	12	47	2	1	1	4	1	30.5724	2	5	3	2	3	83.6667	#NULL!	75.3333	15	14	28	27	2	133.667	#NULL!	138	8.5	8.5	5	7	4	3	1.5	4.5	2	50	#NULL!	62.6667	100.333	#NULL!	96.2222	2	2	2	2	2	2	2	#NULL!
01044630701	11	11	11	55	2	1	1	2	5	#NULL!	2	2	4	1	3	#NULL!	68.3333	76.3333	15	20	22	#NULL!	1	#NULL!	108.333	109.333	11	5.5	2	7	3	2	4	2.5	0	#NULL!	40	33	#NULL!	81.6667	87.3333	2	2	2	2	2	2	2	#NULL!
01044630802	11	#NULL!	15	46	2	1	1	2	1	21.4709	1	5	2	1	1	76.6667	#NULL!	67.6667	26	#NULL!	22	24	1	123.333	#NULL!	114	12	#NULL!	10.5	11	#NULL!	8	1	#NULL!	2.5	46.6667	#NULL!	46.3333	92.2222	#NULL!	83.1111	2	2	2	2	2	2	2	#NULL!
01044630901	11	11	11	61	3	1	1	1	2	22.0855	2	5	4	1	3	72.3333	56.3333	63.6667	13	10	13	23	2	133.667	110.333	130.333	7	6	5	3	3	5	4	3	0	61.3333	54	66.6667	92.7778	74.3333	85.8889	2	2	2	2	2	2	2	#NULL!
01044630902	11	14	14	63	3	1	1	2	2	#NULL!	#NULL!	5	#NULL!	1	1	#NULL!	97.3333	96.3333	#NULL!	17	27	#NULL!	1	#NULL!	155.667	132	#NULL!	13.5	8.5	#NULL!	9	7	#NULL!	4.5	1.5	#NULL!	58.3333	35.6667	#NULL!	116.778	108.222	2	2	2	2	2	2	2	#NULL!
01044631002	11	11	11	48	2	1	1	2	1	23.3158	2	2	4	2	1	91.6667	82	74	17	7	15	25	2	134	116.667	107.333	8	7.5	7.5	5	5	4	3	2.5	3.5	42.3333	34.6667	33.3333	105.778	93.5556	85.1111	2	2	2	2	2	2	2	#NULL!
01044631101	11	11	14	58	2	1	1	2	6	#NULL!	2	5	4	1	1	#NULL!	#NULL!	82.6667	18	#NULL!	13	#NULL!	1	#NULL!	#NULL!	128.667	6.5	#NULL!	6	1	#NULL!	6	5.5	#NULL!	0	#NULL!	#NULL!	46	#NULL!	#NULL!	98	2	1	2	2	2	2	2	#NULL!
01044631201	11	11	11	56	2	1	1	1	1	26.5508	2	5	3	2	3	73	65.6667	63.6667	29	20	20	88.3	2	127	100.333	104	11	6	8.5	9	3	8	2	3	0.5	54	34.6667	40.3333	91	77.2222	77.1111	2	2	2	2	2	2	2	#NULL!
01044631202	11	14	11	57	2	1	1	4	1	19.5395	1	5	4	1	3	66	56.6667	57.6667	22	11	21	84.5	1	131.333	97	96.6667	10	13.5	13	6	11	11	4	2.5	2	65.3333	40.3333	39	87.7778	70.1111	70.6667	1	2	2	2	1	2	2	#NULL!
01044631301	12	11	12	64	3	1	1	2	1	#NULL!	1	5	2	1	2	#NULL!	#NULL!	63.6667	20	15	23	#NULL!	1	#NULL!	#NULL!	118.333	8	6	11.5	4	4	6	4	2	5.5	#NULL!	#NULL!	54.6667	#NULL!	#NULL!	81.8889	2	2	2	2	2	2	2	#NULL!
01044631302	15	11	21	63	3	1	1	1	1	#NULL!	1	2	5	2	1	#NULL!	#NULL!	62	32	19	21	#NULL!	2	#NULL!	#NULL!	113	6	4	4	3	2	2	3	2	2	#NULL!	#NULL!	51	#NULL!	#NULL!	79	2	2	2	2	2	2	2	#NULL!
01044631401	15	11	11	51	2	1	1	1	1	26.505	1	5	5	2	2	75	#NULL!	78	30	26	31	26	2	124.667	#NULL!	128.333	2	2.5	2	2	1	2	0	1.5	0	49.6667	#NULL!	50.3333	91.5556	#NULL!	94.7778	2	2	2	2	2	2	2	#NULL!
01044631801	11	11	11	68	4	1	1	2	3	#NULL!	1	5	3	1	1	#NULL!	#NULL!	72.3333	14	17	15	#NULL!	1	#NULL!	#NULL!	106.667	13	10.5	8	9	6	6	4	4.5	2	#NULL!	#NULL!	34.3333	#NULL!	#NULL!	83.7778	2	2	2	2	2	2	2	#NULL!
01044631901	14	11	11	69	4	1	1	2	1	18.7207	1	5	5	2	3	59	51	55	25	17	13	90.5	1	144	99.3333	119	8.5	5	7	7	4	4	1.5	1	3	85	48.3333	64	87.3333	67.1111	76.3333	1	2	2	2	2	1	2	#NULL!
01044632001	11	11	12	50	2	1	1	2	1	20.1197	2	5	5	1	1	64.3333	#NULL!	66.6667	13	13	10	79.5	1	128.667	#NULL!	104	11	5	5.5	7	3	4	4	2	1.5	64.3333	#NULL!	37.3333	85.7778	#NULL!	79.1111	2	2	2	2	2	2	2	#NULL!
01044632002	11	11	11	48	2	1	1	4	1	25.3884	2	5	5	2	3	101.667	#NULL!	98	22	13	19	80.5	2	181.667	#NULL!	140.667	7	12.5	6.5	6	9	5	1	3.5	1.5	80	#NULL!	42.6667	128.333	#NULL!	112.222	2	2	2	2	2	2	2	#NULL!
01044632201	12	11	19	70	4	1	1	2	2	21.4739	1	5	3	2	2	86	87	95	34	20	30	23	2	165	164.333	172	11	4	1	5	1	1	6	3	0	79	77.3333	77	112.333	112.778	120.667	1	2	2	2	2	2	1	#NULL!
01044632301	11	11	12	54	2	1	1	2	1	28.7344	1	5	3	2	3	95	81.3333	77.6667	18	19	31	93.2	2	174.333	138	124.667	7.5	11	16.5	4	8	10	3.5	3	6.5	79.3333	56.6667	47	121.444	100.222	93.3333	1	2	2	2	2	2	2	#NULL!
01044632302	11	11	11	56	2	1	1	1	2	#NULL!	#NULL!	5	#NULL!	1	1	#NULL!	78	71.3333	#NULL!	12	13	#NULL!	1	#NULL!	118.667	113.667	#NULL!	10	9.5	#NULL!	6	6	#NULL!	4	3.5	#NULL!	40.6667	42.3333	#NULL!	91.5556	85.4444	2	2	2	2	2	2	2	#NULL!
01044632401	11	11	19	48	2	1	1	2	1	19.2232	2	5	4	2	3	83.6667	#NULL!	85.6667	23	23	31	86.1	2	142.333	#NULL!	121	6.5	2	1	5	0	1	1.5	2	0	58.6667	#NULL!	35.3333	103.222	#NULL!	97.4444	2	2	2	2	2	2	2	#NULL!
01044632601	17	12	19	61	3	1	1	1	1	#NULL!	1	5	2	2	1	#NULL!	67	62	29	27	36	#NULL!	2	#NULL!	111.333	105.667	6	1.5	5.5	4	0	2	2	1.5	3.5	#NULL!	44.3333	43.6667	#NULL!	81.7778	76.5556	1	1	1	2	1	#NULL!	1	#NULL!
01044632602	14	13	13	61	3	1	1	2	1	#NULL!	2	5	4	1	1	#NULL!	94.6667	91	26	21	28	#NULL!	1	#NULL!	145.667	146.333	15	11.5	16	11	9	11	4	2.5	5	#NULL!	51	55.3333	#NULL!	111.667	109.444	2	2	2	2	2	2	2	#NULL!
01045120201	19	19	11	81	5	1	1	1	5	#NULL!	2	5	3	2	3	60.6667	#NULL!	#NULL!	27	27	#NULL!	80	2	101.667	#NULL!	#NULL!	7	6.5	#NULL!	4	6	#NULL!	3	0.5	#NULL!	41	#NULL!	#NULL!	74.3333	#NULL!	#NULL!	2	2	2	2	2	2	2	#NULL!
01045120401	12	13	11	57	2	1	1	1	1	#NULL!	1	5	5	2	3	#NULL!	#NULL!	62.6667	25	20	33	#NULL!	2	#NULL!	#NULL!	105	3	6.5	3	3	4	3	0	2.5	0	#NULL!	#NULL!	42.3333	#NULL!	#NULL!	76.7778	2	2	2	2	2	2	2	#NULL!
01045120501	11	11	11	74	4	1	1	1	1	15.9439	2	5	4	1	1	84.6667	#NULL!	#NULL!	21	#NULL!	#NULL!	80	1	137.333	#NULL!	#NULL!	3	1	#NULL!	3	#NULL!	#NULL!	0	1	#NULL!	52.6667	#NULL!	#NULL!	102.222	#NULL!	#NULL!	2	2	2	2	2	2	2	#NULL!
01045120502	15	37	#NULL!	62	3	1	1	1	1	#NULL!	2	5	2	2	3	37.6667	#NULL!	#NULL!	24	20	#NULL!	72	2	80.6667	#NULL!	#NULL!	3	4	#NULL!	3	3	#NULL!	0	1	#NULL!	43	#NULL!	#NULL!	52	#NULL!	#NULL!	2	2	2	2	2	2	2	#NULL!
01045120602	11	#NULL!	11	52	2	1	1	6	1	23.5883	2	5	3	1	1	66.6667	#NULL!	#NULL!	17	#NULL!	#NULL!	92	1	130	#NULL!	#NULL!	10.5	#NULL!	#NULL!	7	#NULL!	#NULL!	3.5	#NULL!	#NULL!	63.3333	#NULL!	#NULL!	87.7778	#NULL!	#NULL!	2	2	2	2	2	2	2	#NULL!
01045121001	11	12	11	60	3	1	1	5	1	19.73	2	5	2	2	3	84.3333	89.3333	71.6667	24	19	15	84	2	132.333	133.333	121.667	10	14.5	15	10	11	11	0	3.5	4	48	44	50	100.333	104	88.3333	1	2	2	2	2	2	2	#NULL!
01045121002	11	14	11	60	3	1	1	4	1	16.5118	2	5	3	2	3	68	76.6667	61.3333	22	12	20	82	1	114.333	119.667	115.333	4	7.5	15	4	5	11	0	2.5	4	46.3333	43	54	83.4444	91	79.3333	2	2	2	2	2	2	2	#NULL!
01045121101	11	11	11	45	2	1	1	5	1	24.5603	1	5	2	2	3	71.6667	#NULL!	63.3333	25	17	18	76	2	120.333	#NULL!	110.333	7	13	12.5	7	9	9	0	4	3.5	48.6667	#NULL!	47	87.8889	#NULL!	79	2	2	2	2	2	2	2	#NULL!
01045121102	11	11	11	46	2	1	1	5	1	21.2183	2	5	2	1	3	75	75	#NULL!	16	18	16	75	1	111.667	120	#NULL!	10	11	16.5	10	5	11	0	6	5.5	36.6667	45	#NULL!	87.2222	90	#NULL!	2	2	2	2	2	2	2	#NULL!
01045121201	32	23	27	70	4	1	1	1	1	#NULL!	1	5	3	2	3	86.3333	#NULL!	78	27	15	16	#NULL!	2	138	#NULL!	139.667	2	6.5	0	2	4	0	0	2.5	0	51.6667	#NULL!	61.6667	103.556	#NULL!	98.5556	2	2	2	2	2	2	2	#NULL!
01045121202	11	12	#NULL!	75	4	1	1	2	1	15.2219	2	5	3	1	2	83.6667	#NULL!	#NULL!	23	16	#NULL!	71	1	131	#NULL!	#NULL!	4	4.5	#NULL!	4	4	#NULL!	0	0.5	#NULL!	47.3333	#NULL!	#NULL!	99.4444	#NULL!	#NULL!	2	2	2	2	2	2	2	#NULL!
01045121301	11	11	11	52	2	1	1	2	5	19.1327	2	5	3	1	3	39	84.6667	65.6667	23	16	19	80	1	83.3333	137	114	9	10	6	9	6	4	0	4	2	44.3333	52.3333	48.3333	53.7778	102.111	81.7778	2	2	2	2	2	2	2	#NULL!
01045121401	11	13	11	58	2	1	1	1	1	19.2234	2	5	2	2	3	82	69	#NULL!	24	20	29	76	2	116	114	#NULL!	12.5	9.5	8.5	8	5	5	4.5	4.5	3.5	34	45	#NULL!	93.3333	84	#NULL!	2	2	2	2	2	2	2	#NULL!
01045121402	14	14	15	59	2	1	1	4	1	21.573	2	5	2	1	2	74.6667	65	57.6667	23	16	19	73	1	119.667	100.333	94	7	11.5	12.5	7	7	7	0	4.5	5.5	45	35.3333	36.3333	89.6667	76.7778	69.7778	2	2	2	2	2	2	2	#NULL!
01045121601	20	12	16	54	2	1	1	1	1	24.974	1	5	4	2	2	78.6667	67	68	26	16	25	73	2	123.333	115	109	8	7	8	8	4	7	0	3	1	44.6667	48	41	93.5556	83	81.6667	2	2	2	2	2	2	2	#NULL!
01045121801	11	11	11	56	2	1	1	2	5	28.3266	2	5	2	1	1	88	#NULL!	89	21	14	16	88	1	137.333	#NULL!	160.667	3	12	10	3	9	10	0	3	0	49.3333	#NULL!	71.6667	104.444	#NULL!	112.889	2	2	2	2	2	2	2	#NULL!
01045121901	11	11	14	46	2	1	1	2	1	19.2974	2	5	3	2	3	53.3333	63	57.3333	26	19	30	69	2	94	94.6667	85.6667	8	11.5	6	8	10	6	0	1.5	0	40.6667	31.6667	28.3333	66.8889	73.5556	66.7778	2	2	2	2	2	2	2	#NULL!
01045121902	11	19	20	46	2	1	1	4	1	22.0386	2	5	2	1	3	#NULL!	60.3333	67.3333	19	28	21	78	1	#NULL!	92	96.6667	6	11.5	8	6	11	5	0	0.5	3	#NULL!	31.6667	29.3333	#NULL!	70.8889	77.1111	2	2	2	2	2	2	2	#NULL!
01045122002	16	12	17	47	2	1	1	2	1	18.6667	2	5	3	2	3	71	62.6667	54.3333	25	24	32	68	2	110.333	108	102	3	5.5	2.5	3	3	1	0	2.5	1.5	39.3333	45.3333	47.6667	84.1111	77.7778	70.2222	2	2	2	2	2	2	2	#NULL!
01045122101	11	11	12	50	2	1	1	1	1	#NULL!	1	5	3	2	3	#NULL!	67.6667	64.6667	20	19	24	#NULL!	2	#NULL!	107	108	3	13.5	13.5	3	11	10	0	2.5	3.5	#NULL!	39.3333	43.3333	#NULL!	80.7778	79.1111	2	2	2	2	2	2	2	#NULL!
01045122102	11	11	11	54	2	1	1	2	1	20.5693	1	2	2	1	3	73.3333	79	76.3333	23	21	9	79	1	120.333	121.667	141	5	7	3	5	5	2	0	2	1	47	42.6667	64.6667	89	93.2222	97.8889	2	2	2	2	2	2	2	#NULL!
01045122201	11	25	22	56	2	1	1	1	1	#NULL!	1	5	3	2	3	72.6667	83.3333	67	31	31	31	76	2	118	122.333	90.6667	2	0	0	2	0	0	0	#NULL!	0	45.3333	39	23.6667	87.7778	96.3333	74.8889	2	2	2	2	2	2	2	#NULL!
01045122202	11	16	15	54	2	1	1	4	1	23.4375	2	1	3	1	3	69	70.3333	68	23	30	32	76	1	107.333	109.333	120.333	3	9.5	10.5	3	9	9	0	0.5	1.5	38.3333	39	52.3333	81.7778	83.3333	85.4444	2	2	2	2	2	2	2	#NULL!
01045122301	21	11	17	70	4	1	1	1	5	#NULL!	2	2	2	2	3	69.6667	#NULL!	#NULL!	33	#NULL!	#NULL!	#NULL!	2	121	#NULL!	#NULL!	4	#NULL!	#NULL!	4	#NULL!	#NULL!	0	#NULL!	#NULL!	51.3333	#NULL!	#NULL!	86.7778	#NULL!	#NULL!	2	2	2	2	2	2	2	#NULL!
01045122402	12	13	11	48	2	1	1	4	2	22.8625	2	5	3	1	1	80	82.3333	89.6667	20	17	34	86	1	112.333	136.667	149.667	4	5	6	4	4	6	0	1	0	32.3333	54.3333	60	90.7778	100.444	109.667	2	2	2	2	2	2	2	#NULL!
01045122501	11	17	11	46	2	1	1	1	1	#NULL!	2	2	2	2	2	#NULL!	80.6667	65.3333	19	27	28	#NULL!	1	#NULL!	133.333	116.667	4	7.5	7	4	5	3	0	2.5	4	#NULL!	52.6667	51.3333	#NULL!	98.2222	82.4444	2	2	2	2	2	2	2	#NULL!
01045122502	16	18	11	48	2	1	1	1	1	20.1746	2	5	5	2	3	75.3333	77.3333	62.6667	26	25	17	72	2	110.333	121	99.6667	3	6	6.5	3	5	4	0	1	2.5	35	43.6667	37	87	91.8889	75	2	2	2	2	2	2	2	#NULL!
01045122601	26	15	17	69	4	1	1	1	1	20.7198	1	2	2	2	3	78.3333	#NULL!	#NULL!	23	30	26	69	2	126	#NULL!	#NULL!	1	2.5	1	1	0	0	0	2.5	1	47.6667	#NULL!	#NULL!	94.2222	#NULL!	#NULL!	2	2	2	2	2	2	2	#NULL!
01403110201	11	11	11	58	2	2	2	4	1	22.6784	2	5	3	2	3	114.667	84	73.3333	17	18	12	86	2	197.333	144	127	12	10	9	8	6	7	4	4	2	82.6667	60	53.6667	142.222	104	91.2222	2	2	2	2	2	2	2	#NULL!
01403110202	11	11	11	60	3	1	2	4	1	33.2222	2	5	3	2	3	83	81	81	24	18	16	109.4	1	133.333	138	138.667	9.5	15.5	8	6	11	5	3.5	4.5	3	50.3333	57	57.6667	99.7778	100	100.222	1	2	2	2	2	2	2	#NULL!
01403110701	11	11	11	53	2	2	2	5	1	23.7215	2	2	2	2	3	90.6667	91	86.6667	17	14	18	79	2	136.333	136.333	135.667	14.5	18	16	10	11	11	4.5	7	5	45.6667	45.3333	49	105.889	106.111	103	2	2	2	2	2	1	2	#NULL!
01403110702	11	11	13	61	3	2	2	5	1	19.5404	2	5	2	1	3	62.3333	69.3333	65	15	13	15	77	1	99.6667	109	102.667	15	15.5	14.5	11	11	10	4	4.5	4.5	37.3333	39.6667	37.6667	74.7778	82.5556	77.5556	2	2	2	2	2	2	2	#NULL!
01403111201	23	13	#NULL!	63	3	1	2	4	1	26.8472	2	5	2	2	3	88.6667	85	#NULL!	14	10	#NULL!	99.2	1	176.667	169.667	#NULL!	5	7.5	#NULL!	3	6	#NULL!	2	1.5	#NULL!	88	84.6667	#NULL!	118	113.222	#NULL!	1	2	2	2	1	2	1	#NULL!
01403111202	11	11	11	58	2	1	2	5	1	21.5268	2	5	2	2	3	76.6667	66.6667	#NULL!	19	16	19	92	2	120	118	#NULL!	17.5	17	14	11	11	9	6.5	6	5	43.3333	51.3333	#NULL!	91.1111	83.7778	#NULL!	2	2	2	2	2	2	2	#NULL!
01403111402	11	12	11	65	4	2	2	5	1	27.3233	2	5	3	2	3	79.3333	82	78	22	19	28	94	2	115	136.333	129.667	9.5	11	10.5	7	8	7	2.5	3	3.5	35.6667	54.3333	51.6667	91.2222	100.111	95.2222	2	2	2	1	2	2	2	#NULL!
01403111501	11	11	11	58	2	2	2	4	1	24.6441	1	6	4	1	2	84.3333	74.6667	83.3333	15	18	18	83.4	1	124.667	126	127.667	15.5	11	13.5	11	6	11	4.5	5	2.5	40.3333	51.3333	44.3333	97.7778	91.7778	98.1111	2	#NULL!	2	2	2	2	2	#NULL!
01403112202	11	11	11	61	3	1	2	2	1	24.8278	2	5	2	2	3	80.6667	89.6667	#NULL!	19	20	16	87	2	119.333	151.667	#NULL!	10	11	13	6	8	9	4	3	4	38.6667	62	#NULL!	93.5556	110.333	#NULL!	1	2	2	2	2	2	2	#NULL!
01403112301	11	11	11	65	4	1	2	5	5	20.8229	2	5	2	1	3	74.3333	86	77.3333	24	17	17	66	1	141	154	143	12.5	11	11.5	8	6	7	4.5	5	4.5	66.6667	68	65.6667	96.5556	108.667	99.2222	2	2	2	2	2	2	2	#NULL!
01403120201	11	11	11	47	2	1	1	8	2	#NULL!	2	1	2	2	3	#NULL!	102	#NULL!	14	15	16	#NULL!	1	#NULL!	154.667	#NULL!	12	15	9	7	11	7	5	4	2	#NULL!	52.6667	#NULL!	#NULL!	119.556	#NULL!	2	2	2	2	2	2	2	#NULL!
01403120301	#NULL!	11	11	45	2	1	1	2	1	23.0412	#NULL!	5	#NULL!	#NULL!	#NULL!	80.6667	76	76.6667	#NULL!	14	16	75	2	119	112.667	124.667	#NULL!	8.5	7.5	#NULL!	4	5	#NULL!	4.5	2.5	38.3333	36.6667	48	93.4444	88.2222	92.6667	#NULL!	#NULL!	#NULL!	#NULL!	#NULL!	#NULL!	#NULL!	#NULL!
01403120401	11	11	11	54	2	1	1	4	1	26.0548	2	5	3	1	3	94.3333	95.3333	#NULL!	26	22	27	98	1	142.333	162	#NULL!	9	12.5	7	5	11	6	4	1.5	1	48	66.6667	#NULL!	110.333	117.556	#NULL!	2	2	2	2	2	2	2	#NULL!
01403120402	11	14	11	48	2	1	1	4	1	22.8363	2	5	3	2	3	74.3333	62	62	22	23	28	90	2	106.333	112.333	100.667	9	14	9.5	4	8	5	5	6	4.5	32	50.3333	38.6667	85	78.7778	74.8889	2	2	2	1	2	2	2	#NULL!
01403120802	11	14	12	60	3	1	1	4	1	#NULL!	2	5	5	2	3	#NULL!	71	#NULL!	27	35	25	#NULL!	2	#NULL!	127	#NULL!	4	7.5	9	1	4	6	3	3.5	3	#NULL!	56	#NULL!	#NULL!	89.6667	#NULL!	2	2	2	2	2	2	2	#NULL!
01403121001	22	21	#NULL!	78	4	1	1	1	5	26.4874	2	5	2	2	3	80	85.6667	#NULL!	16	12	#NULL!	95	2	139.667	170	#NULL!	1	0	#NULL!	1	0	#NULL!	#NULL!	#NULL!	#NULL!	59.6667	84.3333	#NULL!	99.8889	113.778	#NULL!	2	2	2	2	2	2	2	#NULL!
01403121102	11	13	11	60	3	1	1	4	1	20.2513	1	5	4	1	2	71.3333	64.6667	86.3333	29	25	29	78	1	107.333	100	130	11.5	11.5	8	8	9	6	3.5	2.5	2	36	35.3333	43.6667	83.3333	76.4444	100.889	2	2	2	2	2	2	2	#NULL!
01403121301	11	11	13	58	2	1	1	2	1	28.5937	2	5	3	2	3	76.6667	88	#NULL!	19	12	16	98	2	134.667	146.333	#NULL!	4	9	9	3	7	5	1	2	4	58	58.3333	#NULL!	96	107.444	#NULL!	1	2	2	2	2	2	2	#NULL!
01403121401	11	15	15	48	2	1	1	5	1	31.4453	2	5	2	2	3	71	78.3333	67.3333	20	15	16	106	2	109.333	115.333	112.667	5	14	13.5	5	10	10	0	4	3.5	38.3333	37	45.3333	83.7778	90.6667	82.4444	2	2	2	2	2	2	2	#NULL!
01403121402	11	12	11	54	2	1	1	4	1	27.8	2	5	3	1	1	100	109.667	97	21	14	16	89	1	157.333	188	155.667	7.5	8.5	9.5	3	5	6	4.5	3.5	3.5	57.3333	78.3333	58.6667	119.111	135.778	116.556	2	2	2	2	2	2	2	#NULL!
01403121701	11	11	11	56	2	1	2	4	1	33.1887	2	5	#NULL!	1	3	84.3333	85.6667	77	17	13	20	102	1	132	131.667	114.667	5.5	9.5	10	4	5	6	1.5	4.5	4	47.6667	46	37.6667	100.222	101	89.5556	2	2	2	1	2	2	2	#NULL!
01403121702	11	11	12	49	2	1	1	4	1	24.0787	2	5	3	2	3	90	101.667	91	17	12	11	81	2	146.667	146.667	133.333	5.5	8.5	14	4	5	10	1.5	3.5	4	56.6667	45	42.3333	108.889	116.667	105.111	2	2	2	2	2	2	2	#NULL!
01403121801	11	12	11	55	2	1	1	4	1	22.4972	2	5	2	1	1	95.3333	105.667	#NULL!	25	21	17	84	1	155.667	149	#NULL!	5	9.5	7.5	4	7	6	1	2.5	1.5	60.3333	43.3333	#NULL!	115.444	120.111	#NULL!	1	2	2	2	2	1	2	#NULL!
01403121901	11	14	11	68	4	1	1	2	5	18.187	2	5	3	2	3	#NULL!	76.6667	#NULL!	8	23	25	71	2	#NULL!	126.667	#NULL!	2	9	9.5	2	5	5	0	4	4.5	#NULL!	50	#NULL!	#NULL!	93.3333	#NULL!	2	2	2	2	2	2	2	#NULL!
01403122002	11	12	16	53	2	1	1	2	1	#NULL!	2	5	3	1	3	#NULL!	#NULL!	85	23	22	20	#NULL!	1	#NULL!	#NULL!	128.333	4	8.5	10	4	4	6	0	4.5	4	#NULL!	#NULL!	43.3333	#NULL!	#NULL!	99.4444	1	2	2	2	2	2	2	#NULL!
01403122101	11	11	13	63	3	1	1	4	1	#NULL!	1	5	3	2	1	#NULL!	76.3333	81	21	29	29	#NULL!	2	#NULL!	132	136	6	10	10	6	6	7	0	4	3	#NULL!	55.6667	55	#NULL!	94.8889	99.3333	2	2	2	1	2	2	2	#NULL!
01403122102	11	11	13	70	4	1	2	5	1	#NULL!	2	5	2	1	3	#NULL!	86	#NULL!	17	21	25	#NULL!	1	#NULL!	146.333	#NULL!	10	13	14	7	10	10	3	3	4	#NULL!	60.3333	#NULL!	#NULL!	106.111	#NULL!	1	2	2	2	2	2	2	#NULL!
01403122201	11	10	11	69	4	1	1	2	5	18.2652	#NULL!	5	4	2	3	82.3333	#NULL!	96.6667	#NULL!	15	26	74	2	141.667	#NULL!	168.667	#NULL!	4	1.5	#NULL!	1	1	#NULL!	3	0.5	59.3333	#NULL!	72	102.111	#NULL!	120.667	1	2	2	2	2	2	2	#NULL!
01403122501	11	14	24	84	5	1	1	4	5	#NULL!	2	5	3	1	1	#NULL!	94	#NULL!	20	#NULL!	#NULL!	#NULL!	1	#NULL!	132.667	#NULL!	2	#NULL!	#NULL!	2	#NULL!	#NULL!	0	#NULL!	#NULL!	#NULL!	38.6667	#NULL!	#NULL!	106.889	#NULL!	2	2	2	2	2	2	2	#NULL!
01403130101	11	11	11	72	4	2	2	#NULL!	1	18.0806	2	5	2	1	1	72	70.3333	#NULL!	14	16	17	76	1	110	118	#NULL!	8.5	12	10.5	8	10	9	0.5	2	1.5	38	47.6667	#NULL!	84.6667	86.2222	#NULL!	2	2	2	2	2	2	2	#NULL!
01403130102	11	11	11	68	4	1	2	5	1	22.1072	2	5	5	2	3	68.3333	78.3333	67	13	13	16	77	2	135.333	140.667	118.333	14.5	16	14	9	11	11	5.5	5	3	67	62.3333	51.3333	90.6667	99.1111	84.1111	2	2	2	2	2	2	2	#NULL!
01403130302	11	11	11	48	2	1	2	5	1	#NULL!	2	5	2	2	3	#NULL!	66	65.6667	16	15	16	#NULL!	2	#NULL!	97.3333	98	11	12	13.5	6	6	7	5	6	6.5	#NULL!	31.3333	32.3333	#NULL!	76.4444	76.4444	2	2	2	2	2	2	2	#NULL!
01403130501	11	11	11	50	2	1	2	6	1	23.2861	2	5	3	2	3	83.3333	#NULL!	79.6667	14	20	13	88	2	130.667	#NULL!	122.333	11.5	12.5	12.5	7	7	7	4.5	5.5	5.5	47.3333	#NULL!	42.6667	99.1111	#NULL!	93.8889	2	2	2	2	2	2	2	#NULL!
01403130502	11	11	11	56	2	2	2	4	1	29.6886	2	5	1	1	2	61.3333	#NULL!	70	13	24	16	101	1	100.333	#NULL!	124	12	14.5	10	9	7	6	3	7.5	4	39	#NULL!	54	74.3333	#NULL!	88	2	2	2	1	2	2	2	#NULL!
01403130601	11	11	12	76	4	1	2	4	1	25.1171	2	5	3	2	3	72.3333	51	67.6667	21	18	32	88	2	129.333	114.333	133	4	9.5	4	2	6	3	2	3.5	1	57	63.3333	65.3333	91.3333	72.1111	89.4444	2	2	2	2	2	2	2	#NULL!
01403130602	11	11	11	75	4	1	2	4	1	23.721	2	5	4	1	3	58	71	62.6667	18	13	18	89	1	107.333	117.333	111.333	13	16	13.5	10	11	11	3	5	2.5	49.3333	46.3333	48.6667	74.4444	86.4444	78.8889	2	2	2	2	2	2	2	#NULL!
01403130801	11	11	11	49	2	2	2	4	1	29.1407	2	5	2	1	3	79.3333	96	#NULL!	19	16	16	103	1	145	152.333	#NULL!	12	12	15	7	7	10	5	5	5	65.6667	56.3333	#NULL!	101.222	114.778	#NULL!	2	2	2	1	2	2	2	#NULL!
01403130802	11	12	11	51	2	1	2	4	1	31.1034	2	5	3	2	3	72	81.3333	#NULL!	19	18	15	99	2	118.333	130	#NULL!	8.5	12.5	6	6	9	5	2.5	3.5	1	46.3333	48.6667	#NULL!	87.4444	97.5556	#NULL!	2	2	2	2	2	2	2	#NULL!
01403131001	12	12	13	66	4	1	2	4	1	#NULL!	2	5	2	2	3	#NULL!	88.3333	#NULL!	32	21	18	#NULL!	2	#NULL!	152.333	#NULL!	6.5	6.5	3	6	6	3	0.5	0.5	0	#NULL!	64	#NULL!	#NULL!	109.667	#NULL!	1	2	2	2	1	2	2	#NULL!
01405110101	11	11	11	48	2	1	1	5	1	27.579	2	5	2	2	3	72.6667	81.6667	81	22	18	10	96.7	2	119	129.667	119.667	11	15.5	10.5	7	11	7	4	4.5	3.5	46.3333	48	38.6667	88.1111	97.6667	93.8889	2	2	2	2	1	2	2	#NULL!
01405110102	11	11	11	50	2	1	1	5	1	32.3601	2	5	4	1	1	92.6667	86	96.6667	23	16	18	102.5	1	136.667	132.667	146.333	13.5	14.5	10.5	11	7	7	2.5	7.5	3.5	44	46.6667	49.6667	107.333	101.556	113.222	1	2	2	1	1	2	2	#NULL!
01405110301	11	11	11	67	4	1	1	4	1	21.1717	2	5	2	2	3	80	#NULL!	#NULL!	23	22	14	75.4	2	128	#NULL!	#NULL!	10.5	10	9	8	5	7	2.5	5	2	48	#NULL!	#NULL!	96	#NULL!	#NULL!	2	2	2	2	2	2	2	#NULL!
01405110601	11	11	11	65	4	1	1	2	1	19.6405	2	5	3	1	1	76.3333	83.6667	92	20	20	14	71.2	1	122.333	131	166	13	12.5	13.5	11	8	10	2	4.5	3.5	46	47.3333	74	91.6667	99.4444	116.667	2	2	2	2	2	2	2	#NULL!
01405110602	11	11	11	64	3	1	1	1	1	21.8058	2	5	2	2	3	68.6667	89	90	19	14	25	76.4	2	107.667	138	151.333	12.5	14	12.5	9	11	10	3.5	3	2.5	39	49	61.3333	81.6667	105.333	110.444	2	2	2	2	2	2	2	#NULL!
01405110701	11	11	11	62	3	1	1	4	1	24.3159	2	2	3	1	3	84.3333	#NULL!	87	13	13	13	92	1	144.667	#NULL!	135	14	11	14	11	7	10	3	4	4	60.3333	#NULL!	48	104.444	#NULL!	103	2	2	2	2	2	2	2	#NULL!
01405110702	11	13	17	61	3	1	1	2	1	20.8933	2	5	3	2	3	84.3333	#NULL!	83.6667	13	23	36	86	2	148.667	#NULL!	150.333	13.5	5.5	13.5	9	1	10	4.5	4.5	3.5	64.3333	#NULL!	66.6667	105.778	#NULL!	105.889	2	2	2	2	2	2	2	#NULL!
01405110801	11	11	12	47	2	1	1	2	1	21.3575	2	5	1	1	1	69	#NULL!	70.3333	13	#NULL!	27	80	1	107.333	#NULL!	102	14	#NULL!	9.5	11	#NULL!	7	3	#NULL!	2.5	38.3333	#NULL!	31.6667	81.7778	#NULL!	80.8889	2	2	2	2	2	2	2	#NULL!
01405110802	11	11	5	45	2	1	1	5	1	21.5599	2	5	3	2	3	70	90.3333	81.6667	15	18	17	79	2	118.667	132	126.667	11.5	9.5	11.5	7	5	7	4.5	4.5	4.5	48.6667	41.6667	45	86.2222	104.222	96.6667	2	2	2	2	2	2	2	#NULL!
01405110901	11	11	11	55	2	1	1	1	1	#NULL!	2	5	2	2	3	#NULL!	82.6667	95.3333	13	12	16	#NULL!	2	#NULL!	140.667	160.667	1	4.5	4	1	2	1	#NULL!	2.5	3	#NULL!	58	65.3333	#NULL!	102	117.111	2	2	2	2	2	2	2	#NULL!
01405110902	11	11	11	58	2	1	1	1	1	20.1042	2	2	1	1	1	82.3333	72	72.6667	16	11	10	84.3	1	149.333	110.333	115.667	4.5	10	8	2	7	6	2.5	3	2	67	38.3333	43	104.667	84.7778	87	2	2	2	2	2	2	2	#NULL!
01405111001	11	11	11	46	2	1	1	4	1	37.2266	2	5	1	2	3	97	#NULL!	100	16	22	14	117.4	2	198.333	#NULL!	180.333	9	12.5	14.5	6	7	10	3	5.5	4.5	101.333	#NULL!	80.3333	130.778	#NULL!	126.778	1	2	2	2	2	2	2	#NULL!
01405111002	11	11	11	46	2	1	1	2	1	26.8244	1	5	3	1	1	87.3333	94	108	13	19	20	96.4	1	133.333	149	154.667	5.5	7.5	8.5	2	3	5	3.5	4.5	3.5	46	55	46.6667	102.667	112.333	123.556	2	2	2	2	2	2	2	#NULL!
01405111102	11	11	11	77	4	1	1	1	1	#NULL!	2	5	1	2	3	#NULL!	#NULL!	82.6667	16	19	13	#NULL!	2	#NULL!	#NULL!	158.667	2	3	6.5	2	3	6	#NULL!	0	0.5	#NULL!	#NULL!	76	#NULL!	#NULL!	108	2	2	2	2	2	2	2	#NULL!
01405111201	11	11	11	50	2	1	2	4	1	22.913	2	5	2	2	3	89.6667	#NULL!	89.6667	22	22	21	72.5	2	143.333	#NULL!	140	11.5	11.5	16.5	9	7	10	2.5	4.5	6.5	53.6667	#NULL!	50.3333	107.556	#NULL!	106.444	1	2	2	2	2	2	2	#NULL!
01405111202	11	11	11	49	2	1	1	5	1	22.1806	2	5	1	1	3	74	#NULL!	86	16	17	10	88.3	1	105.667	#NULL!	124.333	15	10.5	16	9	7	11	6	3.5	5	31.6667	#NULL!	38.3333	84.5556	#NULL!	98.7778	2	2	2	2	2	2	2	#NULL!
01405111301	11	11	11	46	2	1	1	4	1	26.9074	2	5	2	2	3	71.6667	82	85.6667	13	28	12	89	2	118	118.333	119.333	12	8	10.5	8	3	7	4	5	3.5	46.3333	36.3333	33.6667	87.1111	94.1111	96.8889	2	2	2	2	2	2	2	#NULL!
01405111302	11	11	11	51	2	1	1	2	1	21.5611	2	5	3	1	3	60.6667	69.3333	80	11	25	12	83	1	118	119.333	117.667	11	9.5	8	7	5	6	4	4.5	2	57.3333	50	37.6667	79.7778	86	92.5556	2	2	2	2	2	2	2	#NULL!
01405111502	11	11	11	46	2	1	1	4	1	18.9525	2	5	2	2	3	75.6667	70.3333	92	23	22	23	86.1	2	113.667	107	116.333	9	10	13.5	5	6	9	4	4	4.5	38	36.6667	24.3333	88.3333	82.5556	100.111	2	2	2	2	2	2	2	#NULL!
01405111601	11	11	11	62	3	1	1	2	1	23.2227	2	5	3	2	3	69.6667	83	84.6667	16	13	10	90	2	122.333	136.333	148.333	3	4.5	2	2	2	0	1	2.5	2	52.6667	53.3333	63.6667	87.2222	100.778	105.889	2	2	2	2	2	2	2	#NULL!
01405111602	11	12	12	60	3	1	1	4	1	20.3482	2	5	3	1	1	67	78.3333	71.6667	15	14	22	86	1	118.667	142.333	135	14	10.5	11.5	11	9	10	3	1.5	1.5	51.6667	64	63.3333	84.2222	99.6667	92.7778	2	2	2	1	1	2	2	#NULL!
01405111701	15	20	18	77	4	1	1	1	5	25.2656	1	5	2	2	3	75.6667	#NULL!	68.3333	20	23	17	96.8	2	137.333	#NULL!	145.667	7.5	6	2.5	4	5	0	3.5	1	2.5	61.6667	#NULL!	77.3333	96.2222	#NULL!	94.1111	2	2	2	2	2	2	2	#NULL!
01405120201	14	11	11	66	4	1	1	2	1	26.9994	2	5	4	2	3	102	83.6667	71	17	17	21	98.6	2	166	156.333	135.667	6	8.5	11	4	6	6	2	2.5	5	64	72.6667	64.6667	123.333	107.889	92.5556	1	2	2	1	2	2	2	#NULL!
01405120202	11	11	11	70	4	1	1	2	1	18.5261	2	5	3	1	3	85.6667	#NULL!	86.6667	16	13	24	70.8	1	138	#NULL!	141	10.5	13	10	8	10	9	2.5	3	1	52.3333	#NULL!	54.3333	103.111	#NULL!	104.778	2	2	2	2	2	2	2	#NULL!
01405120301	11	11	#NULL!	82	5	1	1	1	5	19.9534	2	5	5	2	3	68.3333	#NULL!	#NULL!	20	18	#NULL!	89	2	121.333	#NULL!	#NULL!	7	10.5	#NULL!	3	5	#NULL!	4	5.5	#NULL!	53	#NULL!	#NULL!	86	#NULL!	#NULL!	2	2	2	2	2	2	2	#NULL!
01405120401	11	11	12	50	2	1	1	4	1	29.5786	2	5	3	2	3	77	#NULL!	90.6667	13	15	15	100	2	132	#NULL!	167.667	15.5	9.5	14.5	7	6	10	8.5	3.5	4.5	55	#NULL!	77	95.3333	#NULL!	116.333	1	2	2	2	2	2	2	1
01405120402	11	14	12	56	2	1	1	4	1	20.5761	2	5	2	1	1	88.3333	#NULL!	91	13	19	17	82	1	138.333	#NULL!	147	4	5	8	2	4	7	2	1	1	50	#NULL!	56	105	#NULL!	109.667	2	2	2	2	2	2	2	#NULL!
01405120502	11	11	11	59	2	1	1	2	1	#NULL!	2	5	3	2	3	#NULL!	78	#NULL!	13	16	18	#NULL!	2	#NULL!	155	#NULL!	7	10.5	10.5	5	6	7	2	4.5	3.5	#NULL!	77	#NULL!	#NULL!	103.667	#NULL!	1	2	2	2	2	2	2	#NULL!
01405120601	11	11	11	54	2	1	1	5	1	25.9249	2	5	4	2	3	81.6667	82.3333	89.3333	13	13	13	98.5	2	135.667	127.333	153	12.5	11.5	10.5	7	8	8	5.5	3.5	2.5	54	45	63.6667	99.6667	97.3333	110.556	2	2	2	2	2	2	2	#NULL!
01405120701	11	11	11	46	2	1	1	5	1	#NULL!	2	6	2	2	3	#NULL!	#NULL!	81.6667	#NULL!	15	16	#NULL!	1	#NULL!	#NULL!	136.333	#NULL!	13	12	#NULL!	10	8	#NULL!	3	4	#NULL!	#NULL!	54.6667	#NULL!	#NULL!	99.8889	2	2	2	2	2	2	2	#NULL!
01405120702	11	11	11	45	2	1	1	2	1	30.9254	2	5	2	2	3	97.6667	#NULL!	97.6667	23	30	16	105	2	143.667	#NULL!	148.667	6	4	9.5	4	4	6	2	0	3.5	46	#NULL!	51	113	#NULL!	114.667	2	2	2	2	2	2	2	#NULL!
01405120801	11	11	11	55	2	1	1	1	1	31.3883	2	5	3	2	3	87	83.3333	81	19	16	28	102.4	2	141	145.333	120.667	8	12.5	10.5	6	9	8	2	3.5	2.5	54	62	39.6667	105	104	94.2222	2	2	2	2	2	2	2	#NULL!
01405120802	11	11	11	59	2	1	1	2	1	26.263	2	5	5	1	1	84.3333	89.6667	80.6667	13	21	26	93.8	1	132.333	138.333	126	14.5	12.5	8.5	11	9	5	3.5	3.5	3.5	48	48.6667	45.3333	100.333	105.889	95.7778	2	2	2	2	2	2	2	#NULL!
01405120901	20	22	19	88	5	1	1	1	5	19.5694	1	5	2	2	3	91.6667	#NULL!	#NULL!	20	#NULL!	#NULL!	76.8	2	135	#NULL!	#NULL!	5	#NULL!	#NULL!	4	#NULL!	#NULL!	1	#NULL!	#NULL!	43.3333	#NULL!	#NULL!	106.111	#NULL!	#NULL!	2	2	2	2	2	2	2	#NULL!
01405121001	11	11	11	52	2	1	1	5	1	23.4601	2	5	1	1	1	101.667	98	87.3333	16	18	17	76.8	1	157	146	155	12	11	8.5	7	8	5	5	3	3.5	55.3333	48	67.6667	120.111	114	109.889	2	2	2	2	2	2	2	#NULL!
01405121002	15	12	11	52	2	1	1	2	1	28.6088	2	5	1	2	3	84.6667	74.6667	72.3333	29	26	17	92.8	2	130.333	117.333	120.333	8.5	12	8	3	7	7	5.5	5	1	45.6667	42.6667	48	99.8889	88.8889	88.3333	2	2	2	2	2	2	2	#NULL!
01405121101	11	11	11	61	3	1	1	2	4	#NULL!	2	6	3	1	3	#NULL!	#NULL!	86.6667	26	20	28	#NULL!	1	#NULL!	#NULL!	141.667	10	6	7.5	6	4	5	4	2	2.5	#NULL!	#NULL!	55	#NULL!	#NULL!	105	2	2	2	2	2	2	2	#NULL!
01405121202	11	11	11	46	2	1	1	5	1	23.2008	2	5	5	1	1	64.6667	#NULL!	68.3333	17	17	18	81	1	113.333	#NULL!	113.333	15.5	15	15	10	10	11	5.5	5	4	48.6667	#NULL!	45	80.8889	#NULL!	83.3333	2	2	2	2	2	2	2	#NULL!
01405121301	10	11	11	70	4	1	1	4	1	17.8839	2	5	2	1	1	82	#NULL!	104.333	14	18	15	69.8	1	143	#NULL!	189.667	10	9	10	6	8	8	4	1	2	61	#NULL!	85.3333	102.333	#NULL!	132.778	2	2	2	2	2	2	2	#NULL!
01405121401	11	11	11	57	2	1	1	6	1	#NULL!	#NULL!	5	2	2	1	#NULL!	#NULL!	99.6667	#NULL!	13	15	#NULL!	1	#NULL!	#NULL!	179.333	#NULL!	14.5	9.5	#NULL!	11	7	#NULL!	3.5	2.5	#NULL!	#NULL!	79.6667	#NULL!	#NULL!	126.222	2	2	2	2	2	2	2	#NULL!
01405121402	11	11	11	51	2	1	1	5	1	27.7726	2	6	2	2	3	87	#NULL!	77	14	16	14	88	2	142	#NULL!	123.667	14	17	17	9	11	11	5	6	6	55	#NULL!	46.6667	105.333	#NULL!	92.5556	2	2	2	2	2	2	2	#NULL!
01405121601	11	11	14	51	2	1	1	5	1	26.0953	2	5	2	2	3	91.6667	#NULL!	#NULL!	14	24	20	90	2	138.333	#NULL!	#NULL!	10	7.5	13.5	7	6	10	3	1.5	3.5	46.6667	#NULL!	#NULL!	107.222	#NULL!	#NULL!	1	2	2	2	2	2	2	#NULL!
01405121602	11	11	11	52	2	1	1	5	1	21.7187	2	5	2	1	1	72.3333	#NULL!	74.3333	14	16	15	72.2	1	106	#NULL!	115.667	12.5	13	14.5	10	10	10	2.5	3	4.5	33.6667	#NULL!	41.3333	83.5556	#NULL!	88.1111	2	2	2	2	2	2	2	#NULL!
01405121801	11	11	11	51	2	1	1	2	1	28.2709	2	5	2	2	3	84	#NULL!	78.6667	18	13	22	97.4	2	129.333	#NULL!	140	6	8.5	5	2	6	4	4	2.5	1	45.3333	#NULL!	61.3333	99.1111	#NULL!	99.1111	1	2	2	2	1	2	2	#NULL!
01405121802	11	11	11	54	2	1	1	4	1	19.1854	2	5	3	1	3	65.3333	#NULL!	#NULL!	16	15	17	75	1	108	#NULL!	#NULL!	6.5	10	5.5	5	6	1	1.5	4	4.5	42.6667	#NULL!	#NULL!	79.5556	#NULL!	#NULL!	2	2	2	2	2	2	2	#NULL!
01405121901	11	11	11	46	2	1	1	4	1	23.7117	2	5	5	2	3	75	74.3333	67	21	17	17	90.1	2	126.333	120.333	131	13	9	12	10	6	9	3	3	3	51.3333	46	64	92.1111	89.6667	88.3333	2	2	2	2	2	2	2	#NULL!
01405121902	11	11	11	51	2	1	1	5	1	25.4971	2	5	1	1	3	86.6667	58	64.3333	16	12	17	86.6	1	127.667	100.667	110	16	10.5	11.5	11	5	6	5	5.5	5.5	41	42.6667	45.6667	100.333	72.2222	79.5556	2	2	2	2	2	2	2	#NULL!
01405122001	11	12	11	49	2	1	1	4	1	#NULL!	2	5	2	2	3	#NULL!	#NULL!	116.667	17	18	21	#NULL!	2	#NULL!	#NULL!	176	1	4	7.5	1	2	5	#NULL!	2	2.5	#NULL!	#NULL!	59.3333	#NULL!	#NULL!	136.444	2	2	2	2	2	2	2	#NULL!
01405122101	11	12	12	56	2	1	1	2	1	26.7564	2	5	2	2	3	68	65.6667	59.3333	16	24	16	102	2	102.333	97.3333	91.3333	7	11.5	8.5	5	7	7	2	4.5	1.5	34.3333	31.6667	32	79.4444	76.2222	70	2	2	2	2	2	2	2	#NULL!
01405122102	11	11	11	57	2	1	1	5	1	21.859	2	5	2	2	2	72.3333	#NULL!	67.6667	13	16	16	79	1	111	#NULL!	114	12	14.5	11.5	8	10	7	4	4.5	4.5	38.6667	#NULL!	46.3333	85.2222	#NULL!	83.1111	2	2	2	2	2	2	2	#NULL!
01405122201	11	11	11	66	4	1	1	4	1	17.6919	2	5	3	1	3	79.3333	70.6667	88	21	25	13	71.5	1	130.333	111	145.333	9	7.5	8.5	4	6	7	5	1.5	1.5	51	40.3333	57.3333	96.3333	84.1111	107.111	2	2	2	2	2	2	2	#NULL!
01405122202	11	11	11	48	2	1	1	1	1	25.5645	2	5	3	2	3	70.3333	81.6667	88	12	16	13	83.5	2	110.667	106.667	147.333	3	5	5.5	3	1	2	0	4	3.5	40.3333	25	59.3333	83.7778	90	107.778	2	2	2	2	2	2	2	#NULL!
01405122301	17	20	20	65	4	1	1	1	5	22.5164	1	5	2	2	3	83.3333	#NULL!	74	34	30	34	84	2	139	#NULL!	132	3	8	1	3	5	1	0	3	0	55.6667	#NULL!	58	101.889	#NULL!	93.3333	2	2	2	2	2	2	2	#NULL!
01405122501	11	11	12	60	3	1	1	1	1	25.0446	1	5	2	2	3	88	#NULL!	97	22	16	20	84.5	2	141.333	#NULL!	151.667	4.5	8.5	4	3	6	1	1.5	2.5	3	53.3333	#NULL!	54.6667	105.778	#NULL!	115.222	2	2	2	2	2	2	2	#NULL!
01405122502	11	11	11	66	4	1	1	4	1	21.4063	2	5	3	2	3	73	#NULL!	81	15	10	16	74	1	128.333	#NULL!	143.333	12	11.5	14	10	7	11	2	4.5	3	55.3333	#NULL!	62.3333	91.4444	#NULL!	101.778	2	2	2	2	2	2	2	#NULL!
01405122601	12	14	21	63	3	1	2	4	1	19.9576	1	5	3	1	3	61.6667	#NULL!	49.3333	22	17	30	81.1	1	97	#NULL!	82.3333	8	5	6	7	5	6	1	0	0	35.3333	#NULL!	33	73.4444	#NULL!	60.3333	2	2	2	2	1	2	2	#NULL!
01405122602	11	11	12	57	2	1	1	5	1	26.154	2	5	5	2	3	84.6667	88.3333	79.6667	15	17	19	107	2	176.667	148.333	148.667	11.5	17	16	7	11	11	4.5	6	5	92	60	69	115.333	108.333	102.667	1	2	2	2	2	2	2	#NULL!
01405130101	#NULL!	11	16	51	2	1	1	2	1	#NULL!	#NULL!	5	#NULL!	#NULL!	#NULL!	#NULL!	#NULL!	87	#NULL!	23	21	#NULL!	2	#NULL!	#NULL!	143	#NULL!	5.5	4	#NULL!	2	1	#NULL!	3.5	3	#NULL!	#NULL!	56	#NULL!	#NULL!	105.667	#NULL!	#NULL!	#NULL!	#NULL!	#NULL!	#NULL!	#NULL!	#NULL!
01405130201	12	18	16	59	2	1	1	2	5	19.6913	2	5	1	1	1	90	89	85.3333	28	17	18	74.6	1	172.333	169.333	164	1	5	11.5	1	2	9	0	3	2.5	82.3333	80.3333	78.6667	117.444	115.778	111.556	2	2	2	2	2	2	2	#NULL!
01405130302	11	13	11	46	2	1	1	1	1	24.0174	2	5	2	2	3	72	#NULL!	76	17	20	20	83	2	110.333	#NULL!	120.333	6.5	5.5	8.5	4	3	5	2.5	2.5	3.5	38.3333	#NULL!	44.3333	84.7778	#NULL!	90.7778	2	2	2	2	2	2	2	#NULL!
01405130501	11	12	11	51	2	1	1	4	1	26.7111	2	5	3	2	3	82.3333	65.3333	73.6667	23	20	28	90	2	125	105.667	117.333	15.5	9	9.5	10	5	7	5.5	4	2.5	42.6667	40.3333	43.6667	96.5556	78.7778	88.2222	2	2	2	2	1	2	2	#NULL!
01405130502	19	11	11	61	3	1	1	1	1	29.7608	#NULL!	5	#NULL!	1	3	94.6667	#NULL!	77.6667	#NULL!	11	22	111	1	139	#NULL!	132.667	#NULL!	5	7	#NULL!	2	3	#NULL!	3	4	44.3333	#NULL!	55	109.444	#NULL!	96	1	2	2	2	2	1	2	#NULL!
01405130601	22	17	15	59	2	1	1	1	5	21.2421	2	6	3	2	2	84.6667	#NULL!	74.3333	32	13	19	78	2	148	#NULL!	133.333	4	6.5	8	2	4	4	2	2.5	4	63.3333	#NULL!	59	105.778	#NULL!	94	2	2	2	1	2	2	2	#NULL!
01405130701	11	11	14	55	2	1	1	2	1	20.1756	2	5	1	1	3	56.6667	#NULL!	63.3333	17	16	10	75	1	97	#NULL!	103.333	11.5	6.5	6.5	9	4	5	2.5	2.5	1.5	40.3333	#NULL!	40	70.1111	#NULL!	76.6667	2	2	2	2	2	2	2	#NULL!
01405130702	11	11	11	49	2	1	1	6	1	27.8058	2	3	3	2	3	107.667	#NULL!	100	22	20	16	95	2	170	#NULL!	150.667	14.5	12.5	14.5	11	10	10	3.5	2.5	4.5	62.3333	#NULL!	50.6667	128.444	#NULL!	116.889	1	2	2	2	2	2	2	1
01405130901	11	13	11	66	4	1	1	1	5	17.1771	2	5	4	2	3	98.3333	#NULL!	88.6667	22	25	18	77.8	2	163.333	#NULL!	165.333	3	5	4	3	3	4	0	2	0	65	#NULL!	76.6667	120	#NULL!	114.222	1	2	2	2	2	2	2	#NULL!
01405131001	5	11	11	60	3	1	1	1	1	27.4667	2	5	3	2	3	93.3333	99	#NULL!	18	14	21	94.4	2	145.333	147.333	#NULL!	1	8.5	7.5	1	4	4	#NULL!	4.5	3.5	52	48.3333	#NULL!	110.667	115.111	#NULL!	1	2	2	2	2	2	2	#NULL!
01405131002	11	11	#NULL!	62	3	1	2	5	1	23.6819	2	5	3	1	1	78.3333	88	#NULL!	10	13	#NULL!	88.6	1	116	146.667	#NULL!	15	9.5	#NULL!	11	7	#NULL!	4	2.5	#NULL!	37.6667	58.6667	#NULL!	90.8889	107.556	#NULL!	2	2	2	2	2	2	2	#NULL!
01405131101	11	11	11	61	3	1	1	1	1	21.0828	2	5	3	2	3	83.6667	88	72.3333	25	28	32	81	2	148.333	143.667	130.333	5	5.5	3	2	3	1	3	2.5	2	64.6667	55.6667	58	105.222	106.556	91.6667	2	2	2	2	2	2	2	#NULL!
01405131302	12	14	12	67	4	1	1	2	1	22.9883	2	2	3	2	3	98.3333	77	81.3333	20	31	19	87	2	184.667	133	145.333	5.5	3	7	4	2	4	1.5	1	3	86.3333	56	64	127.111	95.6667	102.667	1	2	2	2	2	2	2	#NULL!
01405131401	13	13	20	47	2	1	1	2	1	#NULL!	2	5	2	2	3	#NULL!	#NULL!	70	10	13	18	#NULL!	2	#NULL!	#NULL!	112.667	13.5	13	10	9	6	6	4.5	7	4	#NULL!	#NULL!	42.6667	#NULL!	#NULL!	84.2222	2	2	2	1	2	2	2	#NULL!
01405131402	11	11	11	50	2	1	1	5	1	#NULL!	2	5	1	1	1	#NULL!	#NULL!	100.333	16	19	19	#NULL!	1	#NULL!	#NULL!	157	14.5	13.5	10.5	10	10	8	4.5	3.5	2.5	#NULL!	#NULL!	56.6667	#NULL!	#NULL!	119.222	2	2	2	2	2	2	2	#NULL!
01405131701	13	14	11	57	2	1	1	1	1	22.7948	2	#NULL!	4	1	3	81	#NULL!	69	10	12	12	79.8	1	135	#NULL!	116.667	4.5	6.5	6	2	3	2	2.5	3.5	4	54	#NULL!	47.6667	99	#NULL!	84.8889	2	2	2	2	2	2	2	#NULL!
01405131702	11	14	11	49	2	1	1	1	1	24.2972	2	5	3	2	3	74	70.3333	59.6667	18	16	19	87.2	2	130	119.667	110.333	10	8.5	11	8	5	6	2	3.5	5	56	49.3333	50.6667	92.6667	86.7778	76.5556	2	2	2	2	2	2	2	#NULL!
01405131801	#NULL!	11	14	46	2	1	1	4	1	#NULL!	#NULL!	5	#NULL!	#NULL!	#NULL!	#NULL!	71	71	#NULL!	17	18	#NULL!	2	#NULL!	110.333	110.667	#NULL!	7.5	9	#NULL!	6	5	#NULL!	1.5	4	#NULL!	39.3333	39.6667	#NULL!	84.1111	84.2222	#NULL!	#NULL!	#NULL!	#NULL!	#NULL!	#NULL!	#NULL!	#NULL!
01405131802	11	11	11	57	2	1	1	2	1	#NULL!	2	5	2	1	3	#NULL!	80	#NULL!	13	16	10	#NULL!	1	#NULL!	111.667	#NULL!	9.5	13	6	7	10	6	2.5	3	0	#NULL!	31.6667	#NULL!	#NULL!	90.5556	#NULL!	2	2	2	2	2	2	2	#NULL!
01405131901	11	11	11	63	3	1	1	2	1	17.7831	2	5	3	2	3	58.6667	73	64.3333	13	13	14	77.5	2	108.667	143.667	124	12.5	9.5	7.5	9	8	5	3.5	1.5	2.5	50	70.6667	59.6667	75.3333	96.5556	84.2222	2	2	2	2	2	2	2	#NULL!
01405131902	11	11	11	66	4	1	1	2	1	#NULL!	2	5	2	1	3	66.3333	63.6667	67.3333	21	14	15	70	1	133.667	114	125.667	8.5	10	9.5	5	7	6	3.5	3	3.5	67.3333	50.3333	58.3333	88.7778	80.4444	86.7778	2	2	2	2	2	2	2	#NULL!
01464310301	11	11	11	59	2	1	1	1	1	21.4067	2	5	3	2	2	83.3333	87.6667	69	22	14	17	74	1	176	192.667	148.667	14	6.5	5	10	5	4	4	1.5	1	92.6667	105	79.6667	114.222	122.667	95.5556	2	2	2	2	2	2	2	#NULL!
01464310401	14	11	11	53	2	1	1	1	5	25.6648	2	5	4	2	2	93	91.6667	85.3333	19	16	16	88	2	175.333	167.667	169.667	6	6.5	4.5	1	0	1	5	6.5	3.5	82.3333	76	84.3333	120.444	117	113.444	1	2	2	2	2	1	2	#NULL!
01464310501	11	11	11	74	4	1	1	1	1	18.9201	2	2	3	2	1	77	#NULL!	#NULL!	15	9	19	82	1	121	#NULL!	#NULL!	8.5	1	4.5	5	1	3	3.5	0	1.5	44	#NULL!	#NULL!	91.6667	#NULL!	#NULL!	2	2	2	2	2	2	2	#NULL!
01464310502	11	20	12	79	4	1	1	1	1	18.4703	2	5	4	2	3	77.6667	#NULL!	#NULL!	21	13	6	78	2	153	#NULL!	#NULL!	6	1	1	3	1	0	3	0	1	75.3333	#NULL!	#NULL!	102.778	#NULL!	#NULL!	2	2	2	2	2	2	2	#NULL!
01464310601	11	11	11	62	3	1	1	1	5	26.8327	2	5	4	2	3	81	#NULL!	84	15	#NULL!	13	100	2	162.667	#NULL!	181	9.5	#NULL!	2.5	7	#NULL!	#NULL!	2.5	#NULL!	2.5	81.6667	#NULL!	97	108.222	#NULL!	116.333	2	2	2	2	2	2	2	#NULL!
01464310701	11	11	11	48	2	1	1	4	1	25.9287	1	2	3	2	3	74	#NULL!	#NULL!	20	22	10	85	2	124	#NULL!	#NULL!	6.5	4	3	4	1	1	2.5	3	2	50	#NULL!	#NULL!	90.6667	#NULL!	#NULL!	1	2	2	2	2	2	2	#NULL!
01464310702	11	12	11	50	2	1	1	4	1	20.4635	1	5	3	1	3	56.6667	#NULL!	67	29	21	22	76	1	102.333	#NULL!	105.667	10.5	6	6	7	2	2	3.5	4	4	45.6667	#NULL!	38.6667	71.8889	#NULL!	79.8889	2	2	2	2	2	1	2	#NULL!
01464310801	11	11	13	60	3	1	1	1	1	25.3946	2	5	4	2	1	78.3333	74.3333	73.3333	16	17	15	92	1	125.333	137.333	125	13.5	0.5	2	9	0	1	4.5	0.5	1	47	63	51.6667	94	95.3333	90.5556	2	2	2	2	2	2	2	#NULL!
01464310802	17	11	11	59	2	1	1	1	1	22.4257	2	5	4	2	3	69.3333	78.6667	67	24	21	16	86	2	127.333	128	115.667	8	5	5.5	5	2	4	3	3	1.5	58	49.3333	48.6667	88.6667	95.1111	83.2222	2	2	2	2	2	2	2	#NULL!
01464310901	11	11	11	54	2	1	1	1	1	21.4358	2	5	4	2	3	82.3333	84.6667	64	18	19	17	86	2	149.667	157.333	114.667	8.5	5	6	5	2	2	3.5	3	4	67.3333	72.6667	50.6667	104.778	108.889	80.8889	2	2	2	2	2	2	2	#NULL!
01464311002	11	11	19	55	2	1	1	1	1	20.1361	2	5	4	2	3	71	#NULL!	89.6667	20	24	26	78	2	125.667	#NULL!	139.667	10	10.5	8	8	5	4	2	5.5	4	54.6667	#NULL!	50	89.2222	#NULL!	106.333	2	2	2	2	2	2	2	#NULL!
01464311102	11	12	#NULL!	83	5	1	1	1	1	17.3551	2	5	3	2	1	96	#NULL!	#NULL!	19	14	#NULL!	79	1	167.333	#NULL!	#NULL!	10.5	5	#NULL!	8	2	#NULL!	2.5	3	#NULL!	71.3333	#NULL!	#NULL!	119.778	#NULL!	#NULL!	2	2	2	2	2	2	2	#NULL!
01464311201	11	11	11	46	2	1	1	4	1	19.5048	2	5	3	1	1	80	#NULL!	93.3333	21	20	19	76	1	126.667	#NULL!	136.333	9.5	9	6	5	5	4	4.5	4	2	46.6667	#NULL!	43	95.5556	#NULL!	107.667	2	2	2	2	2	2	2	#NULL!
01464311401	11	14	13	61	3	1	1	2	1	19.8882	2	5	3	2	1	79.6667	96.6667	78.6667	18	17	18	79	2	143.667	184.333	124.333	2	3.5	2.5	2	2	0	#NULL!	1.5	2.5	64	87.6667	45.6667	101	125.889	93.8889	2	2	2	2	2	2	2	#NULL!
01464311402	11	11	11	59	2	1	1	2	1	23.3489	2	5	2	1	2	69.3333	81	91.3333	19	19	22	92	1	132.667	162.667	170.667	7	11	8.5	4	7	5	3	4	3.5	63.3333	81.6667	79.3333	90.4444	108.222	117.778	2	2	2	2	2	2	2	#NULL!
01464311501	11	11	11	46	2	1	1	1	1	18.2615	1	5	4	2	3	78.6667	#NULL!	67	26	15	13	63	2	134.667	#NULL!	106.333	13.5	3.5	5.5	9	2	2	4.5	1.5	3.5	56	#NULL!	39.3333	97.3333	#NULL!	80.1111	2	2	2	2	2	2	2	#NULL!
01464311502	11	11	11	48	2	1	1	2	1	17.2739	2	5	4	1	3	77	#NULL!	67	17	12	14	69	1	116	#NULL!	115	7.5	12.5	7.5	4	8	2	3.5	4.5	5.5	39	#NULL!	48	90	#NULL!	83	2	2	2	2	2	2	2	#NULL!
01464311701	11	20	25	77	4	1	1	1	1	24.4785	2	5	4	2	1	88.6667	#NULL!	#NULL!	16	23	17	91	2	196	#NULL!	#NULL!	11	4	6.5	8	3	5	3	1	1.5	107.333	#NULL!	#NULL!	124.444	#NULL!	#NULL!	2	2	2	2	2	2	2	#NULL!
01464311801	11	11	12	66	4	1	1	1	2	19.2868	2	5	4	2	3	69.3333	55	64	19	21	15	77	1	117.667	103.333	103	9	10	5.5	5	7	5	4	3	0.5	48.3333	48.3333	39	85.4444	71.1111	77	2	2	2	2	2	2	2	#NULL!
01464311802	11	11	11	65	4	1	1	1	2	22.604	2	5	4	2	3	89	64.3333	91	21	22	12	86	2	178	137	187.667	9.5	10	6.5	5	4	4	4.5	6	2.5	89	72.6667	96.6667	118.667	88.5556	123.222	2	2	2	2	2	2	2	#NULL!
01464311901	11	11	11	67	4	1	1	1	1	20.8852	2	5	2	1	1	91.6667	#NULL!	68.6667	24	21	21	84	1	191	#NULL!	137.667	5	1.5	5.5	2	1	3	3	0.5	2.5	99.3333	#NULL!	69	124.778	#NULL!	91.6667	2	2	2	2	2	2	2	#NULL!
01464311902	12	11	12	60	3	1	1	4	1	17.4316	2	5	4	2	3	79.3333	#NULL!	84.6667	28	18	22	63	2	127.667	#NULL!	130	7.5	8.5	8	5	6	4	2.5	2.5	4	48.3333	#NULL!	45.3333	95.4444	#NULL!	99.7778	2	2	2	2	2	2	2	#NULL!
01464312001	11	24	29	63	3	1	1	1	1	26.5755	2	1	3	2	3	74	#NULL!	81	27	25	17	87	2	141.333	#NULL!	147.333	8	3.5	1	1	2	0	7	1.5	1	67.3333	#NULL!	66.3333	96.4444	#NULL!	103.111	2	2	2	2	2	2	2	#NULL!
01464312002	28	23	22	69	4	1	1	4	1	19.1478	2	5	2	1	3	50.6667	#NULL!	55.3333	23	15	#NULL!	78	1	99.6667	#NULL!	106	10	11	#NULL!	6	5	#NULL!	4	6	#NULL!	49	#NULL!	50.6667	67	#NULL!	72.2222	2	2	2	2	2	2	2	#NULL!
01464312101	11	16	11	53	2	1	1	4	5	18.9181	2	5	3	2	3	69.3333	69.3333	77	20	22	23	73	2	109	116	119.667	14.5	4	7.5	10	3	3	4.5	1	4.5	39.6667	46.6667	42.6667	82.5556	84.8889	91.2222	2	2	2	2	2	2	2	#NULL!
01464312301	11	11	11	61	3	1	1	1	1	22.8557	2	#NULL!	3	2	3	55.6667	#NULL!	66.3333	20	18	16	84	2	106.667	#NULL!	120	7	4	6	2	4	4	5	0	2	51	#NULL!	53.6667	72.6667	#NULL!	84.2222	2	2	2	2	2	2	2	#NULL!
01464312402	11	11	11	50	2	1	1	2	1	19.2568	1	5	4	1	1	67.3333	#NULL!	72.6667	24	19	18	71	1	113.333	#NULL!	112	6.5	10.5	4	5	9	4	1.5	1.5	0	46	#NULL!	39.3333	82.6667	#NULL!	85.7778	2	2	2	2	2	2	2	#NULL!
01464320201	11	12	11	59	2	1	1	1	5	22.1757	2	5	3	2	3	81.6667	#NULL!	84	19	27	20	79	2	134.667	#NULL!	124	9.5	7.5	17	6	6	10	3.5	1.5	7	53	#NULL!	40	99.3333	#NULL!	97.3333	2	2	2	2	2	2	2	#NULL!
01464320301	11	11	11	58	2	1	1	2	1	26.3281	2	5	4	2	3	81.3333	93.3333	81.3333	22	13	15	91	2	140.333	141	120.667	16	15	13.5	11	10	8	5	5	5.5	59	47.6667	39.3333	101	109.222	94.4444	2	2	2	2	2	2	2	#NULL!
01464320302	11	11	11	63	3	1	2	2	1	25.36	2	5	2	1	2	82.6667	96.6667	81.3333	20	16	11	87	1	132	151	126.333	16.5	15.5	11.5	10	9	8	6.5	6.5	3.5	49.3333	54.3333	45	99.1111	114.778	96.3333	2	2	2	2	2	2	2	#NULL!
01464320401	11	11	11	54	2	1	1	1	1	28.9313	2	5	4	2	3	92.6667	83	77.6667	17	14	24	97	2	141	137	144.333	14.5	14	15	10	9	9	4.5	5	6	48.3333	54	66.6667	108.778	101	99.8889	2	2	2	2	2	2	2	#NULL!
01464320402	11	11	11	54	2	1	1	4	1	23.5078	2	5	2	1	1	87.3333	70.6667	73	17	11	16	87	1	143.333	113.667	115.667	14	5.5	3	9	4	1	5	1.5	2	56	43	42.6667	106	85	87.2222	2	2	2	2	2	2	2	#NULL!
01464320601	11	11	11	55	2	2	2	4	1	28.0087	2	2	2	2	2	79.3333	83	78	17	16	16	92	1	133	129	129.667	11.5	14	12	7	9	9	4.5	5	3	53.6667	46	51.6667	97.2222	98.3333	95.2222	2	2	2	2	2	2	2	#NULL!
01464320602	11	11	11	45	2	2	2	7	1	26.7514	2	5	3	2	3	68.6667	66.3333	74.3333	16	15	14	77	2	104.667	104	105	15.5	16	16.5	8	11	10	7.5	5	6.5	36	37.6667	30.6667	80.6667	78.8889	84.5556	2	2	2	2	2	2	2	#NULL!
01464320801	11	11	11	62	3	1	1	2	1	21.0937	2	5	2	2	3	69	66.3333	66	21	11	9	74	1	116	110.333	112.667	7.5	9.5	6.5	6	7	3	1.5	2.5	3.5	47	44	46.6667	84.6667	81	81.5556	2	2	2	2	2	2	2	#NULL!
01464320802	11	11	11	61	3	1	1	1	1	19.2449	2	5	3	2	3	75	70.6667	58.6667	25	16	14	73	2	137.667	113.333	108.667	10	8	3	3	4	1	7	4	2	62.6667	42.6667	50	95.8889	84.8889	75.3333	2	2	2	2	2	2	2	#NULL!
01464320901	11	11	12	50	2	1	1	1	5	26.9554	2	5	3	2	3	95.3333	85.3333	99	20	10	27	91	2	154	139.667	156	11	9.5	7	7	6	4	4	3.5	3	58.6667	54.3333	57	114.889	103.444	118	2	2	2	2	2	2	2	#NULL!
01464321101	11	11	11	59	2	1	1	4	1	20.8686	1	5	3	2	3	73.6667	77.6667	76.3333	23	16	16	80	1	125	125	123.333	15	16.5	16	11	11	11	4	5.5	5	51.3333	47.3333	47	90.7778	93.4444	92	2	2	2	2	2	2	2	#NULL!
01464321102	11	13	11	61	3	1	1	1	1	23.084	2	5	3	2	3	72.3333	88	82.6667	26	20	21	77	2	121.333	149.333	139	8.5	3.5	3	6	2	3	2.5	1.5	0	49	61.3333	56.3333	88.6667	108.444	101.444	1	2	2	2	2	2	2	#NULL!
01464321301	11	11	11	49	2	1	2	5	1	30.0757	2	5	3	2	3	97.3333	91.3333	76.3333	18	16	20	94	2	177.333	185	131	12.5	12.5	11	8	10	6	4.5	2.5	5	80	93.6667	54.6667	124	122.556	94.5556	2	2	2	2	2	2	2	#NULL!
01464321302	11	11	12	58	2	1	2	5	1	22.3907	2	5	3	1	1	94.6667	85.6667	76.6667	18	13	24	90	1	144.667	134.667	137.667	17	13	14	11	7	11	6	6	3	50	49	61	111.333	102	97	2	2	2	2	2	2	2	#NULL!
01464321501	11	11	11	54	2	1	1	1	5	26.3508	2	5	3	2	3	71.6667	80	75.6667	19	16	16	88	2	108.667	136	125	12	17.5	11	7	11	8	5	6.5	3	37	56	49.3333	84	98.6667	92.1111	1	2	2	2	2	2	2	#NULL!
01464321601	11	11	11	69	4	1	1	1	1	19.389	2	5	2	1	1	77.6667	#NULL!	63	18	#NULL!	14	73	1	123.667	#NULL!	114.333	5.5	#NULL!	0	3	#NULL!	0	2.5	#NULL!	0	46	#NULL!	51.3333	93	#NULL!	80.1111	2	2	2	2	2	2	2	#NULL!
01464321602	11	31	22	68	4	1	1	1	1	18.5018	2	5	4	2	3	66.3333	#NULL!	68.3333	18	#NULL!	27	76	2	120.333	#NULL!	124.333	15	#NULL!	4	11	#NULL!	3	4	#NULL!	1	54	#NULL!	56	84.3333	#NULL!	87	2	2	2	2	2	2	2	#NULL!
01464321901	11	11	11	64	3	1	2	5	1	26.5698	2	5	2	2	1	53.3333	#NULL!	57.6667	21	18	16	93	1	105.667	#NULL!	108.667	15	14.5	11.5	11	9	8	4	5.5	3.5	52.3333	#NULL!	51	70.7778	#NULL!	74.6667	2	2	2	2	2	2	2	#NULL!
01464321902	11	11	11	54	2	1	2	5	1	30.9063	2	5	2	2	3	76.3333	#NULL!	73	20	22	13	100	2	117.333	#NULL!	117.333	16.5	13	9.5	11	11	5	5.5	2	4.5	41	#NULL!	44.3333	90	#NULL!	87.7778	1	2	2	1	2	1	2	#NULL!
01464322001	11	11	11	56	2	1	1	2	1	25.8176	2	5	1	1	2	73.3333	68.6667	62	17	22	17	95	1	119.333	115	107.667	15.5	17	12.5	11	11	8	4.5	6	4.5	46	46.3333	45.6667	88.6667	84.1111	77.2222	2	2	2	2	2	2	2	#NULL!
01464322002	11	11	11	56	2	1	1	4	1	29.1184	2	5	3	2	3	89.3333	90.6667	81.3333	18	22	18	92	2	140.333	159.333	134.333	13.5	17.5	9.5	11	11	6	2.5	6.5	3.5	51	68.6667	53	106.333	113.556	99	1	2	2	2	2	2	2	#NULL!
01464322101	11	11	11	56	2	1	1	2	1	28.3759	2	5	3	2	3	64.3333	75.6667	71	24	21	15	97	2	105.667	120.667	113.333	14	13.5	8	11	7	6	3	6.5	2	41.3333	45	42.3333	78.1111	90.6667	85.1111	2	2	2	2	2	2	2	#NULL!
01464330101	11	11	14	69	4	1	1	1	1	24.7473	2	5	2	2	3	62.3333	69	63.3333	18	21	18	82	2	139.667	141.333	143	5.5	10.5	5	3	9	3	2.5	1.5	2	77.3333	72.3333	79.6667	88.1111	93.1111	89.8889	2	2	2	2	2	2	2	#NULL!
01464330102	11	14	15	71	4	1	1	1	1	21.6292	2	5	2	2	3	94	101.333	89.3333	21	19	19	82	1	156	157.667	160	15	12	12.5	10	6	8	5	6	4.5	62	56.3333	70.6667	114.667	120.111	112.889	2	2	2	2	2	2	2	#NULL!
01464330401	11	13	22	48	2	1	1	1	1	19.8754	2	5	3	2	3	78	#NULL!	79	17	17	20	65	2	132.667	#NULL!	136.333	11	3.5	1.5	3	2	0	8	1.5	1.5	54.6667	#NULL!	57.3333	96.2222	#NULL!	98.1111	2	2	2	2	2	2	2	#NULL!
01464330402	11	11	#NULL!	48	2	1	1	4	1	19.9465	2	5	2	1	1	86.3333	#NULL!	#NULL!	17	13	#NULL!	66	1	155	#NULL!	#NULL!	15.5	5.5	#NULL!	10	3	#NULL!	5.5	2.5	#NULL!	68.6667	#NULL!	#NULL!	109.222	#NULL!	#NULL!	2	2	2	2	2	2	2	#NULL!
01464330501	12	11	11	71	4	1	1	1	5	19.468	2	5	3	2	1	80.3333	79.3333	76	18	#NULL!	#NULL!	85	1	133	127	129.333	8	#NULL!	#NULL!	4	#NULL!	#NULL!	4	#NULL!	#NULL!	52.6667	47.6667	53.3333	97.8889	95.2222	93.7778	2	2	2	2	2	2	2	#NULL!
01464330802	14	11	11	63	3	1	1	4	1	21.6011	2	5	2	1	3	79	#NULL!	74	25	22	24	84	1	144.667	#NULL!	139	2.5	5.5	9.5	1	4	6	1.5	1.5	3.5	65.6667	#NULL!	65	100.889	#NULL!	95.6667	2	2	2	2	2	1	2	#NULL!
01464330901	11	11	11	62	3	1	1	4	6	23.8248	2	5	2	1	3	95	92	77.3333	18	12	20	87	1	158.333	135.333	123	12	11.5	8	6	7	6	6	4.5	2	63.3333	43.3333	45.6667	116.111	106.444	92.5556	2	2	2	2	2	2	2	#NULL!
01464331101	21	19	29	62	3	1	1	1	1	23.1038	2	5	3	2	3	115	121.333	#NULL!	21	12	26	84	1	180.667	192.667	#NULL!	7.5	8.5	9	4	6	7	3.5	2.5	2	65.6667	71.3333	#NULL!	136.889	145.111	#NULL!	2	2	2	2	2	2	1	#NULL!
01464331102	11	11	11	61	3	1	1	1	1	23.8153	2	5	3	2	3	75.6667	63	67	22	10	16	76	2	139	104	118.333	13.5	7	7.5	9	5	6	4.5	2	1.5	63.3333	41	51.3333	96.7778	76.6667	84.1111	2	2	2	2	2	2	2	#NULL!
01464331201	11	11	11	68	4	1	1	1	1	23.0943	2	5	2	2	3	80.3333	#NULL!	#NULL!	18	19	13	82	1	136.333	#NULL!	#NULL!	14.5	5	12	8	4	8	6.5	1	4	56	#NULL!	#NULL!	99	#NULL!	#NULL!	1	2	2	2	2	2	2	#NULL!
01464331202	11	11	14	66	4	1	1	1	1	21.8411	2	5	4	2	3	87	#NULL!	86.3333	18	15	20	86	2	142.333	#NULL!	188	9.5	0.5	4.5	4	0	3	5.5	0.5	1.5	55.3333	#NULL!	101.667	105.444	#NULL!	120.222	2	2	2	2	2	2	2	#NULL!
01464331401	11	26	16	66	4	1	1	1	5	20.4726	2	5	4	2	3	78	#NULL!	70	20	15	16	79	2	136.667	#NULL!	115	13	0	0	9	0	0	4	#NULL!	0	58.6667	#NULL!	45	97.5556	#NULL!	85	1	2	2	2	2	2	2	1
01464331501	11	15	13	59	2	1	1	1	1	19.2051	2	5	3	2	1	84.6667	78.6667	87	14	15	18	70	1	132.667	145.333	138.667	14.5	2.5	5	10	0	3	4.5	2.5	2	48	66.6667	51.6667	100.667	100.889	104.222	2	2	2	2	2	2	2	#NULL!
01464331502	11	14	11	57	2	1	1	1	1	18.2682	2	5	3	2	3	81.3333	75.6667	76.6667	20	15	17	69	2	117.667	119.333	110.333	14	4.5	7	9	2	4	5	2.5	3	36.3333	43.6667	33.6667	93.4444	90.2222	87.8889	2	2	2	2	2	2	2	#NULL!
01820610101	11	12	12	54	2	1	1	1	5	21.9084	2	5	3	2	3	77.6667	73	74.6667	20	19	20	75	2	143	117.667	123	9	6	6.5	8	3	6	1	3	0.5	65.3333	44.6667	48.3333	99.4444	87.8889	90.7778	2	2	2	2	2	2	2	#NULL!
01820610201	16	11	11	57	2	1	1	1	1	24.4853	1	5	2	2	3	68.3333	70	69	30	22	15	81	2	114.667	118	118	3.5	5	5	1	2	2	2.5	3	3	46.3333	48	49	83.7778	86	85.3333	2	2	2	2	2	1	2	#NULL!
01820610202	11	12	13	56	2	1	1	2	1	20.5896	2	2	5	1	1	65.6667	58.3333	69.6667	15	19	14	77.2	1	111.333	96	127.333	12.5	11	16	10	7	11	2.5	4	5	45.6667	37.6667	57.6667	80.8889	70.8889	88.8889	2	2	2	2	2	2	2	#NULL!
01820610401	11	16	11	81	5	1	1	1	2	15.427	2	5	3	1	3	#NULL!	89	64.3333	#NULL!	15	#NULL!	75	1	#NULL!	180.667	157.333	#NULL!	#NULL!	#NULL!	#NULL!	0	#NULL!	#NULL!	#NULL!	#NULL!	#NULL!	91.6667	93	#NULL!	119.556	95.3333	1	2	2	2	2	2	2	#NULL!
01820610402	14	10	29	79	4	1	1	1	2	22.8106	2	5	3	2	3	74	79	#NULL!	25	21	31	83	2	173	154	#NULL!	2	4	1	2	4	1	0	0	0	99	75	#NULL!	107	104	#NULL!	1	2	2	2	2	2	2	#NULL!
01820610501	11	12	11	66	4	1	1	2	1	21.9586	2	5	3	2	3	61	70	52.3333	20	14	17	84.5	2	116.333	118.333	125.667	9.5	6	9	7	5	8	2.5	1	1	55.3333	48.3333	73.3333	79.4444	86.1111	76.7778	2	2	2	2	2	2	2	#NULL!
01820610601	15	13	12	49	2	1	1	1	2	19.7681	2	5	3	2	3	70	69	60	25	24	30	76	2	129.333	121	102.333	4.5	5	3	1	1	0	3.5	4	3	59.3333	52	42.3333	89.7778	86.3333	74.1111	1	2	2	2	2	2	2	#NULL!
01820610602	11	11	11	47	2	1	1	2	2	#NULL!	2	5	3	1	1	#NULL!	80	76.6667	#NULL!	20	26	#NULL!	1	#NULL!	117.333	120.333	#NULL!	6.5	8.5	#NULL!	5	6	#NULL!	1.5	2.5	#NULL!	37.3333	43.6667	#NULL!	92.4444	91.2222	2	2	2	2	2	2	2	#NULL!
01820610701	12	11	14	60	3	1	1	2	1	20.7031	2	5	3	1	1	80.3333	#NULL!	73.6667	15	#NULL!	16	79	1	137	#NULL!	144.667	13	#NULL!	9.5	10	#NULL!	8	3	#NULL!	1.5	56.6667	#NULL!	71	99.2222	#NULL!	97.3333	2	2	2	2	2	2	2	#NULL!
01820610702	11	11	17	57	2	1	1	1	1	23.1569	2	5	2	2	3	99.5	91	91.6667	12	16	13	77.5	2	193	146.333	172.667	11	12	3.5	8	8	2	3	4	1.5	93.5	55.3333	81	130.667	109.444	118.667	1	2	2	2	1	1	2	#NULL!
01820610802	11	12	11	75	4	1	1	4	1	17.9418	2	2	3	1	2	75.3333	80.6667	60.3333	16	15	16	72	1	145.333	155.333	132	9	7.5	9	9	7	7	0	0.5	2	70	74.6667	71.6667	98.6667	105.556	84.2222	2	2	2	2	2	2	2	#NULL!
01820610902	11	11	11	71	4	1	1	4	1	15.9658	2	5	3	1	2	67.6667	64.6667	60.6667	26	19	18	73	1	110	100.333	99.3333	10.5	12.5	12	6	9	7	4.5	3.5	5	42.3333	35.6667	38.6667	81.7778	76.5556	73.5556	2	2	2	2	2	2	2	#NULL!
01820611001	11	13	21	70	4	1	1	1	1	17.4449	2	2	2	2	3	96.6667	89.6667	76.3333	16	28	17	79	2	170	158.667	122	2	2	0	2	2	0	0	0	0	73.3333	69	45.6667	121.111	112.667	91.5556	2	2	2	2	2	2	2	#NULL!
01820611002	12	13	11	70	4	1	1	4	1	23.9377	2	5	3	2	3	91	98.6667	82.3333	20	15	16	87	1	149.667	171.333	142.333	12.5	8	5.5	10	6	4	2.5	2	1.5	58.6667	72.6667	60	110.556	122.889	102.333	2	2	2	2	2	2	2	#NULL!
01820611101	13	10	#NULL!	81	5	1	1	1	1	#NULL!	2	5	3	2	3	103	#NULL!	#NULL!	14	8	#NULL!	76	2	176	#NULL!	#NULL!	0	#NULL!	#NULL!	0	#NULL!	#NULL!	#NULL!	#NULL!	#NULL!	73	#NULL!	#NULL!	127.333	#NULL!	#NULL!	2	2	2	2	2	2	2	#NULL!
01820611301	12	12	20	79	4	1	1	1	5	17.2385	#NULL!	5	2	2	2	85.3333	83.6667	82.3333	#NULL!	#NULL!	#NULL!	76.8	2	134.333	124	142.333	#NULL!	#NULL!	#NULL!	#NULL!	#NULL!	#NULL!	#NULL!	#NULL!	#NULL!	49	40.3333	60	101.667	97.1111	102.333	2	2	2	#NULL!	2	2	2	#NULL!
01820611401	11	11	11	55	2	1	1	1	1	23.0859	2	5	3	1	3	104	110.333	88	15	13	15	76.4	1	171.667	175	162	12.5	5	8.5	8	4	6	4.5	1	2.5	67.6667	64.6667	74	126.556	131.889	112.667	1	2	2	2	2	2	2	#NULL!
01820611402	11	11	15	54	2	1	1	1	1	23.0435	2	5	3	2	3	93.3333	98	79.3333	16	21	17	92	2	159	151	126.333	2	4	8	2	4	4	0	0	4	65.6667	53	47	115.222	115.667	95	1	2	2	2	2	2	2	#NULL!
01820611501	15	12	11	51	2	1	1	1	1	21.4982	1	5	3	2	3	76.6667	69	78.6667	29	20	22	74.2	2	113.667	107.333	125	7	4.5	6.5	5	2	4	2	2.5	2.5	37	38.3333	46.3333	89	81.7778	94.1111	2	2	2	2	2	2	2	#NULL!
01820611502	11	13	11	53	2	1	1	4	1	20.9672	2	1	3	1	1	92	82.3333	90.3333	16	30	25	82	1	140.667	137	147.667	9.5	10	8	8	8	7	1.5	2	1	48.6667	54.6667	57.3333	108.222	100.556	109.444	2	2	2	2	2	2	2	#NULL!
01820611602	12	11	11	60	3	1	1	1	1	18.3296	2	5	3	2	3	69.3333	#NULL!	69.6667	18	20	19	73	2	104.333	#NULL!	124.667	5	8	6.5	4	5	4	1	3	2.5	35	#NULL!	55	81	#NULL!	88	2	2	2	2	2	2	2	#NULL!
01820620101	17	15	11	65	4	1	1	1	5	22.2963	1	5	4	1	1	85.6667	90.6667	82.3333	15	24	10	71.9	1	172.333	158	176.333	4	4.5	3.5	4	3	2	0	1.5	1.5	86.6667	67.3333	94	114.556	113.111	113.667	1	2	2	2	2	2	1	#NULL!
01820620202	11	11	11	45	2	1	1	2	1	21.9017	2	5	1	1	3	72	#NULL!	72	20	19	32	75.8	1	110.333	#NULL!	119.667	5.5	6	7	4	6	3	1.5	0	4	38.3333	#NULL!	47.6667	84.7778	#NULL!	87.8889	2	2	2	2	2	2	2	#NULL!
01820620301	12	11	11	49	2	1	1	5	1	18.3228	2	5	3	2	3	75.6667	#NULL!	67.6667	17	16	19	70	2	113	#NULL!	109.333	11	13.5	10	10	10	7	1	3.5	3	37.3333	#NULL!	41.6667	88.1111	#NULL!	81.5556	2	2	2	2	2	2	2	#NULL!
01820620302	11	11	11	49	2	1	1	1	1	#NULL!	2	5	4	1	1	#NULL!	109.667	100.667	22	17	15	#NULL!	1	#NULL!	150	140	8.5	7	6	5	3	4	3.5	4	2	#NULL!	40.3333	39.3333	#NULL!	123.111	113.778	1	2	2	2	2	1	2	#NULL!
01820620401	11	11	11	77	4	1	1	1	5	28.428	2	5	1	2	3	75	#NULL!	65.6667	11	12	15	105.8	2	148.667	#NULL!	124.667	5.5	7.5	7.5	4	6	6	1.5	1.5	1.5	73.6667	#NULL!	59	99.5556	#NULL!	85.3333	1	2	2	2	2	2	2	#NULL!
01820620501	11	11	12	61	3	1	1	2	3	22.4311	2	5	2	2	3	88.3333	#NULL!	98.3333	19	23	29	83.8	2	192.667	#NULL!	185.333	8	12	16	4	8	10	4	4	6	104.333	#NULL!	87	123.111	#NULL!	127.333	2	2	2	2	2	2	2	#NULL!
01820620601	12	12	13	46	2	1	1	2	1	18.7413	2	5	4	2	3	62.6667	76.3333	64.6667	14	17	23	71	2	109.333	136	118.333	13	11.5	10.5	7	6	6	6	5.5	4.5	46.6667	59.6667	53.6667	78.2222	96.2222	82.5556	2	2	2	2	2	2	2	#NULL!
01820620702	11	11	11	58	2	1	1	4	1	25.9358	1	5	2	2	3	76.6667	83.6667	80.3333	21	15	23	89.2	2	128	149	150	15	15	17.5	9	10	11	6	5	6.5	51.3333	65.3333	69.6667	93.7778	105.444	103.556	1	2	2	2	2	1	2	#NULL!
01820620901	13	11	12	54	2	1	1	1	1	20.4148	2	5	2	2	3	73.3333	#NULL!	63.3333	32	25	24	80	2	112.667	#NULL!	102.667	7.5	6	5.5	3	3	3	4.5	3	2.5	39.3333	#NULL!	39.3333	86.4444	#NULL!	76.4444	2	2	2	2	2	2	2	#NULL!
01820620902	17	18	23	56	2	1	1	4	1	21.1219	2	5	2	1	3	93.6667	#NULL!	95	32	23	35	82	1	151.667	#NULL!	155.333	7.5	12	5.5	5	8	4	2.5	4	1.5	58	#NULL!	60.3333	113	#NULL!	115.111	1	2	2	2	2	2	2	#NULL!
01820621001	13	11	11	57	2	1	1	1	1	19.9454	2	5	2	2	3	71.6667	80	76.6667	18	19	26	72.8	2	119.333	135.667	137.333	1	11	6	1	7	3	#NULL!	4	3	47.6667	55.6667	60.6667	87.5556	98.5556	96.8889	2	2	2	2	2	2	2	#NULL!
01820621002	11	11	11	60	3	1	1	2	1	18.7046	2	5	1	1	3	65.3333	73.6667	80.6667	16	17	15	72.1	1	105.333	123.667	142	9	16	15	4	9	9	5	7	6	40	50	61.3333	78.6667	90.3333	101.111	2	2	2	2	2	2	2	#NULL!
01820621301	11	11	11	57	2	1	1	1	1	#NULL!	#NULL!	5	2	1	1	#NULL!	72.6667	69	#NULL!	20	15	#NULL!	1	#NULL!	122	116	#NULL!	6	7.5	#NULL!	2	5	#NULL!	4	2.5	#NULL!	49.3333	47	#NULL!	89.1111	84.6667	2	2	2	2	2	2	2	#NULL!
01820621302	11	11	11	54	2	1	1	1	1	20.5965	2	5	2	2	3	95	94.3333	86.3333	24	14	17	44.4	2	152.333	153.667	133.333	3	2.5	4.5	0	2	2	3	0.5	2.5	57.3333	59.3333	47	114.111	114.111	102	2	2	2	2	2	2	2	#NULL!
01820621401	11	13	18	72	4	1	1	1	1	18.7408	2	5	3	2	3	67.6667	84.3333	65.6667	15	17	32	74.6	2	155.667	174.667	152	1.5	5	1	0	2	0	1.5	3	1	88	90.3333	86.3333	97	114.444	94.4444	2	2	2	2	2	2	2	#NULL!
01820621402	11	12	11	75	4	1	1	1	1	18.2767	2	5	3	1	1	66.6667	76.6667	70.3333	14	20	14	70.8	1	117.333	138.333	138.667	11	14.5	12	9	9	9	2	5.5	3	50.6667	61.6667	68.3333	83.5556	97.2222	93.1111	2	2	2	2	2	2	2	#NULL!
01820621501	13	11	11	54	2	1	1	1	1	21.3305	2	5	3	2	3	57	#NULL!	68.3333	21	16	24	78.2	2	96	#NULL!	100	2.5	5	3	1	3	0	1.5	2	3	39	#NULL!	31.6667	70	#NULL!	78.8889	2	2	2	2	2	2	2	#NULL!
01820621502	11	11	11	57	2	1	1	5	1	24.6482	2	5	2	1	3	76.3333	90.6667	84.6667	17	16	13	82.8	1	108.333	130.333	146.667	12	13	12	10	9	9	2	4	3	32	39.6667	62	87	103.889	105.333	2	2	2	2	2	2	2	#NULL!
01820621702	11	11	11	45	2	1	1	6	1	#NULL!	2	5	3	1	1	#NULL!	#NULL!	76.6667	20	13	15	#NULL!	1	#NULL!	#NULL!	124.667	14.5	17.5	15	10	11	10	4.5	6.5	5	#NULL!	#NULL!	48	#NULL!	#NULL!	92.6667	2	2	2	2	2	2	2	#NULL!
01820621901	11	11	11	56	2	1	1	4	1	19.9312	2	5	4	2	1	58.6667	#NULL!	79.3333	13	16	17	73.2	1	101.667	#NULL!	143	7	13.5	8.5	6	8	6	1	5.5	2.5	43	#NULL!	63.6667	73	#NULL!	100.556	2	2	2	2	2	2	2	#NULL!
01820621902	11	11	11	55	2	1	1	4	1	24.2532	2	5	3	2	3	74	#NULL!	78.3333	14	17	21	82	2	122	#NULL!	122	12.5	15	12.5	11	9	9	1.5	6	3.5	48	#NULL!	43.6667	90	#NULL!	92.8889	2	2	2	2	2	2	2	#NULL!
01820622001	18	26	20	76	4	1	1	1	5	15.0684	1	5	2	2	3	88.3333	#NULL!	81.3333	26	#NULL!	#NULL!	98	2	144.667	#NULL!	127.667	1	#NULL!	#NULL!	1	#NULL!	#NULL!	#NULL!	#NULL!	#NULL!	56.3333	#NULL!	46.3333	107.111	#NULL!	96.7778	2	2	2	2	2	2	2	#NULL!
01820630102	11	11	18	77	4	1	1	1	1	16.4865	2	5	2	1	3	66.6667	74.6667	91	10	11	#NULL!	69.5	1	134.667	156	194.333	1	10	#NULL!	1	7	#NULL!	0	3	#NULL!	68	81.3333	103.333	89.3333	101.778	125.444	2	2	2	2	2	2	2	#NULL!
01820630201	11	12	11	46	2	1	1	1	1	17.4689	2	5	3	2	3	82	110	53.6667	14	#NULL!	#NULL!	65.4	2	137	175.667	107	3	#NULL!	0	2	#NULL!	0	1	#NULL!	#NULL!	55	65.6667	53.3333	100.333	131.889	71.4444	2	2	2	2	2	2	2	#NULL!
01820630202	12	11	13	63	3	1	1	2	1	19.8792	2	5	4	1	1	113.333	#NULL!	109.667	16	17	15	80.8	1	183.667	#NULL!	164.667	6.5	11	11	4	7	8	2.5	4	3	70.3333	#NULL!	55	136.778	#NULL!	128	1	2	2	2	2	2	2	1
01820630401	13	11	11	64	3	1	1	4	1	17.6204	2	5	3	1	2	73.3333	82.6667	87.3333	17	#NULL!	32	75.2	1	129.667	167.333	174	7.5	#NULL!	13.5	6	#NULL!	11	1.5	#NULL!	2.5	56.3333	84.6667	86.6667	92.1111	110.889	116.222	2	2	2	2	2	2	2	#NULL!
01820630501	17	12	17	63	3	1	1	2	1	15.6395	2	5	4	2	1	58.6667	79	73	21	23	20	66	1	103.333	125.333	112.333	3	5	5	3	3	3	0	2	2	44.6667	46.3333	39.3333	73.5556	94.4444	86.1111	2	2	2	2	2	2	2	#NULL!
01820630502	17	11	11	58	2	1	1	2	1	19.1519	2	2	3	1	1	101	#NULL!	102	16	21	21	78.8	2	171.667	#NULL!	174.667	0	6.5	3	0	4	1	#NULL!	2.5	2	70.6667	#NULL!	72.6667	124.556	#NULL!	126.222	1	2	2	2	2	2	2	#NULL!
01820630601	13	15	11	49	2	1	1	1	1	19.7921	1	5	2	2	3	65	60	55.3333	25	21	18	67	2	101	93.6667	91.3333	8.5	7.5	7	5	4	5	3.5	3.5	2	36	33.6667	36	77	71.2222	67.3333	2	2	2	2	2	2	1	#NULL!
01820630602	17	20	12	54	2	1	1	5	1	17.3513	1	5	1	1	1	72	89.6667	68	30	29	19	66.2	1	121.667	138	113	8.5	8.5	11.5	6	7	9	2.5	1.5	2.5	49.6667	48.3333	45	88.5556	105.778	83	2	2	2	2	2	2	2	#NULL!
01820630701	19	11	11	54	2	1	1	1	1	23.6143	2	5	3	2	1	100.667	85.3333	87.6667	21	20	18	93.6	2	161.333	146	106.667	5.5	8	1	4	3	0	1.5	5	1	60.6667	60.6667	19	120.889	105.556	94	2	2	2	2	2	2	2	#NULL!
01820630702	14	11	11	55	2	1	1	2	1	21.1011	1	5	3	1	1	70	76	68.6667	16	13	13	76.3	1	107	124.667	137.333	12.5	8.5	18	9	6	10	3.5	2.5	8	37	48.6667	68.6667	82.3333	92.2222	91.5556	2	2	2	2	2	2	2	#NULL!
01820630801	22	12	18	61	3	1	1	6	1	20.8798	2	5	3	1	1	92	90.6667	85.3333	24	14	18	79.2	1	162.667	151	149	7	7.5	11.5	4	5	8	3	2.5	3.5	70.6667	60.3333	63.6667	115.556	110.778	106.556	2	2	2	2	2	2	2	#NULL!
01820630802	20	11	18	60	3	1	1	1	1	19.4799	1	5	4	2	3	64.3333	#NULL!	54.3333	27	#NULL!	27	75.4	2	100	#NULL!	99	1.5	#NULL!	1.5	0	#NULL!	0	1.5	#NULL!	1.5	35.6667	#NULL!	44.6667	76.2222	#NULL!	69.2222	2	2	2	2	2	2	2	#NULL!
01820631001	11	17	11	53	2	1	1	2	1	19.6183	2	6	1	1	1	76.6667	#NULL!	73	15	#NULL!	13	78	1	121	#NULL!	134.333	1.5	#NULL!	3	1	#NULL!	2	0.5	#NULL!	1	44.3333	#NULL!	61.3333	91.4444	#NULL!	93.4444	2	2	2	2	2	2	2	#NULL!
01820631002	20	17	20	52	2	1	1	1	1	19.1897	1	6	2	2	3	61.6667	84.6667	58.6667	32	33	37	69.5	2	117	147.667	92.6667	0	7	8	0	3	5	#NULL!	4	3	55.3333	63	34	80.1111	105.667	70	2	2	2	2	2	2	2	#NULL!
01820631101	11	11	#NULL!	46	2	1	1	1	1	17.8844	2	5	2	1	1	70.3333	81.6667	#NULL!	12	#NULL!	#NULL!	65.8	1	113.333	138	#NULL!	2	#NULL!	#NULL!	0	#NULL!	#NULL!	2	#NULL!	#NULL!	43	56.3333	#NULL!	84.6667	100.444	#NULL!	2	2	2	2	2	2	2	#NULL!
01820631201	17	18	14	69	4	1	1	1	3	15.5752	2	5	2	1	3	84	101	#NULL!	13	15	30	61.4	2	138	160	#NULL!	0	0	1	0	0	1	#NULL!	#NULL!	0	54	59	#NULL!	102	120.667	#NULL!	2	2	2	2	2	2	2	#NULL!
01820631301	18	17	17	64	3	1	1	4	5	15.9186	1	5	4	1	1	75.3333	81	77	36	31	16	63	2	118	134.333	146.667	7	12	7.5	3	7	4	4	5	3.5	42.6667	53.3333	69.6667	89.5556	98.7778	100.222	2	1	2	2	2	2	2	#NULL!
01820631501	34	33	37	83	5	1	1	1	3	19.6917	2	5	2	1	1	96	#NULL!	85	24	#NULL!	#NULL!	75.1	1	174.333	#NULL!	135.667	1.5	#NULL!	#NULL!	#NULL!	#NULL!	#NULL!	1.5	#NULL!	#NULL!	78.3333	#NULL!	50.6667	122.111	#NULL!	101.889	2	2	2	2	2	2	2	#NULL!
01820631601	12	11	11	51	2	1	1	5	1	17.3051	1	5	4	1	1	79.3333	#NULL!	#NULL!	18	15	15	68.1	1	111	#NULL!	#NULL!	5	6	2	2	4	2	3	2	0	31.6667	#NULL!	#NULL!	89.8889	#NULL!	#NULL!	2	2	2	2	2	2	2	#NULL!
01820631602	12	11	11	54	2	1	1	2	1	21.1486	1	5	3	2	3	87	#NULL!	76.6667	19	13	19	82.1	2	138.333	#NULL!	151.333	4.5	3	7	3	3	7	1.5	0	0	51.3333	#NULL!	74.6667	104.111	#NULL!	101.556	2	2	2	2	2	2	2	#NULL!
01820631702	12	11	12	60	3	1	1	2	1	27.5048	2	5	1	2	1	86.3333	88.6667	92.3333	22	17	27	99.4	1	138	173.333	156	3.5	3	1	2	1	1	1.5	2	0	51.6667	84.6667	63.6667	103.556	116.889	113.556	1	2	2	2	2	2	2	1
01820631901	22	12	12	64	3	1	1	2	1	19.1325	1	2	2	2	3	81.6667	#NULL!	69	27	19	27	77.2	2	125.333	#NULL!	135.667	3.5	6.5	4	3	5	3	0.5	1.5	1	43.6667	#NULL!	66.6667	96.2222	#NULL!	91.2222	2	2	2	2	2	2	2	#NULL!
01820631902	22	17	18	73	4	1	1	4	1	17.1391	1	2	2	1	3	61.3333	81	60	24	23	20	27.8	1	113.667	136	97	5	4.5	6.5	4	3	5	1	1.5	1.5	52.3333	55	37	78.7778	99.3333	72.3333	2	2	2	2	2	2	2	#NULL!
01820632001	13	12	14	69	4	1	1	4	1	20.0378	2	5	1	1	1	80.3333	90.3333	74	18	18	19	81	1	122	140.333	118.667	3	6	6	3	5	6	0	1	0	41.6667	50	44.6667	94.2222	107	88.8889	2	2	2	2	2	2	2	#NULL!
01820632002	14	12	14	69	4	1	1	1	1	19.1433	2	5	2	2	1	78.3333	#NULL!	73.3333	30	34	28	74.4	2	137.667	#NULL!	142	4	4.5	5	0	0	1	4	4.5	4	59.3333	#NULL!	68.6667	98.1111	#NULL!	96.2222	2	2	2	2	2	2	2	#NULL!
01820632101	13	13	13	55	2	1	1	2	1	16.7495	1	5	3	2	3	59	#NULL!	54.6667	25	21	22	74	2	89.6667	#NULL!	97	5	6	3	5	3	3	0	3	0	30.6667	#NULL!	42.3333	69.2222	#NULL!	68.7778	2	2	2	2	2	2	2	#NULL!
01820632102	11	13	11	55	2	1	1	2	1	21.1568	2	5	2	1	1	77.6667	#NULL!	63.3333	13	15	25	77.5	1	128.333	#NULL!	124.333	8	7.5	3	5	4	3	3	3.5	0	50.6667	#NULL!	61	94.5556	#NULL!	83.6667	2	2	2	2	2	2	2	#NULL!
01820632201	11	11	11	46	2	1	1	1	3	22.2499	1	5	1	2	3	75	97.6667	71.6667	25	20	18	75.8	2	106.667	149.333	108.667	6	5	5	3	1	3	3	4	2	31.6667	51.6667	37	85.5556	114.889	84	2	2	2	2	2	2	2	#NULL!
01820632301	12	12	12	47	2	1	1	2	1	24.1911	2	5	4	2	3	89	93.3333	#NULL!	20	17	17	85	2	135.333	135	167.667	6.5	8	4.5	5	4	3	1.5	4	1.5	46.3333	41.6667	#NULL!	104.444	107.222	#NULL!	1	2	2	2	2	1	1	#NULL!
01820632302	11	11	11	46	2	1	1	2	1	21.5744	2	5	2	1	2	58	81.3333	88	21	18	23	79.1	1	105.333	121.333	137.333	11	8.5	8	10	6	8	1	2.5	0	47.3333	40	49.3333	73.7778	94.6667	104.444	2	2	2	2	2	2	2	#NULL!
03047610101	11	11	11	57	2	1	1	5	1	21.6292	2	2	2	1	3	55	67	59	17	26	16	73.6	1	112	113	99	15	12	7.5	11	8	5	4	4	2.5	57	46	40	74	82.3333	72.3333	2	2	2	2	2	2	2	#NULL!
03047610102	16	12	11	50	2	1	1	1	1	24.9425	2	5	2	2	3	60.6667	62.3333	72	22	26	21	85.8	2	110	110.667	115.333	11.5	9.5	8	8	7	4	3.5	2.5	4	49.3333	48.3333	43.3333	77.1111	78.4444	86.4444	1	2	2	2	2	2	2	#NULL!
03047610201	17	11	11	72	4	1	1	1	5	23.3975	1	6	3	2	3	72.6667	81.6667	70.6667	28	15	18	83.6	2	139.333	149.667	129	5	7.5	1.5	3	6	1	2	1.5	0.5	66.6667	68	58.3333	94.8889	104.333	90.1111	2	2	2	2	2	1	2	#NULL!
03047610302	11	11	11	54	2	1	1	1	1	24.883	2	5	3	2	3	64.3333	60.6667	68.3333	19	13	21	85.8	2	118.333	104.333	114	6.5	9	8.5	1	3	5	5.5	6	3.5	54	43.6667	45.6667	82.3333	75.2222	83.5556	2	2	2	2	2	2	2	#NULL!
03047610401	11	11	11	53	2	1	1	1	5	22.0293	2	5	2	2	3	78	80.6667	81.6667	21	13	15	75.6	2	118.667	126.333	132.667	12.5	4.5	9.5	9	2	5	3.5	2.5	4.5	40.6667	45.6667	51	91.5556	95.8889	98.6667	2	2	2	2	2	2	2	#NULL!
03047610501	11	11	11	51	2	1	1	1	1	24.6531	2	5	3	2	3	63.6667	67	61	14	18	16	90.9	2	103.667	103	93	16	13	15	8	9	10	8	4	5	40	36	32	77	79	71.6667	2	2	2	2	2	2	2	#NULL!
03047610502	11	11	11	49	2	1	1	5	1	20.1565	2	5	2	1	1	78.6667	77.3333	87.3333	16	15	13	82	1	124	123.667	141.667	15	13.5	14	11	11	10	4	2.5	4	45.3333	46.3333	54.3333	93.7778	92.7778	105.444	2	2	2	2	2	2	2	#NULL!
03047610602	11	12	11	47	2	1	1	1	1	26.8378	2	5	2	2	3	85.3333	68.6667	75	16	16	15	89.2	2	138	112.667	117.333	10.5	10	9.5	9	6	5	1.5	4	4.5	52.6667	44	42.3333	102.889	83.3333	89.1111	2	2	2	2	2	2	2	#NULL!
03047610701	11	11	11	59	2	1	1	5	5	22.0437	2	2	4	1	3	68.6667	78.6667	63	16	14	13	90.9	1	126.667	130	108	19.5	12.5	16.5	11	8	11	8.5	4.5	5.5	58	51.3333	45	88	95.7778	78	2	2	2	2	2	2	2	#NULL!
03047610901	11	12	11	73	4	1	1	1	1	21.5262	2	5	2	2	3	82	86.6667	88.6667	16	14	22	75	2	177.667	177	185.333	10.5	3.5	6	6	2	4	4.5	1.5	2	95.6667	90.3333	96.6667	113.889	116.778	120.889	1	2	2	2	2	1	2	#NULL!
03047610902	11	11	11	76	4	1	1	2	1	21.0288	2	1	2	1	3	50.3333	53	#NULL!	20	12	18	77.2	1	103	98.3333	#NULL!	11.5	5	14	10	3	10	1.5	2	4	52.6667	45.3333	#NULL!	67.8889	68.1111	#NULL!	2	2	2	2	2	2	2	#NULL!
03047611001	18	11	11	75	4	1	1	1	5	22.6217	2	5	#NULL!	2	3	76	80.6667	77	19	15	19	77.8	2	155.333	146.333	138.667	4	5	5.5	4	2	2	0	3	3.5	79.3333	65.6667	61.6667	102.444	102.556	97.5556	2	2	2	2	2	2	2	#NULL!
03047611202	11	11	11	53	2	1	1	1	1	22.073	2	2	4	1	2	78.6667	68.6667	74.6667	17	15	19	73.8	1	132	131	129.667	11	11.5	10	4	9	5	7	2.5	5	53.3333	62.3333	55	96.4444	89.4444	93	2	2	2	2	2	2	2	#NULL!
03047611502	17	11	11	52	2	1	1	1	2	23.8205	2	2	1	2	3	90	#NULL!	85.6667	16	13	17	89.3	2	130.667	#NULL!	129.333	17.5	17	14	11	9	7	6.5	8	7	40.6667	#NULL!	43.6667	103.556	#NULL!	100.222	2	2	2	2	2	2	2	#NULL!
03047611601	11	11	11	56	2	1	1	1	1	24.9061	1	5	4	2	3	71.6667	67.6667	64.6667	22	18	21	94.8	2	148	133	130.333	15.5	12	8.5	10	10	7	5.5	2	1.5	76.3333	65.3333	65.6667	97.1111	89.4444	86.5556	2	2	1	2	2	2	2	#NULL!
03047611602	11	11	11	59	2	1	1	2	1	23.8415	1	5	2	1	3	65.6667	62	#NULL!	32	34	26	86.2	1	119.667	106.333	#NULL!	13	10	9.5	8	7	7	5	3	2.5	54	44.3333	#NULL!	83.6667	76.7778	#NULL!	2	2	2	2	2	2	2	#NULL!
03047611701	11	11	11	46	2	1	1	5	1	28.6461	2	5	1	2	3	79	82	88.3333	18	16	16	100.4	1	122.333	129	144	16.5	13.5	11	11	11	7	5.5	2.5	4	43.3333	47	55.6667	93.4444	97.6667	106.889	2	2	2	2	2	2	2	#NULL!
03047611802	11	11	11	59	2	1	1	5	1	21.0579	2	5	1	1	1	68.6667	75.3333	68	16	#NULL!	13	83.2	1	110.333	129.667	117	12.5	#NULL!	12.5	8	#NULL!	7	4.5	#NULL!	5.5	41.6667	54.3333	49	82.5556	93.4444	84.3333	2	2	2	#NULL!	2	2	2	#NULL!
03047611901	11	11	11	57	2	1	1	1	1	19.9348	2	1	1	2	3	58.6667	58.6667	83	20	16	10	76.6	2	99	95.6667	124	11.5	10.5	9.5	8	6	7	3.5	4.5	2.5	40.3333	37	41	72.1111	71	96.6667	2	2	2	2	2	2	2	#NULL!
03047611902	11	11	#NULL!	62	3	1	1	4	1	18.2837	2	5	4	1	3	75	63.6667	#NULL!	13	30	#NULL!	77.6	1	119.667	115	#NULL!	9.5	9.5	#NULL!	7	6	#NULL!	2.5	3.5	#NULL!	44.6667	51.3333	#NULL!	89.8889	80.7778	#NULL!	2	2	2	2	2	2	2	#NULL!
03047612201	11	11	11	50	2	1	1	6	1	22.4891	2	5	2	1	2	75.3333	84	62.6667	16	18	16	82.8	1	136.667	138.333	120	15	12	15.5	11	9	9	4	3	6.5	61.3333	54.3333	57.3333	95.7778	102.111	81.7778	2	2	2	2	2	2	2	#NULL!
03047612202	11	11	11	47	2	1	1	1	1	22.4636	2	5	2	2	3	68	83.6667	58	17	17	18	72	2	117.667	125.667	98.3333	10	13.5	12.5	10	9	10	0	4.5	2.5	49.6667	42	40.3333	84.5556	97.6667	71.4444	2	2	2	2	2	2	2	#NULL!
03047612301	11	11	11	69	4	1	1	5	1	27.9461	2	5	1	1	2	110	74.6667	109	23	16	15	100	1	194	123.667	164.667	8.5	3	9.5	8	3	8	0.5	0	1.5	84	49	55.6667	138	91	127.556	1	2	2	2	2	1	2	#NULL!
03047612302	11	11	11	65	4	1	1	1	1	24.4414	2	5	2	2	3	80	71.6667	67	20	15	16	96	2	135.333	110	114.333	8.5	5	3	6	5	3	2.5	0	0	55.3333	38.3333	47.3333	98.4444	84.4444	82.7778	2	2	2	2	2	2	2	#NULL!
03047612401	28	26	22	79	4	1	1	1	5	25.8619	1	5	2	2	3	85	80.3333	86	22	18	24	97.5	2	180.667	161.667	181.333	0.5	0	0	0	0	0	0.5	#NULL!	0	95.6667	81.3333	95.3333	116.889	107.444	117.778	2	2	2	2	2	2	1	#NULL!
03047612502	11	11	11	62	3	1	1	1	1	23.207	2	5	2	2	3	84	73.6667	71.3333	16	10	12	84.1	2	149.667	133.333	136	11.5	9.5	6.5	7	5	2	4.5	4.5	4.5	65.6667	59.6667	64.6667	105.889	93.5556	92.8889	2	2	2	2	2	2	2	#NULL!
03047612601	14	11	11	79	4	1	1	1	5	27.1882	1	5	2	2	3	69	99	#NULL!	15	10	19	100.8	2	118	165.667	#NULL!	4	0	2	3	0	2	1	#NULL!	0	49	66.6667	#NULL!	85.3333	121.222	#NULL!	2	2	2	#NULL!	2	2	2	#NULL!
03047612701	11	11	11	48	2	1	1	2	2	17.7183	2	5	2	1	3	61.6667	65	67	16	13	9	65.9	1	108.333	102.333	103.333	13.5	3.5	#NULL!	8	3	#NULL!	5.5	0.5	#NULL!	46.6667	37.3333	36.3333	77.2222	77.4444	79.1111	2	2	2	2	2	2	2	#NULL!
03047612801	11	11	11	68	4	1	1	1	5	27.0763	1	5	2	2	3	83.6667	69.6667	84	16	18	17	91	2	150.667	130.667	147.667	15	12	12.5	9	9	9	6	3	3.5	67	61	63.6667	106	90	105.222	1	2	2	2	2	2	2	#NULL!
03047620201	11	11	11	60	3	1	1	4	1	20.4677	2	5	2	1	2	58.6667	72.3333	63	18	15	26	79.4	1	107.333	109	106	15.5	8	16	11	6	11	4.5	2	5	48.6667	36.6667	43	74.8889	84.5556	77.3333	2	2	2	2	2	2	2	#NULL!
03047620301	5	11	14	51	2	1	1	1	1	24.3764	2	5	2	2	3	73	86	89.6667	18	12	16	92.5	2	120.333	129	146.667	12.5	11.5	12	9	10	8	3.5	1.5	4	47.3333	43	57	88.7778	100.333	108.667	2	2	2	2	2	1	2	#NULL!
03047620302	5	11	11	52	2	1	1	4	1	22.7815	2	5	2	1	3	98.6667	110.667	#NULL!	21	16	13	84	1	156	174.667	#NULL!	11	12.5	10	11	11	10	0	1.5	0	57.3333	64	#NULL!	117.778	132	#NULL!	2	2	2	2	2	2	2	#NULL!
03047620401	11	11	11	49	2	1	1	1	5	20.4033	2	5	1	2	3	67	70.6667	75.6667	14	11	17	81.6	2	114.667	108.667	122	9.5	7.5	7.5	6	5	6	3.5	2.5	1.5	47.6667	38	46.3333	82.8889	83.3333	91.1111	2	2	2	2	2	2	2	#NULL!
03047620701	11	10	11	60	3	1	1	4	1	21.0928	2	5	2	1	3	85.3333	91	72.3333	17	9	12	81.4	1	138	141	119.333	14.5	7.5	7.5	11	5	5	3.5	2.5	2.5	52.6667	50	47	102.889	107.667	88	2	2	2	2	2	2	2	#NULL!
03047620702	11	11	11	59	2	1	1	1	1	21.9237	2	5	3	2	3	88.6667	86	86	20	12	13	73.8	2	154.667	155	156.333	8.5	3	2.5	5	0	1	3.5	3	1.5	66	69	70.3333	110.667	109	109.444	2	2	2	2	2	2	2	#NULL!
03047621001	11	11	11	62	3	1	1	1	1	23.8147	2	5	2	2	3	68.3333	59	66.6667	15	13	13	86.2	2	104.333	100	114.667	6	6	8	2	3	4	4	3	4	36	41	48	80.3333	72.6667	82.6667	2	2	2	2	2	2	2	#NULL!
03047621002	11	12	11	66	4	1	1	4	1	22.8909	2	5	2	2	3	63	70	69.6667	16	15	11	86	1	107.667	139.333	138.333	10	14	13.5	7	11	10	3	3	3.5	44.6667	69.3333	68.6667	77.8889	93.1111	92.5556	2	2	2	1	2	2	2	#NULL!
03047621101	11	11	14	61	3	1	1	1	5	31.8747	2	5	4	2	3	85.3333	78.6667	64.6667	18	15	15	103	2	147.333	142	119.333	16	13	9	10	7	5	6	6	4	62	63.3333	54.6667	106	99.7778	82.8889	1	2	2	2	2	2	2	#NULL!
03047621201	11	11	12	59	2	1	1	2	1	18.6286	2	2	2	1	1	78.3333	85	95	19	10	24	76.9	1	154	143	156.667	17.5	12.5	15	11	9	11	6.5	3.5	4	75.6667	58	61.6667	103.556	104.333	115.556	2	2	2	2	2	2	2	#NULL!
03047621202	35	12	11	60	3	1	1	1	1	22.3674	2	5	2	2	3	75	81.3333	62.6667	23	17	30	83	2	132.667	139.667	104.333	5	8.5	8	5	7	3	0	1.5	5	57.6667	58.3333	41.6667	94.2222	100.778	76.5556	2	2	2	2	2	2	2	#NULL!
03047621301	11	13	11	51	2	1	1	2	1	23.0189	2	5	1	1	3	78.6667	70.6667	80.6667	16	16	28	86.4	1	122.667	112.667	135.333	19	16.5	14	11	9	11	8	7.5	3	44	42	54.6667	93.3333	84.6667	98.8889	2	2	2	2	2	2	2	#NULL!
03047621302	11	11	11	49	2	1	1	1	1	24.1709	2	5	3	2	3	77.6667	73.3333	65.3333	16	#NULL!	17	88.4	2	127.667	116.667	112	13.5	#NULL!	9.5	10	#NULL!	5	3.5	#NULL!	4.5	50	43.3333	46.6667	94.3333	87.7778	80.8889	2	2	2	2	2	2	2	#NULL!
03047621501	11	11	11	46	2	1	1	1	1	22.1383	2	5	2	2	1	68.6667	66.3333	#NULL!	18	15	21	78	2	113.667	109	#NULL!	9	5.5	7	3	5	3	6	0.5	4	45	42.6667	#NULL!	83.6667	80.5556	#NULL!	2	2	2	2	2	2	2	#NULL!
03047621502	11	11	11	47	2	1	1	5	1	22.4278	2	5	4	1	1	81.3333	83.6667	#NULL!	20	12	9	81.6	1	117.667	125.667	#NULL!	15.5	17	15.5	11	11	10	4.5	6	5.5	36.3333	42	#NULL!	93.4444	97.6667	#NULL!	2	2	2	2	2	2	2	#NULL!
03047621601	11	11	11	55	2	1	1	4	1	21.6968	2	5	1	1	2	60	69.6667	71	16	21	14	74.1	1	114	112.333	122	14.5	13	12	11	8	8	3.5	5	4	54	42.6667	51	78	83.8889	88	2	2	2	2	2	2	2	#NULL!
03047621602	11	11	15	53	2	1	1	1	1	25.924	2	5	2	2	3	74	78.3333	80	17	17	23	92	2	126	118.333	130.333	8.5	5.5	4	5	1	2	3.5	4.5	2	52	40	50.3333	91.3333	91.6667	96.7778	2	2	2	2	2	2	2	#NULL!
03047621701	11	11	11	51	2	1	1	1	1	25.2629	1	5	2	2	3	91.6667	76	79.3333	18	#NULL!	15	91.6	2	139.333	128	136	12.5	#NULL!	9	6	#NULL!	5	6.5	#NULL!	4	47.6667	52	56.6667	107.556	93.3333	98.2222	2	2	2	2	2	2	2	#NULL!
03047621702	11	11	11	52	2	1	1	4	1	22.8982	2	5	2	1	3	88	75.6667	80	16	15	16	90.6	1	128.333	124.333	129	15.5	15.5	17.5	11	10	11	4.5	5.5	6.5	40.3333	48.6667	49	101.444	91.8889	96.3333	2	2	2	2	2	2	2	#NULL!
03047621801	11	11	11	55	2	1	1	4	1	24.2359	2	5	2	1	3	62.3333	71.3333	71	17	22	14	87.6	1	114.667	117.333	117.667	11	9	9	6	6	6	5	3	3	52.3333	46	46.6667	79.7778	86.6667	86.5556	2	2	2	2	2	2	2	#NULL!
03047621802	11	14	11	50	2	1	1	1	1	24.7119	2	5	2	2	3	59.3333	73	55.6667	15	19	13	76.2	2	105.667	115.667	106.667	5.5	0	2	0	0	0	5.5	#NULL!	2	46.3333	42.6667	51	74.7778	87.2222	72.6667	2	2	2	2	2	2	2	#NULL!
03047621901	11	11	11	53	2	1	1	1	1	20.0655	2	5	2	2	3	73.3333	61.3333	#NULL!	18	13	12	74.2	2	124.333	104.667	#NULL!	10	9	7.5	10	3	4	0	6	3.5	51	43.3333	#NULL!	90.3333	75.7778	#NULL!	2	2	2	2	2	2	2	#NULL!
03047621902	11	10	11	53	2	1	1	4	1	22.4143	2	5	1	1	1	85.6667	78	#NULL!	16	15	16	81	1	138.333	124.667	#NULL!	9.5	8	12	7	3	8	2.5	5	4	52.6667	46.6667	#NULL!	103.222	93.5556	#NULL!	2	2	2	2	2	2	2	#NULL!
03047622001	11	12	11	61	3	1	1	1	1	24.9377	2	5	5	2	1	87.6667	77.3333	78.3333	19	10	21	91	2	132.333	128	134.667	7.5	5	2.5	4	3	0	3.5	2	2.5	44.6667	50.6667	56.3333	102.556	94.2222	97.1111	2	2	2	2	2	2	2	#NULL!
03047622002	11	11	11	65	4	1	1	4	1	21.2163	2	2	3	1	3	74.6667	76	66	19	10	22	75.4	1	130.667	122	117	15.5	14	15	11	8	11	4.5	6	4	56	46	51	93.3333	91.3333	83	2	2	2	2	2	2	2	#NULL!
03047630301	11	11	11	55	2	1	1	2	1	21.1184	2	5	3	1	1	75.6667	66.3333	75	16	14	19	75.4	1	127.667	118.333	122	10.5	11.5	12	6	7	9	4.5	4.5	3	52	52	47	93	83.6667	90.6667	2	2	2	2	2	2	2	#NULL!
03047630302	11	11	12	54	2	1	1	1	1	26.8864	2	5	5	2	3	86.6667	87.6667	84.6667	16	14	15	95.8	2	134	146.667	140.333	12	7.5	8	5	5	4	7	2.5	4	47.3333	59	55.6667	102.444	107.333	103.222	2	2	2	#NULL!	2	2	2	#NULL!
03047630401	11	11	11	57	2	1	1	2	1	20.4233	2	5	1	1	3	93	87.3333	89.6667	16	12	13	80.6	1	140.333	115	129	14	16	15	11	11	8	3	5	7	47.3333	27.6667	39.3333	108.778	96.5556	102.778	2	2	2	2	2	2	2	#NULL!
03047630402	13	12	11	58	2	1	1	1	1	25.6586	2	5	2	2	3	72.6667	64	78.6667	19	17	11	86.6	2	106.333	92.3333	115.333	17.5	14	13	11	10	9	6.5	4	4	33.6667	28.3333	36.6667	83.8889	73.4444	90.8889	2	2	2	2	2	2	2	#NULL!
03047630501	11	11	11	46	2	1	1	1	1	20.9055	1	5	2	2	3	91.3333	62.6667	75	15	16	16	65.8	2	152.333	119	120.333	9.5	9.5	8	5	6	2	4.5	3.5	6	61	56.3333	45.3333	111.667	81.4444	90.1111	2	2	2	2	2	2	2	#NULL!
03047630502	11	11	11	50	2	1	1	6	1	24.9318	2	5	2	1	1	70.6667	58.3333	82	14	16	13	88.8	1	112.333	97.3333	119	16.5	14.5	12	11	10	10	5.5	4.5	2	41.6667	39	37	84.5556	71.3333	94.3333	2	2	2	2	2	2	2	#NULL!
03047630601	11	11	11	46	2	1	1	1	1	22.4432	2	5	2	2	3	69.3333	60.6667	72.6667	15	16	21	74	2	120	112	119.667	15.5	16.5	14	9	10	9	6.5	6.5	5	50.6667	51.3333	47	86.2222	77.7778	88.3333	2	2	2	2	2	2	2	#NULL!
03047630602	11	11	11	46	2	1	1	6	1	21.0712	2	5	1	1	2	80.6667	60.6667	63.3333	22	16	18	78.6	1	111.333	93.3333	92	16.5	14.5	14.5	11	11	10	5.5	3.5	4.5	30.6667	32.6667	28.6667	90.8889	71.5556	72.8889	2	2	2	2	2	2	2	#NULL!
03047630701	11	11	11	50	2	1	1	1	2	21.5578	2	1	3	2	3	77	71	71	17	16	15	72.6	2	129	133	128.333	13	1	4	8	1	2	5	0	2	52	62	57.3333	94.3333	91.6667	90.1111	2	2	2	2	2	2	2	#NULL!
03047630801	15	13	11	70	4	1	1	1	1	17.199	2	6	3	1	3	80.3333	82.3333	#NULL!	22	#NULL!	13	72.4	1	134.667	133	#NULL!	9.5	#NULL!	5.5	7	#NULL!	4	2.5	#NULL!	1.5	54.3333	50.6667	#NULL!	98.4444	99.2222	#NULL!	2	2	2	2	2	1	2	#NULL!
03047630802	10	11	11	74	4	1	1	1	1	19.8131	2	5	5	2	3	70	99.6667	73	25	13	15	76.8	2	116.333	157.333	124.333	6	15	13	6	9	8	0	6	5	46.3333	57.6667	51.3333	85.4444	118.889	90.1111	1	2	2	2	2	2	2	#NULL!
03047630902	11	11	11	49	2	1	1	5	1	22.1765	2	2	1	1	3	72.3333	65.3333	70.6667	16	12	13	80.6	1	115.667	117	119.333	17.5	15.5	17	11	11	11	6.5	4.5	6	43.3333	51.6667	48.6667	86.7778	82.5556	86.8889	2	2	2	2	2	2	2	#NULL!
03047631001	11	11	12	52	2	1	1	1	1	22.83	2	5	2	2	3	95.6667	92.6667	83.3333	17	20	15	82.2	2	171.333	170.667	151.333	11.5	11	3	8	7	3	3.5	4	0	75.6667	78	68	120.889	118.667	106	1	2	2	2	2	2	2	#NULL!
03047631002	11	11	11	53	2	1	1	2	1	25.0781	2	5	2	1	1	75.6667	78	88	16	16	16	83.2	1	129.333	123	139.667	14	15	10	11	10	9	3	5	1	53.6667	45	51.6667	93.5556	93	105.222	2	2	2	2	2	2	2	#NULL!
03047631101	11	14	11	60	3	1	1	1	1	19.6913	1	5	5	2	3	63.3333	57.3333	75.3333	13	#NULL!	13	70.6	2	116.667	116.333	125.667	7.5	6.5	6.5	4	5	2	3.5	1.5	4.5	53.3333	59	50.3333	81.1111	77	92.1111	2	2	2	1	2	2	2	#NULL!
03047631102	11	11	11	64	3	1	1	4	1	21.4985	2	5	4	1	2	72	74.6667	69.6667	14	18	23	80.2	1	119	119.667	109.333	13.5	15.5	14.5	11	11	10	2.5	4.5	4.5	47	45	39.6667	87.6667	89.6667	82.8889	2	2	2	#NULL!	2	2	2	#NULL!
03047631401	11	20	13	60	3	1	1	1	1	28.6654	1	5	3	2	3	83	75.6667	78.6667	14	#NULL!	15	106.8	2	148.667	140.333	142.333	8	2	2	5	2	2	3	0	0	65.6667	64.6667	63.6667	104.889	97.2222	99.8889	2	2	2	2	2	1	2	#NULL!
03047631402	11	14	11	62	3	1	1	2	1	20.1546	2	5	2	1	3	79	71.3333	80.3333	17	22	12	70.8	1	143.667	117.667	129.667	13.5	7.5	12	9	6	9	4.5	1.5	3	64.6667	46.3333	49.3333	100.556	86.7778	96.7778	2	2	2	2	2	2	2	#NULL!
03047631501	14	11	11	66	4	1	1	1	2	22.5377	2	5	5	2	3	73.6667	63	80.3333	16	10	14	82.6	2	126.333	106.667	129.667	9	4	2	6	1	2	3	3	0	52.6667	43.6667	49.3333	91.2222	77.5556	96.7778	2	2	2	2	2	2	2	#NULL!
03047631502	11	11	11	70	4	1	2	7	2	18.296	2	5	2	1	3	87.6667	77.6667	71.6667	16	10	14	71.6	1	141.333	122.333	119	16	13.5	14.5	10	9	9	6	4.5	5.5	53.6667	44.6667	47.3333	105.556	92.5556	87.4444	2	2	2	2	2	2	2	#NULL!
03047631601	11	11	13	82	5	1	1	1	5	19.1009	2	5	2	1	3	94	98.3333	99	16	13	#NULL!	#NULL!	2	188.667	194.333	186	7.5	6.5	#NULL!	4	2	#NULL!	3.5	4.5	#NULL!	94.6667	96	87	125.556	130.333	128	2	2	2	2	2	2	2	#NULL!
03047631701	11	11	14	84	5	1	2	5	1	18.7485	1	2	4	1	3	79.3333	72.6667	72	15	10	6	72	1	159.333	132.333	129.333	13.5	9.5	2	11	9	1	2.5	0.5	1	80	59.6667	57.3333	106	92.5556	91.1111	1	2	2	2	2	2	2	#NULL!
03047631801	12	11	11	69	4	1	1	1	1	20.1383	2	5	2	2	3	85.3333	71.3333	83	17	8	13	76.2	2	169.667	129.667	167	10.5	7.5	9	5	6	6	5.5	1.5	3	84.3333	58.3333	84	113.444	90.7778	111	1	2	2	2	2	2	2	#NULL!
03047632001	11	11	11	46	2	1	1	1	2	22.2082	2	5	2	2	3	53.6667	54.6667	67.3333	16	19	17	77.6	2	95	92	104.667	15.5	10.5	14	10	7	10	5.5	3.5	4	41.3333	37.3333	37.3333	67.4444	67.1111	79.7778	2	2	2	2	2	2	2	#NULL!
03047632101	11	11	11	49	2	1	1	6	1	21.2489	2	5	2	1	3	72.3333	71.3333	#NULL!	23	11	13	77.4	1	117.667	117.333	#NULL!	16	13.5	15	11	9	11	5	4.5	4	45.3333	46	#NULL!	87.4444	86.6667	#NULL!	2	2	2	2	2	2	2	#NULL!
03047632102	11	11	11	49	2	1	1	1	1	24.1291	2	6	3	2	3	81.6667	#NULL!	#NULL!	21	10	16	84.8	2	135.667	#NULL!	#NULL!	10.5	9	13.5	7	8	10	3.5	1	3.5	54	#NULL!	#NULL!	99.6667	#NULL!	#NULL!	2	2	2	2	2	2	2	#NULL!
03047632201	11	11	11	59	2	1	1	1	1	21.9771	2	5	2	2	3	75.3333	70	75.3333	15	10	9	72	2	130.333	130.667	148.667	6.5	2.5	4	3	1	1	3.5	1.5	3	55	60.6667	73.3333	93.6667	90.2222	99.7778	2	2	2	2	2	2	2	#NULL!
03047632202	11	11	11	59	2	1	1	4	1	23.3731	2	5	2	1	3	87	85.6667	88.6667	14	14	15	84	1	153	153	154.333	12.5	7.5	10	10	5	8	2.5	2.5	2	66	67.3333	65.6667	109	108.111	110.556	2	2	2	2	2	2	2	#NULL!
03047632301	11	11	11	64	3	1	1	4	1	16.5387	2	5	2	1	3	68	62	59	19	24	23	61.8	1	118.667	97	107	15	14.5	15.5	11	9	11	4	5.5	4.5	50.6667	35	48	84.8889	73.6667	75	2	2	2	2	2	2	2	#NULL!
03047632302	11	11	11	56	2	1	1	1	1	26.5468	2	5	2	2	3	81.6667	70.3333	70.3333	17	17	15	91.4	2	117	108.667	108	14.5	12	10.5	10	9	8	4.5	3	2.5	35.3333	38.3333	37.6667	93.4444	83.1111	82.8889	2	2	2	2	2	2	2	#NULL!
03047632401	11	11	11	60	3	1	1	5	1	20.2507	2	2	2	1	3	69.3333	69.6667	63.3333	16	15	8	78.2	1	118.667	125	111.333	17	7.5	3	11	4	2	6	3.5	1	49.3333	55.3333	48	85.7778	88.1111	79.3333	2	2	2	2	2	2	2	#NULL!
03047632402	11	11	11	59	2	1	1	1	1	21.4358	1	2	2	2	3	71.3333	56	61	16	18	16	75.2	2	121.333	103.667	112.667	9.5	14.5	8	6	10	4	3.5	4.5	4	50	47.6667	51.6667	88	71.8889	78.2222	2	2	2	2	2	2	2	#NULL!
03047632602	11	12	12	66	4	1	1	4	1	21.2837	2	5	3	2	3	71.3333	71.3333	83	18	17	16	86.8	2	117.333	112.667	143	14.5	7.5	9.5	9	4	7	5.5	3.5	2.5	46	41.3333	60	86.6667	85.1111	103	2	2	2	2	2	2	2	#NULL!
03047632702	11	11	11	56	2	1	1	1	1	23.4301	2	5	1	2	3	69	76	70.6667	19	17	17	79.4	2	128.333	126.667	122.667	7.5	5	5.5	5	5	2	2.5	0	3.5	59.3333	50.6667	52	88.7778	92.8889	88	2	2	2	2	2	2	2	#NULL!
03047632801	11	11	11	70	4	1	1	1	1	19.2157	2	5	2	1	3	80	74.6667	#NULL!	14	15	#NULL!	70.2	1	127.667	127.667	#NULL!	13.5	3.5	#NULL!	11	3	#NULL!	2.5	0.5	#NULL!	47.6667	53	#NULL!	95.8889	92.3333	#NULL!	2	2	2	2	2	2	2	#NULL!
03047632802	11	11	12	67	4	1	1	1	1	25.9566	2	5	2	2	3	90.3333	96.6667	98.3333	16	17	13	88.4	2	177.333	131.333	150.333	7.5	3.5	3	4	1	1	3.5	2.5	2	87	34.6667	52	119.333	108.222	115.667	1	2	2	2	2	2	2	#NULL!
03110610102	11	11	11	52	2	1	1	4	1	21.623	2	5	2	1	3	60	#NULL!	56	22	13	23	80.1	1	101	#NULL!	100.667	15.5	11.5	4	11	9	4	4.5	2.5	0	41	#NULL!	44.6667	73.6667	#NULL!	70.8889	2	2	2	2	2	2	#NULL!	#NULL!
03110610201	11	11	11	58	2	1	1	2	1	24.3355	2	5	4	2	3	83.6667	73.6667	84.3333	17	16	13	92	2	124.667	109.667	123.667	13	14.5	11.5	8	11	10	5	3.5	1.5	41	36	39.3333	97.3333	85.6667	97.4444	2	2	2	2	2	2	2	#NULL!
03110610202	11	11	11	60	3	1	1	4	1	23.1752	2	5	5	1	2	75.3333	71.6667	76	17	16	16	84	1	113.667	121.667	126.333	18	14	11.5	11	10	8	7	4	3.5	38.3333	50	50.3333	88.1111	88.3333	92.7778	2	2	2	2	2	2	2	#NULL!
03110610301	11	10	11	55	2	1	1	1	1	19.6	2	5	3	2	3	58.6667	68	80.3333	20	25	19	74	2	107.667	117.667	114	10	9	7	5	5	7	5	4	0	49	49.6667	33.6667	75	84.5556	91.5556	2	2	2	2	2	2	2	#NULL!
03110610302	11	11	11	61	3	1	1	4	1	21.6577	2	5	2	1	3	72.3333	80	83.6667	16	9	22	78	1	131	133	128.333	15	11.5	11	11	6	11	4	5.5	0	58.6667	53	44.6667	91.8889	97.6667	98.5556	2	2	2	2	2	2	2	#NULL!
03110610701	11	17	12	81	5	1	1	1	5	18.7002	2	5	3	2	3	58.6667	64.3333	59	18	15	11	83	2	118.333	116.333	123.333	10.5	5	0	8	5	0	2.5	0	0	59.6667	52	64.3333	78.5556	81.6667	80.4444	2	2	2	2	2	2	2	#NULL!
03110610901	11	11	11	62	3	1	1	1	1	21.1778	2	5	5	2	3	63.6667	57.3333	71	17	19	2	76	2	116.667	108.333	113.667	9.5	5.5	6	6	1	6	3.5	4.5	0	53	51	42.6667	81.3333	74.3333	85.2222	2	2	2	2	2	2	2	#NULL!
03110610902	11	11	11	67	4	1	1	4	1	18.414	2	5	4	2	3	62.6667	64	68.6667	17	13	30	72	1	120.667	124.667	120.333	11	12	7.5	7	9	6	4	3	1.5	58	60.6667	51.6667	82	84.2222	85.8889	2	2	2	2	2	2	2	#NULL!
03110611001	11	11	11	59	2	1	1	4	1	19.0064	2	5	2	1	3	66	66.6667	71.6667	16	17	13	74.1	1	114.333	116.333	115.667	13	8.5	14.5	10	5	11	3	3.5	3.5	48.3333	49.6667	44	82.1111	83.2222	86.3333	2	2	2	2	2	2	2	#NULL!
03110611002	11	11	11	59	2	1	1	1	1	19.1487	2	5	2	2	3	72.3333	65.6667	67.6667	15	8	12	72	2	119	109.333	104.667	11.5	8.5	14.5	6	4	10	5.5	4.5	4.5	46.6667	43.6667	37	87.8889	80.2222	80	2	2	2	2	2	2	2	#NULL!
03110611101	14	11	11	64	3	1	1	4	1	22.3632	1	6	4	2	3	75.6667	69.3333	62	16	18	27	95	2	116.667	115	102.667	15.5	15	9.5	11	11	9	4.5	4	0.5	41	45.6667	40.6667	89.3333	84.5556	75.5556	2	2	2	2	2	2	2	#NULL!
03110611102	11	11	11	70	4	1	1	2	1	23.8585	2	6	3	2	3	70	66.3333	66.3333	13	12	17	87	1	121	130	141	18.5	15	15.5	11	10	10	7.5	5	5.5	51	63.6667	74.6667	87	87.5556	91.2222	2	2	2	2	2	2	2	#NULL!
03110611202	11	12	12	61	3	1	1	1	1	19.1702	1	5	3	2	3	54.6667	60.3333	#NULL!	19	26	#NULL!	76	2	111	116.333	#NULL!	9.5	5.5	#NULL!	6	4	#NULL!	3.5	1.5	#NULL!	56.3333	56	#NULL!	73.4444	79	#NULL!	2	2	2	2	2	2	2	#NULL!
03110611301	11	11	11	63	3	1	1	4	1	18.2742	2	2	2	2	3	66.3333	62.6667	59	15	13	17	71	1	101.667	107.667	98.3333	13	8.5	14	10	7	10	3	1.5	4	35.3333	45	39.3333	78.1111	77.6667	72.1111	2	2	2	2	2	2	2	#NULL!
03110611401	11	11	13	60	3	1	1	2	1	21.6024	2	5	4	2	3	54	58.6667	64	23	15	13	77	2	103.333	106.667	107	15	8	12	10	5	11	5	3	1	49.3333	48	43	70.4444	74.6667	78.3333	2	2	2	2	2	2	2	#NULL!
03110611402	11	11	11	64	3	1	1	4	1	27.848	2	5	3	2	1	68	70.6667	87	14	13	14	99	1	143.333	146.667	146	13.5	12.5	14.5	9	10	11	4.5	2.5	3.5	75.3333	76	59	93.1111	96	106.667	2	2	2	2	2	2	2	#NULL!
03110611601	11	11	12	54	2	1	1	1	1	26.6492	2	5	4	2	3	65.6667	62	59.6667	13	22	10	101	2	103.667	101	96	13	9.5	4	7	7	2	6	2.5	2	38	39	36.3333	78.3333	75	71.7778	2	2	2	2	2	2	2	#NULL!
03110611602	12	11	11	56	2	1	1	2	1	23.8336	2	5	4	1	3	65.6667	67	63.3333	18	15	13	85	1	118.333	123.333	112.333	15	14.5	13.5	10	10	8	5	4.5	5.5	52.6667	56.3333	49	83.2222	85.7778	79.6667	2	2	2	2	2	2	2	#NULL!
03110611701	15	11	16	59	2	1	1	1	5	22.3229	2	2	3	2	3	88	97	92.6667	25	21	19	84	2	141	150.333	139.333	7.5	2	6.5	4	2	4	3.5	0	2.5	53	53.3333	46.6667	105.667	114.778	108.222	1	2	2	#NULL!	#NULL!	#NULL!	#NULL!	#NULL!
03110611901	11	11	11	54	2	1	1	2	1	18.9683	2	5	2	1	3	64.6667	65	61.3333	16	12	13	76.5	1	109	94	93	16	11	12.5	11	6	10	5	5	2.5	44.3333	29	31.6667	79.4444	74.6667	71.8889	2	2	2	2	2	2	2	#NULL!
03110612001	20	19	11	72	4	1	1	1	5	17.9031	1	5	2	2	3	96.6667	101.333	82.3333	21	24	11	90	2	150.667	162.333	140.667	7	13	4	2	7	4	5	6	0	54	61	58.3333	114.667	121.667	101.778	2	2	2	2	2	2	2	#NULL!
03110612302	11	11	11	49	2	1	1	5	1	#NULL!	2	5	#NULL!	1	1	#NULL!	59.6667	#NULL!	17	12	21	#NULL!	1	#NULL!	111.333	#NULL!	9	8	7	6	6	5	3	2	2	#NULL!	51.6667	#NULL!	#NULL!	76.8889	#NULL!	2	2	2	2	2	2	2	#NULL!
03110612401	11	11	11	54	2	1	1	2	1	#NULL!	#NULL!	5	1	2	3	#NULL!	63.6667	65	#NULL!	28	34	#NULL!	2	#NULL!	105	105.333	#NULL!	10	#NULL!	#NULL!	7	#NULL!	#NULL!	3	#NULL!	#NULL!	41.3333	40.3333	#NULL!	77.4444	78.4444	2	2	2	2	1	2	2	#NULL!
03110612402	5	11	11	55	2	1	1	2	1	19.8049	2	5	2	1	1	63	57	64.6667	19	24	29	73.1	1	99.3333	103	100.333	11.5	5.5	9	8	3	6	3.5	2.5	3	36.3333	46	35.6667	75.1111	72.3333	76.5556	2	2	2	2	2	2	2	#NULL!
03110612501	14	12	12	73	4	1	1	2	1	19.6462	2	5	3	1	3	61.6667	63.3333	62.6667	14	13	13	65	1	107	119.333	106.667	18.5	8	13.5	11	4	9	7.5	4	4.5	45.3333	56	44	76.7778	82	77.3333	2	2	2	2	2	1	2	#NULL!
03110620101	11	11	11	68	4	1	1	5	1	20.2082	2	5	2	2	3	79	64.3333	65.3333	23	22	22	74.1	1	180.333	118	136.333	14.5	15	15.5	11	9	11	3.5	6	4.5	101.333	53.6667	71	112.778	82.2222	89	1	2	2	2	2	2	2	#NULL!
03110620102	11	11	11	67	4	1	1	1	1	26.236	2	5	2	2	3	65.3333	64	56	17	17	15	92.1	2	124.667	108.333	98	11.5	6	10	8	4	6	3.5	2	4	59.3333	44.3333	42	85.1111	78.7778	70	2	2	2	2	2	2	2	#NULL!
03110620201	5	12	12	53	2	1	1	6	1	27.8544	2	5	4	1	3	70	60.6667	74	15	13	27	96.6	1	109.333	114.333	120	12.5	9.5	9.5	10	7	8	2.5	2.5	1.5	39.3333	53.6667	46	83.1111	78.5556	89.3333	2	2	2	2	2	2	2	#NULL!
03110620202	11	11	11	46	2	1	1	2	1	#NULL!	2	5	4	2	3	#NULL!	68.6667	66	13	14	13	#NULL!	2	#NULL!	118	117	14	14.5	11.5	10	11	7	4	3.5	4.5	#NULL!	49.3333	51	#NULL!	85.1111	83	2	2	2	2	2	2	2	#NULL!
03110620301	11	11	11	50	2	1	1	1	1	#NULL!	#NULL!	5	4	2	3	#NULL!	79.6667	82	#NULL!	14	9	#NULL!	2	#NULL!	138	121.333	#NULL!	9.5	12	#NULL!	7	9	#NULL!	2.5	3	#NULL!	58.3333	39.3333	#NULL!	99.1111	95.1111	2	2	2	2	2	2	2	#NULL!
03110620302	11	11	11	55	2	1	1	2	1	16.999	2	5	4	1	3	75.3333	66	70.6667	22	16	16	74.8	1	113.667	113	111.667	16	15.5	12.5	11	10	11	5	5.5	1.5	38.3333	47	41	88.1111	81.6667	84.3333	2	2	2	2	2	2	2	#NULL!
03110620401	11	11	11	60	3	1	1	4	1	#NULL!	2	5	1	1	3	#NULL!	72	72.3333	17	15	14	#NULL!	1	#NULL!	114.667	118.333	10.5	5.5	16.5	6	4	11	4.5	1.5	5.5	#NULL!	42.6667	46	#NULL!	86.2222	87.6667	2	2	2	2	2	2	2	#NULL!
03110620502	11	11	11	75	4	1	1	1	1	17.8819	2	5	5	2	3	53.6667	73.6667	63.3333	16	#NULL!	32	72.1	2	101	117	115	13	#NULL!	2	9	#NULL!	2	4	#NULL!	0	47.3333	43.3333	51.6667	69.4444	88.1111	80.5556	2	2	2	2	2	2	2	#NULL!
03110620601	11	12	11	51	2	1	1	4	1	22.7464	2	5	3	2	3	56.3333	73	90	16	16	16	84.8	2	104.333	122.333	130.667	16.5	13	12	11	10	7	5.5	3	5	48	49.3333	40.6667	72.3333	89.4444	103.556	2	2	2	2	2	2	2	#NULL!
03110620602	11	13	11	53	2	1	1	6	1	20.1308	1	2	3	1	1	78.3333	81	78.3333	22	25	31	79.5	1	129	128.667	121.667	15	13	9	10	10	8	5	3	1	50.6667	47.6667	43.3333	95.2222	96.8889	92.7778	2	2	2	2	2	2	2	#NULL!
03110620701	11	11	5	45	2	1	1	4	1	21.8196	2	5	2	2	1	77.6667	71	67	14	15	16	79.1	1	124	120	100.667	18	16.5	16	11	11	11	7	5.5	5	46.3333	49	33.6667	93.1111	87.3333	78.2222	2	2	2	2	2	2	2	#NULL!
03110620801	11	15	11	50	2	1	1	5	1	24.9376	2	5	5	2	3	84.6667	79.6667	84	18	17	17	90.1	2	133.333	139.667	138.667	17	13	13.5	11	11	11	6	2	2.5	48.6667	60	54.6667	100.889	99.6667	102.222	2	2	2	2	2	2	2	#NULL!
03110620802	11	11	11	52	2	1	1	6	1	21.0356	2	5	3	1	3	78.6667	75	67.3333	16	17	15	79.4	1	131.333	124.667	108	16.5	15	16	11	11	11	5.5	4	5	52.6667	49.6667	40.6667	96.2222	91.5556	80.8889	2	2	2	2	2	2	2	#NULL!
03110620901	11	12	11	72	4	1	1	1	5	20.445	2	5	2	2	3	67	69	61	19	#NULL!	12	76.1	2	108.333	121.667	98.3333	3	#NULL!	1	2	#NULL!	1	1	#NULL!	0	41.3333	52.6667	37.3333	80.7778	86.5556	73.4444	2	2	2	2	2	2	2	#NULL!
03110621001	11	11	11	83	5	1	1	1	5	18.6339	2	5	5	1	1	67.3333	73.6667	55.6667	23	17	11	72	1	126	130.333	109.667	7	3.5	4.5	5	3	4	2	0.5	0.5	58.6667	56.6667	54	86.8889	92.5556	73.6667	2	2	2	2	2	2	2	#NULL!
03110621101	13	11	27	83	5	1	1	1	5	23.7583	2	5	3	2	3	78.6667	92	#NULL!	26	#NULL!	14	89.1	2	152.333	167.667	#NULL!	10	#NULL!	1	5	#NULL!	1	5	#NULL!	0	73.6667	75.6667	#NULL!	103.222	117.222	#NULL!	2	2	2	2	2	2	2	#NULL!
03110621301	11	11	11	69	4	1	1	4	1	20.1094	2	5	2	2	3	70.3333	83.3333	62	13	#NULL!	13	76.2	1	135	147	126.333	13.5	#NULL!	14.5	10	#NULL!	11	3.5	#NULL!	3.5	64.6667	63.6667	64.3333	91.8889	104.556	83.4444	2	2	2	2	2	2	2	#NULL!
03110621302	12	11	12	67	4	1	1	1	1	28.2298	1	5	5	2	3	76.3333	87	76.6667	20	19	15	93.6	2	166.667	185	137.333	10	8.5	9	6	4	6	4	4.5	3	90.3333	98	60.6667	106.444	119.667	96.8889	2	2	2	2	2	2	2	#NULL!
03110621401	11	11	11	52	2	1	1	2	1	17.9596	2	5	2	1	1	59.3333	58	#NULL!	15	18	14	69.4	1	102	101.667	#NULL!	9	10.5	10	7	7	9	2	3.5	1	42.6667	43.6667	#NULL!	73.5556	72.5556	#NULL!	2	2	2	2	2	2	2	#NULL!
03110621601	11	12	14	50	2	1	1	1	1	25.8231	2	5	2	2	3	85.3333	82.3333	71	17	14	12	91.4	2	127.333	122.667	105.333	8.5	5	6.5	4	2	3	4.5	3	3.5	42	40.3333	34.3333	99.3333	95.7778	82.4444	2	2	2	2	2	2	2	#NULL!
03110621602	11	11	11	49	2	1	1	6	1	24.5552	1	5	3	1	2	64	65	66.3333	26	14	18	89.2	1	116	117.667	106	17	12	11.5	11	7	10	6	5	1.5	52	52.6667	39.6667	81.3333	82.5556	79.5556	2	2	2	2	2	2	2	#NULL!
03110621701	11	11	13	58	2	1	1	1	1	17.3987	2	5	2	2	3	59.6667	56	56.6667	19	18	16	73.2	2	102.333	112.333	99	10	11	8.5	6	7	5	4	4	3.5	42.6667	56.3333	42.3333	73.8889	74.7778	70.7778	2	2	2	2	2	2	2	#NULL!
03110621901	11	11	11	49	2	1	1	5	1	21.2417	2	5	3	1	2	68.6667	58.6667	63.3333	17	15	18	82.2	1	112.667	105.333	99.3333	15.5	8	6.5	11	6	5	4.5	2	1.5	44	46.6667	36	83.3333	74.2222	75.3333	2	2	2	2	2	2	2	#NULL!
03110621902	11	11	13	49	2	1	1	5	1	21.6852	2	5	4	2	3	74.3333	67.3333	66	19	11	15	88.2	2	119	114.333	110	15.5	11	11	11	11	5	4.5	0	6	44.6667	47	44	89.2222	83	80.6667	2	2	2	2	2	2	2	#NULL!
03110630102	11	11	11	45	2	1	1	4	1	19.3979	2	5	3	1	3	60	56.6667	62.3333	14	14	16	74.1	1	111	108.667	111.667	14.5	14.5	12.5	10	11	11	4.5	3.5	1.5	51	52	49.3333	77	74	78.7778	2	2	2	2	2	2	2	#NULL!
03110630201	11	11	11	59	2	1	1	4	1	28.8951	2	5	4	2	1	82.6667	#NULL!	#NULL!	13	13	#NULL!	97.7	1	138	#NULL!	#NULL!	16.5	16	#NULL!	11	11	#NULL!	5.5	5	#NULL!	55.3333	#NULL!	#NULL!	101.111	#NULL!	#NULL!	1	2	2	2	1	2	2	#NULL!
03110630202	11	11	11	55	2	1	1	1	1	27.1677	2	5	3	2	3	85.3333	#NULL!	#NULL!	19	11	15	95.6	2	124	#NULL!	#NULL!	11	16.5	13	7	9	6	4	7.5	7	38.6667	#NULL!	#NULL!	98.2222	#NULL!	#NULL!	2	2	2	2	2	2	2	#NULL!
03110630301	5	11	11	65	4	1	1	1	1	#NULL!	#NULL!	5	#NULL!	1	3	#NULL!	72.3333	87.3333	#NULL!	13	14	#NULL!	1	#NULL!	114.333	131	#NULL!	7.5	6	#NULL!	4	4	#NULL!	3.5	2	#NULL!	42	43.6667	#NULL!	86.3333	101.889	2	2	2	2	2	2	2	#NULL!
03110630302	11	12	11	62	3	1	1	1	1	31.6768	1	5	3	2	3	81.6667	89.6667	95.6667	22	16	20	103.1	2	123.667	127.333	132.667	9.5	3	6	6	3	2	3.5	0	4	42	37.6667	37	95.6667	102.222	108	1	2	2	2	2	2	2	#NULL!
03110630501	11	11	11	58	2	1	1	1	1	21.1621	2	5	2	2	3	89.6667	81	82	16	10	13	75.4	2	151.333	144	142	8	10.5	8.5	5	6	3	3	4.5	5.5	61.6667	63	60	110.222	102	102	2	2	2	2	2	2	2	#NULL!
03110630502	11	11	11	63	3	1	1	4	1	22.7989	2	5	1	1	3	75.3333	69	#NULL!	18	10	13	85.4	1	118.333	124.667	#NULL!	18	15	16	11	10	10	7	5	6	43	55.6667	#NULL!	89.6667	87.5556	#NULL!	2	2	2	2	2	2	2	#NULL!
03110630601	11	14	11	57	2	1	1	5	1	16.3955	2	5	4	1	3	62	66	56	20	17	15	72.5	1	102.667	105.333	92	16.5	16	14	11	11	9	5.5	5	5	40.6667	39.3333	36	75.5556	79.1111	68	2	2	2	2	2	2	2	#NULL!
03110630602	11	11	11	52	2	1	1	1	1	25.3575	2	5	3	2	3	68.6667	65	82.3333	16	16	10	83.5	2	105.667	103	108.667	11	12	4	5	8	4	6	4	0	37	38	26.3333	81	77.6667	91.1111	2	2	2	2	2	2	2	#NULL!
03110630701	11	11	13	56	2	1	1	4	1	19.7186	2	5	4	1	2	70.6667	53.3333	79	19	14	21	67.4	1	123.667	101.333	130.333	9.5	3	7	6	3	7	3.5	0	0	53	48	51.3333	88.3333	69.3333	96.1111	2	2	2	2	2	2	2	#NULL!
03110630702	11	11	11	46	2	1	1	1	1	21.8133	2	5	3	2	3	65.3333	67	82	24	#NULL!	27	84.6	2	105.333	122.333	127.333	16	#NULL!	12	11	#NULL!	8	5	#NULL!	4	40	55.3333	45.3333	78.6667	85.4444	97.1111	2	2	2	2	2	2	2	#NULL!
03110630802	11	11	11	49	2	1	1	5	1	21.7093	1	5	4	1	2	75	76	84	18	16	17	84.6	1	114.333	126	131.333	16	18.5	16.5	11	11	11	5	7.5	5.5	39.3333	50	47.3333	88.1111	92.6667	99.7778	2	2	2	2	2	2	2	#NULL!
03110631001	11	11	11	60	3	1	1	2	1	26.4878	2	5	4	2	3	66.6667	68.3333	66	16	18	11	93.2	2	123.333	123.333	121.333	14	11	16	11	11	11	3	0	5	56.6667	55	55.3333	85.5556	86.6667	84.4444	2	2	2	1	2	2	2	#NULL!
03110631002	11	11	11	65	4	1	2	5	1	25.286	2	5	3	2	3	64.3333	73	66.6667	12	22	15	91.2	1	126	144	131.667	15.5	10	17	11	8	11	4.5	2	6	61.6667	71	65	84.8889	96.6667	88.3333	1	2	2	2	2	1	2	#NULL!
03110631101	11	11	11	48	2	1	1	6	1	24.8343	2	5	1	2	3	74.3333	69.6667	62.3333	14	16	14	87.9	2	114.667	113.667	100	7	13.5	15.5	7	11	10	0	2.5	5.5	40.3333	44	37.6667	87.7778	84.3333	74.8889	2	2	2	2	2	2	2	#NULL!
03110631102	11	5	11	52	2	1	1	4	1	25.7503	2	5	2	1	1	93.3333	81	81.6667	22	14	22	98.9	1	144.333	140.667	126.667	11	14.5	13	11	11	10	0	3.5	3	51	59.6667	45	110.333	100.889	96.6667	2	2	2	2	2	2	2	#NULL!
03110631301	11	11	11	64	3	1	1	2	1	23.5879	2	5	4	2	3	76	82	74	25	13	17	93.5	2	134.667	140.667	147.333	11	4	10	8	2	7	3	2	3	58.6667	58.6667	73.3333	95.5556	101.556	98.4444	2	2	2	2	2	2	2	#NULL!
03110631302	11	14	15	67	4	1	1	1	1	26.8526	2	5	4	2	3	71.3333	60	72.6667	15	10	16	97.7	1	119.667	108.667	126	7	2	9.5	3	0	6	4	2	3.5	48.3333	48.6667	53.3333	87.4444	76.2222	90.4444	2	2	2	2	2	2	2	#NULL!
03110631401	5	11	11	56	2	1	1	2	5	22.6724	2	5	4	2	3	82.6667	82.3333	81.3333	18	17	19	78.9	2	131	132.667	124.333	16.5	13.5	11	8	8	5	8.5	5.5	6	48.3333	50.3333	43	98.7778	99.1111	95.6667	2	2	2	2	2	2	2	#NULL!
03110631601	11	11	11	46	2	1	1	4	1	#NULL!	2	5	2	1	1	#NULL!	70	#NULL!	16	13	14	#NULL!	1	#NULL!	108.667	#NULL!	13.5	9.5	14	10	6	9	3.5	3.5	5	#NULL!	38.6667	#NULL!	#NULL!	82.8889	#NULL!	2	2	2	2	2	2	2	#NULL!
03110631602	11	11	11	46	2	1	1	1	1	23.9097	1	5	3	2	3	62.6667	71.6667	#NULL!	18	#NULL!	16	78.1	2	109.667	119.667	#NULL!	12.5	#NULL!	10.5	7	#NULL!	6	5.5	#NULL!	4.5	47	48	#NULL!	78.3333	87.6667	#NULL!	2	2	2	2	2	2	2	#NULL!
03110631701	14	11	15	54	2	1	1	1	1	21.7898	1	5	4	2	3	65	#NULL!	76	17	#NULL!	15	87.5	2	109	#NULL!	121.333	10	#NULL!	1	5	#NULL!	1	5	#NULL!	0	44	#NULL!	45.3333	79.6667	#NULL!	91.1111	2	2	2	2	2	2	2	#NULL!
03110631702	11	12	13	55	2	1	1	4	1	23.2846	2	5	3	1	1	65	64.6667	68	20	26	19	86.6	1	121.667	113.667	111.333	16.5	16	13	11	11	8	5.5	5	5	56.6667	49	43.3333	83.8889	81	82.4444	2	2	2	2	2	2	2	#NULL!
03110631801	5	13	11	47	2	1	1	2	1	#NULL!	2	5	3	2	3	#NULL!	70.3333	66.6667	19	18	18	#NULL!	2	#NULL!	134.333	111.333	12.5	7.5	13	8	2	7	4.5	5.5	6	#NULL!	64	44.6667	#NULL!	91.6667	81.5556	2	2	2	2	2	2	2	#NULL!
03110631802	12	11	11	51	2	1	1	5	1	#NULL!	2	5	2	1	3	#NULL!	66.6667	95.6667	16	11	16	#NULL!	1	#NULL!	127.667	150	17	16	14	11	10	9	6	6	5	#NULL!	61	54.3333	#NULL!	87	113.778	2	2	2	2	2	2	2	#NULL!
03110631901	12	11	11	57	2	1	1	4	1	21.3201	2	5	3	1	1	85.3333	69.3333	77	19	17	34	83.9	1	134.333	117.667	118.667	15	14.5	12	11	11	9	4	3.5	3	49	48.3333	41.6667	101.667	85.4444	90.8889	2	2	2	2	2	2	2	#NULL!
03110632001	11	11	18	66	4	1	1	1	5	23.3262	2	5	4	2	3	89.6667	73.6667	#NULL!	22	#NULL!	14	86.7	2	146.333	119	#NULL!	8	#NULL!	5	6	#NULL!	4	2	#NULL!	1	56.6667	45.3333	#NULL!	108.556	88.7778	#NULL!	2	2	2	2	2	1	2	#NULL!
03110632101	11	11	11	68	4	1	1	1	5	23.675	2	5	2	1	3	71	70	67.3333	21	10	17	83.7	1	118.667	118	110	13	16	15.5	11	11	10	2	5	5.5	47.6667	48	42.6667	86.8889	86	81.5556	2	2	2	2	2	2	2	#NULL!
03110632301	11	11	11	56	2	1	1	2	1	22.9993	2	5	2	1	3	81.3333	72.3333	73.6667	20	13	14	79.2	1	131.667	127	110.333	12	16	14.5	6	11	11	6	5	3.5	50.3333	54.6667	36.6667	98.1111	90.5556	85.8889	2	2	2	2	2	2	2	#NULL!
03110632302	11	11	11	52	2	1	1	1	1	25.7625	2	5	2	2	3	61.6667	84.3333	78.3333	17	10	10	89.9	2	134.667	161.667	129	9	9	9.5	6	4	5	3	5	4.5	73	77.3333	50.6667	86	110.111	95.2222	2	2	2	2	2	2	2	#NULL!
03110632401	5	11	12	51	2	1	1	2	1	#NULL!	2	2	2	2	3	#NULL!	81.6667	#NULL!	20	#NULL!	15	#NULL!	2	#NULL!	133.667	#NULL!	10.5	#NULL!	5.5	6	#NULL!	4	4.5	#NULL!	1.5	#NULL!	52	#NULL!	#NULL!	99	#NULL!	2	2	2	2	2	2	2	#NULL!
03110632402	11	11	11	53	2	1	1	6	1	#NULL!	2	5	2	1	1	#NULL!	79	#NULL!	15	15	16	#NULL!	1	#NULL!	127	#NULL!	15	16	14.5	11	10	11	4	6	3.5	#NULL!	48	#NULL!	#NULL!	95	#NULL!	1	2	2	1	2	2	2	#NULL!
03110632501	11	11	11	59	2	1	1	4	5	21.7924	2	5	2	1	1	69.6667	65.3333	74.6667	25	10	10	83.9	1	147	122.333	110	15.5	14	13.5	10	11	11	5.5	3	2.5	77.3333	57	35.3333	95.4444	84.3333	86.4444	2	2	2	2	2	2	2	#NULL!
03404310102	11	11	11	46	2	1	1	1	2	24.9996	2	5	2	2	2	79.6667	58	67.3333	17	15	10	87.8	2	123.333	121.667	117.333	12	7	3.5	7	5	3	5	2	0.5	43.6667	63.6667	50	94.2222	79.2222	84	2	2	2	2	2	2	2	#NULL!
03404310201	11	11	13	62	3	1	1	2	5	20.0054	2	5	1	2	1	75	58.3333	90	17	17	16	79.2	2	107	101.667	140.667	15.5	12	13.5	9	9	7	6.5	3	6.5	32	43.3333	50.6667	85.6667	72.7778	106.889	2	2	2	2	2	2	2	#NULL!
03404310401	11	13	11	55	2	1	1	2	1	28.6246	1	5	2	2	3	73	66.3333	80	11	24	14	82.8	2	110	104.667	126.667	13.5	10.5	15	10	8	11	3.5	2.5	4	37	38.3333	46.6667	85.3333	79.1111	95.5556	2	2	2	2	2	2	2	#NULL!
03404310402	24	12	11	63	3	1	1	4	1	18.6072	2	2	2	2	3	77.6667	57	64.3333	25	#NULL!	#NULL!	67	1	136.667	99.6667	115.333	10	#NULL!	#NULL!	10	#NULL!	#NULL!	0	#NULL!	#NULL!	59	42.6667	51	97.3333	71.2222	81.3333	2	2	#NULL!	2	1	1	2	#NULL!
03404310601	11	11	11	59	2	1	1	2	4	19.8878	2	5	2	1	1	65	#NULL!	64	20	16	21	74	1	107.667	#NULL!	105	9.5	8	8.5	6	7	7	3.5	1	1.5	42.6667	#NULL!	41	79.2222	#NULL!	77.6667	2	2	2	2	2	2	2	#NULL!
03404310801	14	12	13	51	2	1	1	1	1	#NULL!	2	5	1	2	2	#NULL!	57	#NULL!	25	10	12	#NULL!	2	#NULL!	114.667	#NULL!	5	6.5	7	2	4	4	3	2.5	3	#NULL!	57.6667	#NULL!	#NULL!	76.2222	#NULL!	1	2	2	2	2	2	2	#NULL!
03404310802	11	11	11	56	2	1	1	6	1	#NULL!	#NULL!	5	#NULL!	1	2	#NULL!	62	#NULL!	#NULL!	9	13	#NULL!	1	#NULL!	102.333	#NULL!	#NULL!	14	13.5	#NULL!	11	9	#NULL!	3	4.5	#NULL!	40.3333	#NULL!	#NULL!	75.4444	#NULL!	2	2	2	2	2	2	2	#NULL!
03404310902	11	12	11	45	2	1	1	1	2	21.0536	2	5	#NULL!	2	3	73.6667	65	#NULL!	10	21	#NULL!	74.8	2	113	95	#NULL!	18	3.5	#NULL!	11	1	#NULL!	7	2.5	#NULL!	39.3333	30	#NULL!	86.7778	75	#NULL!	2	2	2	2	2	2	2	#NULL!
03404311101	11	14	11	56	2	1	1	2	1	#NULL!	2	5	2	2	3	74.3333	74.3333	81.3333	10	23	11	74	1	122.667	123	133.667	13.5	15	14	10	10	11	3.5	5	3	48.3333	48.6667	52.3333	90.4444	90.5556	98.7778	2	2	2	2	2	2	2	#NULL!
03404311301	11	11	11	54	2	1	1	2	5	19.7501	2	5	4	1	2	56.6667	58.3333	72.6667	32	32	20	69	1	100.333	98.3333	111	10.5	10.5	8	7	9	6	3.5	1.5	2	43.6667	40	38.3333	71.2222	71.6667	85.4444	2	2	2	2	2	2	2	#NULL!
03404311402	12	11	13	71	4	1	1	2	1	23.6825	2	5	2	1	1	66.6667	74	#NULL!	15	20	22	83	1	119.667	123.333	#NULL!	15	12	11.5	11	11	11	4	1	0.5	53	49.3333	#NULL!	84.3333	90.4444	#NULL!	2	2	2	1	2	2	2	#NULL!
03404311701	13	18	11	80	5	1	2	2	1	17.0469	2	5	4	2	1	57.6667	55	63.3333	17	16	13	65.2	1	150	139	155.333	16	15.5	10.5	10	11	10	6	4.5	0.5	92.3333	84	92	88.4444	83	94	1	2	2	1	2	1	2	1
03404311702	15	24	44	79	4	1	1	1	1	25.2903	1	5	2	2	3	67	64	#NULL!	17	23	15	91.6	2	125.333	124	#NULL!	8	5	0	3	4	0	5	1	0	58.3333	60	#NULL!	86.4444	84	#NULL!	2	2	2	2	2	2	2	#NULL!
03404311801	11	16	10	51	2	1	1	1	1	17.9414	2	2	3	2	1	51	60.6667	#NULL!	20	25	#NULL!	67.4	2	83	94.6667	#NULL!	8	11	#NULL!	5	7	#NULL!	3	4	#NULL!	32	34	#NULL!	61.6667	72	#NULL!	2	2	2	2	2	2	2	#NULL!
03404311802	11	11	11	59	2	1	1	4	1	18.5809	2	5	2	1	1	54.3333	69.3333	67.3333	20	27	15	68	1	91	105.667	110	11.5	12.5	9.5	7	11	8	4.5	1.5	1.5	36.6667	36.3333	42.6667	66.5556	81.4444	81.5556	2	2	2	2	2	2	2	#NULL!
03404311901	33	30	#NULL!	81	5	1	1	1	1	#NULL!	2	5	1	2	3	53.6667	66.3333	#NULL!	11	16	#NULL!	#NULL!	2	121	122	#NULL!	4	3.5	#NULL!	4	2	#NULL!	0	1.5	#NULL!	67.3333	55.6667	#NULL!	76.1111	84.8889	#NULL!	2	2	2	2	2	2	2	#NULL!
03404312001	11	12	11	60	3	1	1	2	1	20.5347	2	5	2	2	3	80.3333	79.6667	81	18	10	10	80.4	2	132.333	145.667	139.667	12.5	14	12	9	9	10	3.5	5	2	52	66	58.6667	97.6667	101.667	100.556	1	2	2	2	2	2	2	#NULL!
03404312002	14	12	11	66	4	1	1	2	1	17.8564	2	5	2	1	1	53.6667	62	63.6667	19	10	14	71	1	100.667	110	116.667	7.5	8	9.5	3	5	8	4.5	3	1.5	47	48	53	69.3333	78	81.3333	2	2	2	2	2	2	2	#NULL!
03404320101	11	11	11	63	3	2	1	4	2	22.8146	2	5	1	1	3	68.3333	70.3333	71	13	16	10	78	1	113	135	122.667	9	5	9	8	4	8	1	1	1	44.6667	64.6667	51.6667	83.2222	91.8889	88.2222	1	2	2	2	2	1	2	#NULL!
03404320301	11	11	11	79	4	1	1	1	5	24.4141	1	5	5	2	3	65.3333	84.6667	68.3333	13	14	12	93.5	2	121	171.333	134	6	7	4	4	5	4	2	2	0	55.6667	86.6667	65.6667	83.8889	113.556	90.2222	2	2	2	1	2	2	2	#NULL!
03404320501	15	11	11	56	2	1	1	1	1	#NULL!	1	6	2	2	3	#NULL!	73.6667	96.6667	25	14	11	#NULL!	2	#NULL!	136.333	179	12.5	10	2.5	7	6	1	5.5	4	1.5	#NULL!	62.6667	82.3333	#NULL!	94.5556	124.111	1	2	2	1	2	2	2	#NULL!
03404320502	12	11	11	60	3	1	1	4	1	17.4426	2	5	2	1	1	66	64.6667	68.3333	18	15	18	69	1	116.333	115	118	7	12	10.5	7	10	7	#NULL!	2	3.5	50.3333	50.3333	49.6667	82.7778	81.4444	84.8889	2	2	2	2	2	2	2	#NULL!
03404320801	11	11	11	48	2	1	1	1	1	25.2006	1	5	4	2	3	74.6667	83	66	13	13	13	81	2	128	149.333	163.333	12	10	10	7	4	6	5	6	4	53.3333	66.3333	97.3333	92.4444	105.111	98.4444	2	2	2	2	2	2	2	#NULL!
03404320802	11	11	11	48	2	1	1	2	1	22.6368	2	5	2	1	1	61.3333	81	74.6667	10	17	#NULL!	76	1	110	131.667	124.667	14	10	#NULL!	10	6	#NULL!	4	4	#NULL!	48.6667	50.6667	50	77.5556	97.8889	91.3333	2	2	2	#NULL!	2	2	2	#NULL!
03404320901	11	11	11	55	2	1	1	1	1	21.7868	2	6	1	2	3	68.3333	90.3333	#NULL!	14	20	20	80.4	2	122.667	172	#NULL!	8.5	3.5	4	5	2	4	3.5	1.5	0	54.3333	81.6667	#NULL!	86.4444	117.556	#NULL!	1	2	2	2	2	2	2	#NULL!
03404320902	11	13	19	57	2	1	1	1	1	21.4374	2	5	1	1	1	61.6667	74.6667	#NULL!	16	24	7	81	1	103.667	137	#NULL!	5	6	2	4	5	2	1	1	0	42	62.3333	#NULL!	75.6667	95.4444	#NULL!	2	2	2	2	2	2	2	#NULL!
03404321101	11	11	11	50	2	1	1	5	2	#NULL!	#NULL!	2	#NULL!	1	2	#NULL!	#NULL!	85.6667	#NULL!	#NULL!	17	#NULL!	1	#NULL!	#NULL!	147	#NULL!	#NULL!	12.5	#NULL!	#NULL!	8	#NULL!	#NULL!	4.5	#NULL!	#NULL!	61.3333	#NULL!	#NULL!	106.111	2	2	2	2	2	2	2	#NULL!
03404321102	11	11	11	50	2	1	1	6	2	22.8217	2	5	2	2	1	60	59	#NULL!	10	18	24	76	2	105	100	#NULL!	15	15.5	13.5	10	10	11	5	5.5	2.5	45	41	#NULL!	75	72.6667	#NULL!	2	2	2	2	2	2	2	#NULL!
03404321201	12	11	11	46	2	1	1	2	1	26.9443	1	5	2	2	2	81	73.3333	80	14	13	18	88.2	2	124	117.333	130.333	14	10	15.5	11	7	11	3	3	4.5	43	44	50.3333	95.3333	88	96.7778	2	2	2	2	2	2	2	#NULL!
03404321202	11	11	11	54	2	1	1	2	1	27.1626	2	5	2	1	1	86.6667	86.6667	81.3333	19	17	14	100	1	138	142	145.333	17.5	10	16.5	11	7	11	6.5	3	5.5	51.3333	55.3333	64	103.778	105.111	102.667	2	2	2	2	2	2	2	#NULL!
03404321401	11	12	13	58	2	1	1	2	1	25.4441	2	5	4	2	2	62	63	#NULL!	20	26	25	89	2	102.333	107.667	#NULL!	8.5	7	9.5	4	3	6	4.5	4	3.5	40.3333	44.6667	#NULL!	75.4444	77.8889	#NULL!	2	2	2	2	2	2	2	#NULL!
03404321402	41	41	#NULL!	60	3	1	1	5	1	#NULL!	#NULL!	5	2	1	1	#NULL!	79.6667	#NULL!	#NULL!	#NULL!	#NULL!	#NULL!	1	#NULL!	144.667	#NULL!	#NULL!	#NULL!	#NULL!	#NULL!	#NULL!	#NULL!	#NULL!	#NULL!	#NULL!	#NULL!	65	#NULL!	#NULL!	101.333	#NULL!	1	2	2	2	1	2	1	#NULL!
03404321601	12	11	11	76	4	1	1	2	5	23.1598	2	5	2	1	3	82.5	80.6667	79.6667	13	11	18	90.6	1	191	186.667	169.667	15.5	10.5	3	11	7	3	4.5	3.5	0	108.5	106	90	118.667	116	109.667	1	2	2	2	2	2	2	#NULL!
03404321702	12	11	11	50	2	1	1	1	1	25.3416	2	5	1	2	1	72.3333	#NULL!	61.3333	18	#NULL!	15	87.4	2	114.333	#NULL!	108.333	6	#NULL!	1	3	#NULL!	0	3	#NULL!	1	42	#NULL!	47	86.3333	#NULL!	77	2	2	2	2	2	2	2	#NULL!
03404330101	20	14	#NULL!	81	5	1	1	2	3	25.4172	2	5	2	2	2	66	#NULL!	#NULL!	21	12	#NULL!	97.6	1	143.667	#NULL!	#NULL!	10	4.5	#NULL!	8	4	#NULL!	2	0.5	#NULL!	77.6667	#NULL!	#NULL!	91.8889	#NULL!	#NULL!	1	2	2	2	2	2	2	#NULL!
03404330201	11	11	11	49	2	1	1	5	2	24.0657	2	5	2	2	3	95.3333	#NULL!	96.3333	14	4	12	90.6	2	143.667	#NULL!	142.333	10.5	10.5	12.5	6	7	6	4.5	3.5	6.5	48.3333	#NULL!	46	111.444	#NULL!	111.667	1	2	2	2	2	2	2	#NULL!
03404330401	11	11	11	45	2	1	1	2	2	23.0678	2	5	5	2	3	65.6667	59.6667	64.3333	28	21	34	78	2	115.333	100.333	103	5.5	7	5	4	5	3	1.5	2	2	49.6667	40.6667	38.6667	82.2222	73.2222	77.2222	2	2	2	2	2	2	2	#NULL!
03404330501	12	11	11	58	2	1	1	5	1	20.3649	2	5	5	1	1	88.6667	74.6667	#NULL!	21	19	18	80.6	1	145	138.333	#NULL!	14.5	11.5	16	9	7	11	5.5	4.5	5	56.3333	63.6667	#NULL!	107.444	95.8889	#NULL!	2	2	2	2	2	2	2	1
03404330502	11	11	11	57	2	1	1	1	1	21.7825	1	5	1	2	3	57.6667	55.6667	58	19	13	19	77.1	2	104	99.3333	99.3333	10.5	9	9	6	7	4	4.5	2	5	46.3333	43.6667	41.3333	73.1111	70.2222	71.7778	2	2	2	2	2	2	2	#NULL!
03404330602	11	11	11	55	2	1	1	1	1	21.0962	2	5	2	2	3	56.6667	64.3333	71	22	15	16	72.1	2	100.333	107	117	7.5	3	10.5	5	0	7	2.5	3	3.5	43.6667	42.6667	46	71.2222	78.5556	86.3333	2	2	2	2	2	2	2	#NULL!
03404330801	12	11	11	49	2	1	1	2	6	21.2146	1	5	5	1	2	73	#NULL!	72.3333	16	13	15	73	1	120.333	#NULL!	111.667	12	10.5	8	6	6	4	6	4.5	4	47.3333	#NULL!	39.3333	88.7778	#NULL!	85.4444	2	2	2	2	2	2	2	#NULL!
03404330901	11	12	11	60	3	1	1	1	1	26.1251	2	5	#NULL!	2	3	79	#NULL!	79	19	7	10	93.8	2	118	#NULL!	138.333	10	7.5	9	7	6	9	3	1.5	0	39	#NULL!	59.3333	92	#NULL!	98.7778	2	2	2	2	2	2	2	#NULL!
03404330902	23	24	14	65	4	1	1	2	1	23.6496	2	5	2	1	2	75	83.6667	69	26	27	15	86.8	1	120	143.333	125.667	15.5	14	12.5	11	11	11	4.5	3	1.5	45	59.6667	56.6667	90	103.556	87.8889	1	2	2	2	2	2	1	#NULL!
03404331001	17	19	22	70	4	1	1	1	1	19.0436	1	5	2	1	3	78.6667	75.3333	75.6667	18	22	22	72.2	1	138.333	145.333	123.667	5.5	5.5	5	4	4	4	1.5	1.5	1	59.6667	70	48	98.5556	98.6667	91.6667	2	2	2	2	2	1	2	#NULL!
03404331002	11	13	11	62	3	1	1	1	1	19.6651	2	5	2	2	3	65	56.3333	60.3333	19	25	19	74.6	2	113	106.667	100	9	6	2.5	6	4	1	3	2	1.5	48	50.3333	39.6667	81	73.1111	73.5556	2	2	2	2	2	2	2	#NULL!
03404331101	11	14	12	46	2	1	1	1	2	25.3688	2	6	4	2	3	62	63.6667	#NULL!	25	16	18	89	2	108.333	106.667	#NULL!	11	13.5	11.5	9	10	9	2	3.5	2.5	46.3333	43	#NULL!	77.4444	78	#NULL!	2	2	2	2	2	2	2	#NULL!
03404331201	11	11	11	48	2	1	1	4	1	22.9753	1	5	2	1	1	84.6667	75.3333	#NULL!	18	23	16	84.8	1	139.667	122.667	#NULL!	15.5	12.5	8.5	11	8	5	4.5	4.5	3.5	55	47.3333	#NULL!	103	91.1111	#NULL!	2	2	2	2	2	2	2	#NULL!
03404331501	11	11	11	63	3	1	1	2	1	23.1884	1	5	4	1	1	71.6667	80	75.6667	10	11	13	89	1	136	153	141	13.5	15	13	11	10	10	2.5	5	3	64.3333	73	65.3333	93.1111	104.333	97.4444	2	2	2	2	2	2	2	#NULL!
03404331601	11	11	11	48	2	1	1	2	5	28.9694	2	5	4	2	1	64.6667	70.6667	79.3333	30	13	12	91.4	2	117	131.333	144.333	10	12	12	5	7	7	5	5	5	52.3333	60.6667	65	82.1111	90.8889	101	2	2	2	2	2	2	2	#NULL!
03404331702	11	11	11	59	2	1	1	2	1	22.3303	2	2	5	2	1	65.3333	#NULL!	#NULL!	19	20	15	84	1	100.667	#NULL!	#NULL!	5	7.5	9.5	5	7	6	0	0.5	3.5	35.3333	#NULL!	#NULL!	77.1111	#NULL!	#NULL!	2	2	2	#NULL!	2	2	2	#NULL!
03404331802	11	11	11	72	4	1	1	1	1	27.1608	2	5	2	2	3	85	92.6667	88	21	15	15	94.4	2	123.667	140.667	151.667	12	5.5	3	7	4	1	5	1.5	2	38.6667	48	63.6667	97.8889	108.667	109.222	2	2	2	2	2	2	2	#NULL!
03404332102	11	11	12	62	3	1	1	1	1	18.0112	2	5	3	2	3	94.6667	87.3333	#NULL!	10	21	10	71.6	2	153	146.667	#NULL!	9.5	5.5	3	7	2	3	2.5	3.5	0	58.3333	59.3333	#NULL!	114.111	107.111	#NULL!	2	2	2	1	2	2	1	#NULL!
03404332201	14	11	12	82	5	1	1	1	5	20.4372	1	5	2	2	3	60.3333	59.6667	71.3333	20	23	16	81	2	115.333	113.333	137.667	8.5	9	6	5	9	6	3.5	0	0	55	53.6667	66.3333	78.6667	77.5556	93.4444	2	2	2	2	2	2	2	#NULL!
03404332301	11	18	#NULL!	61	3	1	1	2	3	23.3726	2	1	4	1	3	65.6667	#NULL!	#NULL!	31	26	#NULL!	81.8	1	108.667	#NULL!	#NULL!	12	15.5	#NULL!	10	11	#NULL!	2	4.5	#NULL!	43	#NULL!	#NULL!	80	#NULL!	#NULL!	2	2	2	2	2	2	2	#NULL!
03467610101	14	12	14	65	4	1	1	2	6	20.3999	2	5	4	2	3	77.6667	77.3333	85	10	23	10	73.8	1	137	133.333	167.333	7	11	9.5	3	8	6	4	3	3.5	59.3333	56	82.3333	97.4444	96	112.444	2	2	#NULL!	#NULL!	2	1	2	#NULL!
03467610202	11	11	11	46	2	1	1	1	1	23.0783	2	5	4	2	3	71.6667	88.3333	75	16	23	23	78.4	2	110	157.667	121.667	11.5	7.5	8.5	5	6	8	6.5	1.5	0.5	38.3333	69.3333	46.6667	84.4444	111.444	90.5556	2	#NULL!	#NULL!	#NULL!	#NULL!	#NULL!	2	#NULL!
03467610401	11	11	11	51	2	1	1	5	1	23.091	2	5	2	1	3	62.6667	70.3333	71.3333	13	14	19	80.2	1	107.333	106	114	8	9	12	5	6	8	3	3	4	44.6667	35.6667	42.6667	77.5556	82.2222	85.5556	2	2	2	2	2	2	2	#NULL!
03467610402	15	13	12	52	2	1	1	2	1	24.3359	2	2	2	2	3	67.3333	70.3333	77	27	#NULL!	19	90	2	109.333	116	131.667	9.5	#NULL!	8.5	6	#NULL!	7	3.5	#NULL!	1.5	42	45.6667	54.6667	81.3333	85.5556	95.2222	2	2	2	2	2	2	2	#NULL!
03467610501	12	11	11	58	2	1	1	2	1	22.8174	1	5	2	1	3	86.6667	98.6667	88.3333	28	35	27	82	1	133	151	131	11	9	4.5	6	7	2	5	2	2.5	46.3333	52.3333	42.6667	102.111	116.111	102.556	2	2	2	2	2	2	1	#NULL!
03467610502	12	11	11	53	2	1	1	1	1	24.3191	2	5	1	2	3	67	76	70	14	#NULL!	12	75	2	108.667	118	112.333	10.5	#NULL!	0	5	#NULL!	0	5.5	#NULL!	0	41.6667	42	42.3333	80.8889	90	84.1111	2	2	2	2	2	2	2	#NULL!
03467610601	12	13	11	61	3	1	1	2	1	18.752	2	5	4	1	3	62.3333	77	#NULL!	13	22	20	80	1	125	138.667	#NULL!	12	10.5	8.5	8	7	7	4	3.5	1.5	62.6667	61.6667	#NULL!	83.2222	97.5556	#NULL!	2	2	2	2	2	2	2	#NULL!
03467610701	11	11	11	59	2	1	1	2	1	20.0668	2	5	4	2	3	62	66.6667	60.3333	24	24	18	72.4	2	114.667	122.667	119.333	11	8	9	8	6	8	3	2	1	52.6667	56	59	79.5556	85.3333	80	#NULL!	2	2	#NULL!	#NULL!	2	2	#NULL!
03467610802	11	11	13	60	3	1	1	1	1	25.4185	2	5	5	2	3	88	79.6667	96	16	18	27	96.2	2	150.667	164.667	184	6	8.5	2	2	5	1	4	3.5	1	62.6667	85	88	108.889	108	125.333	1	2	2	2	1	2	2	#NULL!
03467610902	12	13	14	52	2	1	1	1	2	21.5052	1	5	2	2	3	76.3333	58	67.6667	25	29	31	79	2	114.667	110	103.333	11.5	14	8	7	10	3	4.5	4	5	38.3333	52	35.6667	89.1111	75.3333	79.5556	2	2	2	2	2	2	2	#NULL!
03467611201	11	11	#NULL!	74	4	1	1	4	5	22.9854	2	5	1	1	3	68.3333	63	#NULL!	18	18	#NULL!	87	1	128.333	130.333	#NULL!	13.5	12.5	#NULL!	11	8	#NULL!	2.5	4.5	#NULL!	60	67.3333	#NULL!	88.3333	85.4444	#NULL!	2	2	2	2	2	2	2	#NULL!
03467611601	11	11	11	46	2	1	1	5	1	22.0313	2	1	1	2	3	91.6667	99	#NULL!	16	11	12	80.2	2	136.333	146	#NULL!	17	10	15.5	11	6	10	6	4	5.5	44.6667	47	#NULL!	106.556	114.667	#NULL!	2	2	2	2	2	2	2	#NULL!
03467611602	11	11	11	54	2	1	1	4	1	26.8397	2	5	3	2	3	66.6667	70.6667	77.3333	17	10	14	91.6	1	109.333	117	122.667	16.5	9	9	11	5	5	5.5	4	4	42.6667	46.3333	45.3333	80.8889	86.1111	92.4444	2	2	2	#NULL!	2	2	2	#NULL!
03467611701	14	11	11	58	2	1	1	1	1	20.7908	2	5	4	2	2	84	64.6667	59	21	22	#NULL!	73.6	2	133.667	121.667	96	0	9	#NULL!	0	6	#NULL!	#NULL!	3	#NULL!	49.6667	57	37	100.556	83.6667	71.3333	#NULL!	2	2	#NULL!	#NULL!	2	2	#NULL!
03467611702	14	11	12	63	3	1	1	2	1	25.4733	2	5	5	2	3	63.3333	80.3333	74.6667	21	26	23	94	1	112.667	133	123.333	7.5	13	12	4	11	9	3.5	2	3	49.3333	52.6667	48.6667	79.7778	97.8889	90.8889	2	2	#NULL!	#NULL!	#NULL!	#NULL!	2	#NULL!
03467611801	11	11	11	55	2	1	1	2	2	#NULL!	#NULL!	5	3	2	3	#NULL!	#NULL!	87.3333	#NULL!	11	10	#NULL!	2	#NULL!	#NULL!	128	#NULL!	5	5.5	#NULL!	4	5	#NULL!	1	0.5	#NULL!	#NULL!	40.6667	#NULL!	#NULL!	100.889	2	2	2	2	2	2	2	#NULL!
03467611901	11	11	23	53	2	1	1	1	1	24.3632	2	5	4	2	3	70.3333	74.3333	#NULL!	19	20	28	91.6	2	118.333	117.667	#NULL!	9	13	9	5	9	5	4	4	4	48	43.3333	#NULL!	86.3333	88.7778	#NULL!	1	1	2	1	2	2	2	#NULL!
03467611902	11	11	11	62	3	1	1	2	1	21.8007	1	5	2	1	3	77.3333	78	70.3333	15	16	16	84.8	1	135.667	133	131.333	10.5	14	13.5	6	10	9	4.5	4	4.5	58.3333	55	61	96.7778	96.3333	90.6667	2	2	2	2	2	2	2	#NULL!
03467612001	13	#NULL!	11	56	2	1	1	1	1	17.9311	2	5	5	2	3	62.3333	#NULL!	55.3333	31	#NULL!	25	68.4	2	109.667	#NULL!	99.6667	4.5	#NULL!	8	2	#NULL!	5	2.5	#NULL!	3	47.3333	#NULL!	44.3333	78.1111	#NULL!	70.1111	2	2	2	#NULL!	#NULL!	2	2	#NULL!
03467612002	14	11	11	59	2	1	1	2	1	19.9205	2	5	3	1	1	77	70	77.6667	16	17	20	71.6	1	116.333	117.333	124.333	5	10	8.5	1	6	4	4	4	4.5	39.3333	47.3333	46.6667	90.1111	85.7778	93.2222	2	2	2	2	2	2	2	#NULL!
03467612101	11	11	11	49	2	1	1	6	1	22.4309	2	5	2	1	1	75.6667	67	65.6667	18	15	14	80.2	1	133.333	132.667	117.667	8.5	12	14	7	9	10	1.5	3	4	57.6667	65.6667	52	94.8889	88.8889	83	2	2	2	2	2	2	2	#NULL!
03467612102	11	11	11	47	2	1	1	2	1	#NULL!	#NULL!	5	#NULL!	2	3	#NULL!	67.6667	65	#NULL!	13	29	#NULL!	2	#NULL!	116.333	126	#NULL!	13.5	0	#NULL!	9	0	#NULL!	4.5	0	#NULL!	48.6667	61	#NULL!	83.8889	85.3333	2	2	2	2	2	2	2	#NULL!
03467612201	11	13	13	46	2	1	1	2	1	23.9009	2	5	2	2	3	64.3333	76	#NULL!	20	16	21	80.6	2	108	128.333	#NULL!	9	8.5	8.5	5	6	7	4	2.5	1.5	43.6667	52.3333	#NULL!	78.8889	93.4444	#NULL!	2	2	#NULL!	2	2	2	2	#NULL!
03467612202	11	11	11	49	2	1	1	4	1	22.5097	2	5	2	2	1	79.6667	60.6667	#NULL!	16	17	22	79.4	1	139	107	#NULL!	9.5	10.5	13	7	8	10	2.5	2.5	3	59.3333	46.3333	#NULL!	99.4444	76.1111	#NULL!	#NULL!	2	2	#NULL!	#NULL!	2	2	#NULL!
03467612301	16	11	11	61	3	1	1	1	1	21.6169	1	5	2	2	3	82	73.3333	73.3333	24	14	#NULL!	76.4	2	132.333	137.667	124.667	8.5	3.5	#NULL!	5	2	#NULL!	3.5	1.5	#NULL!	50.3333	64.3333	51.3333	98.7778	94.7778	90.4444	1	2	2	2	2	2	2	#NULL!
03467620101	11	11	11	51	2	1	1	1	1	20.9241	2	5	5	2	3	84.6667	71.6667	#NULL!	29	#NULL!	22	71.6	2	146	124.333	#NULL!	3.5	#NULL!	8	2	#NULL!	5	1.5	#NULL!	3	61.3333	52.6667	#NULL!	105.111	89.2222	#NULL!	1	2	2	1	2	2	2	#NULL!
03467620102	11	11	11	55	2	1	1	4	1	22.1539	2	5	5	1	2	66.3333	73	78.6667	20	14	17	84.8	1	133	130	141.333	9.5	13.5	11.5	8	10	8	1.5	3.5	3.5	66.6667	57	62.6667	88.5556	92	99.5556	2	2	2	2	2	2	2	#NULL!
03467620201	11	11	11	49	2	1	1	1	1	26.3061	2	5	3	2	3	74.3333	64.3333	72	24	24	17	88.4	2	123.667	109.333	118.333	9	9	7	6	4	2	3	5	5	49.3333	45	46.3333	90.7778	79.3333	87.4444	2	2	2	2	2	2	2	#NULL!
03467620301	11	11	11	78	4	1	1	1	1	19.1883	2	5	1	2	3	81.6667	81.6667	92	16	14	13	79.8	#NULL!	147	177.667	190.333	4	7	2	2	3	2	2	4	0	65.3333	96	98.3333	103.444	113.667	124.778	1	2	2	2	2	2	2	#NULL!
03467620302	12	16	20	73	4	1	1	2	1	20.6226	2	5	2	2	3	79.6667	75.6667	92.6667	19	14	27	77.4	2	132	144.333	144.333	2.5	5.5	5	1	4	5	1.5	1.5	0	52.3333	68.6667	51.6667	97.1111	98.5556	109.889	2	2	2	2	2	2	2	#NULL!
03467620601	11	11	14	47	2	1	1	5	1	20.784	2	5	2	2	3	79.3333	58.3333	67.6667	23	24	28	77	2	124.667	102	106.333	10.5	10.5	9.5	7	5	5	3.5	5.5	4.5	45.3333	43.6667	38.6667	94.4444	72.8889	80.5556	2	2	2	2	2	2	2	#NULL!
03467620602	11	11	11	48	2	1	2	4	1	20.5985	2	5	3	1	3	63.3333	55.6667	#NULL!	19	18	14	72.6	1	106.333	107.667	#NULL!	9	13	14	7	10	10	2	3	4	43	52	#NULL!	77.6667	73	#NULL!	2	2	2	2	2	2	2	#NULL!
03467620701	15	11	11	57	2	1	1	5	1	27.7028	2	5	2	2	3	88.3333	#NULL!	#NULL!	26	#NULL!	26	92.6	2	140.333	#NULL!	#NULL!	11	#NULL!	12	8	#NULL!	10	3	#NULL!	2	52	#NULL!	#NULL!	105.667	#NULL!	#NULL!	1	2	2	1	2	2	2	#NULL!
03467620702	11	11	11	70	4	1	1	5	1	24.34	2	5	2	2	3	80.6667	82	#NULL!	16	11	21	87.8	1	131.333	143	#NULL!	12.5	14.5	8.5	7	9	6	5.5	5.5	2.5	50.6667	61	#NULL!	97.5556	102.333	#NULL!	2	2	2	2	2	2	2	#NULL!
03467620801	12	14	11	62	3	1	1	4	1	20.8429	2	5	4	1	3	61.3333	57.6667	63.6667	21	14	22	78	1	102	88.6667	124	10	13	13	7	9	10	3	4	3	40.6667	31	60.3333	74.8889	68	83.7778	2	2	2	2	2	2	2	#NULL!
03467620802	11	11	11	62	3	1	1	1	1	19.8623	2	5	2	2	3	72.6667	56.3333	72.3333	25	19	19	70.2	2	121.667	104.333	123.667	9	9	12	5	5	9	4	4	3	49	48	51.3333	89	72.3333	89.4444	2	2	2	2	2	2	2	#NULL!
03467620902	11	12	11	65	4	1	1	4	2	20.4925	2	5	2	1	1	55.6667	56	68	25	14	29	77	1	108.667	98	112.333	8.5	11.5	11	7	9	8	1.5	2.5	3	53	42	44.3333	73.3333	70	82.7778	2	2	2	2	2	2	2	#NULL!
03467621001	23	26	26	82	5	1	1	2	5	23.0849	2	5	4	2	3	67	70.6667	68.6667	24	7	15	78.6	2	145.667	132.667	146.333	0	0	1	0	0	1	#NULL!	#NULL!	0	78.6667	62	77.6667	93.2222	91.3333	94.5556	2	2	2	2	2	2	2	#NULL!
03467621102	14	11	11	65	4	1	1	4	2	17.6157	2	5	2	2	1	69.6667	60	#NULL!	13	13	21	69.8	1	113.333	113	#NULL!	5	11.5	11.5	5	8	10	0	3.5	1.5	43.6667	53	#NULL!	84.2222	77.6667	#NULL!	2	2	2	2	2	2	2	#NULL!
03467621201	11	11	11	53	2	1	1	6	1	24.9212	2	5	4	2	2	69.6667	77.3333	69	19	12	21	82.4	1	124.667	124	124	10	15	14	6	11	10	4	4	4	55	46.6667	55	88	92.8889	87.3333	2	2	2	2	#NULL!	2	2	#NULL!
03467621202	11	11	11	46	2	1	1	1	1	31.0933	2	5	2	2	3	67.6667	63.3333	65	19	19	26	100.2	2	105.667	111.667	122.333	11	15	13.5	6	10	10	5	5	3.5	38	48.3333	57.3333	80.3333	79.4444	84.1111	2	2	2	2	2	2	2	#NULL!
03467621301	11	11	11	52	2	1	1	2	1	21.9992	2	5	5	1	2	67.3333	63.3333	69	16	19	11	73.6	1	115	100	112.667	12.5	15.5	14.5	7	10	9	5.5	5.5	5.5	47.6667	36.6667	43.6667	83.2222	75.5556	83.5556	2	2	2	2	2	1	2	#NULL!
03467621302	11	11	11	46	2	1	1	2	1	23.9192	2	5	5	2	2	77.3333	70.3333	72.6667	14	13	16	80.2	2	125.333	115	119.667	10.5	10	11	6	6	7	4.5	4	4	48	44.6667	47	93.3333	85.2222	88.3333	2	2	2	#NULL!	2	2	2	#NULL!
03467621401	11	11	11	55	2	1	2	2	1	21.7128	2	5	5	1	3	70	54	#NULL!	17	13	15	77.2	1	107	94.6667	#NULL!	9.5	7	12	6	3	8	3.5	4	4	37	40.6667	#NULL!	82.3333	67.5556	#NULL!	2	2	2	2	2	2	2	#NULL!
03467621402	13	11	11	49	2	1	1	2	1	26.4112	2	5	1	2	3	90.6667	69.3333	71.3333	32	13	26	88.8	2	135.333	109.333	115	7	8.5	13.5	5	6	10	2	2.5	3.5	44.6667	40	43.6667	105.556	82.6667	85.8889	2	2	2	2	2	2	2	#NULL!
03467621601	11	11	13	49	2	1	1	1	1	23.721	2	5	3	2	3	81.6667	84.6667	96	22	17	24	81	2	128.333	154.667	166.333	6.5	8.5	9.5	4	5	4	2.5	3.5	5.5	46.6667	70	70.3333	97.2222	108	119.444	2	2	2	2	1	2	2	#NULL!
03467621602	11	12	14	70	4	1	1	1	1	21.6838	2	5	5	2	3	75.6667	80.3333	67	17	16	18	77.4	1	140.333	149	114	1	3	2	1	1	2	#NULL!	2	0	64.6667	68.6667	47	97.2222	103.222	82.6667	2	2	2	#NULL!	2	1	2	#NULL!
03467621701	11	11	11	61	3	1	1	5	1	26.9137	2	5	5	1	1	61	73.3333	75	12	14	16	95.4	1	121.333	125.333	120.667	9.5	12.5	13	8	11	9	1.5	1.5	4	60.3333	52	45.6667	81.1111	90.6667	90.2222	2	2	2	2	2	2	2	#NULL!
03467621702	11	11	11	57	2	1	1	4	1	23.08	2	5	3	2	3	63.3333	80.6667	79	20	23	21	88.2	2	108	141	120.333	11	11	13.5	9	10	11	2	1	2.5	44.6667	60.3333	41.3333	78.2222	100.778	92.7778	2	2	2	2	2	2	2	#NULL!
03467621801	12	23	#NULL!	58	2	1	1	2	3	21.5522	2	1	5	1	3	59	#NULL!	#NULL!	39	#NULL!	#NULL!	85.2	1	114	#NULL!	#NULL!	6	#NULL!	#NULL!	6	#NULL!	#NULL!	#NULL!	#NULL!	#NULL!	55	#NULL!	#NULL!	77.3333	#NULL!	#NULL!	2	2	2	2	2	2	2	#NULL!
03467622001	12	18	22	63	3	1	1	4	1	21.5381	2	5	5	2	3	67.3333	#NULL!	83.6667	16	14	24	84.4	1	119	#NULL!	144	5	12	12	3	9	9	2	3	3	51.6667	#NULL!	60.3333	84.5556	#NULL!	103.778	2	2	1	2	2	2	2	#NULL!
03467622101	11	11	12	72	4	1	1	2	5	23.1947	1	5	2	2	3	85.3333	78	76	21	15	14	85.6	2	163.333	159	147	13.5	9	11.5	7	7	6	6.5	2	5.5	78	81	71	111.333	105	99.6667	2	2	2	2	2	2	2	#NULL!
03467622301	13	11	11	56	2	1	1	4	1	25.556	2	5	5	2	3	103.667	101.667	#NULL!	23	11	19	86.2	2	144.667	146	#NULL!	7.5	12.5	10.5	6	7	7	1.5	5.5	3.5	41	44.3333	#NULL!	117.333	116.444	#NULL!	2	2	2	2	2	2	2	#NULL!
03467622302	12	29	38	63	3	1	1	2	1	25.8611	2	5	2	1	1	80	79	#NULL!	22	19	15	94.4	1	135.667	131	#NULL!	13.5	13.5	2	11	9	2	2.5	4.5	0	55.6667	52	#NULL!	98.5556	96.3333	#NULL!	1	2	2	2	2	2	2	#NULL!
03467622401	11	11	12	56	2	1	1	4	1	26.8965	2	5	3	1	3	63.3333	#NULL!	73	19	17	24	85.4	1	120	#NULL!	120	12	11	15	7	10	11	5	1	4	56.6667	#NULL!	47	82.2222	#NULL!	88.6667	2	2	#NULL!	#NULL!	#NULL!	#NULL!	#NULL!	#NULL!
03467622402	11	11	12	49	2	2	1	1	1	22.6531	2	5	1	2	3	69.3333	77.6667	69.6667	20	15	18	76.2	2	114.333	132.333	116	5	4.5	6.5	2	3	5	3	1.5	1.5	45	54.6667	46.3333	84.3333	95.8889	85.1111	1	2	2	#NULL!	2	2	2	1
03467622502	11	11	12	60	3	1	1	1	1	21.4605	2	5	4	2	3	82.3333	80.3333	67	30	8	16	79.5	2	132.667	159.333	125.667	10.5	1	11	8	1	6	2.5	0	5	50.3333	79	58.6667	99.1111	106.667	86.5556	2	2	2	2	2	2	2	#NULL!
03467630102	14	12	12	63	3	1	1	4	1	24.7242	2	5	3	1	1	78	68.6667	71.3333	16	20	19	85	1	131	120.333	120.667	14.5	11	15	10	7	10	4.5	4	5	53	51.6667	49.3333	95.6667	85.8889	87.7778	2	2	2	2	2	2	2	#NULL!
03467630201	11	11	11	50	2	1	1	4	1	25.0016	2	5	2	2	3	89	72.3333	84.3333	17	10	17	90.8	2	139.333	130.667	142.333	9.5	14.5	10	6	11	5	3.5	3.5	5	50.3333	58.3333	58	105.778	91.7778	103.667	1	2	2	2	2	2	2	#NULL!
03467630301	14	11	11	63	3	1	1	4	1	20.2047	2	5	5	2	2	59.3333	64.3333	70.6667	13	13	16	68.2	1	117.667	126.333	130.333	16.5	8.5	13	11	5	9	5.5	3.5	4	58.3333	62	59.6667	78.7778	85	90.5556	2	2	2	2	2	2	2	#NULL!
03467630302	17	11	11	53	2	1	1	1	1	20.189	2	5	3	2	3	67.3333	67.6667	75.6667	19	20	22	67.4	2	130.667	123.667	130.333	11.5	13.5	13.5	5	11	8	6.5	2.5	5.5	63.3333	56	54.6667	88.4444	86.3333	93.8889	2	2	2	2	2	2	2	#NULL!
03467630501	10	11	11	53	2	1	1	1	1	19.4559	2	5	3	2	3	68.6667	60.3333	61.6667	25	18	24	66.9	2	118.333	118.333	126.667	7	10.5	2	3	6	1	4	4.5	1	49.6667	58	65	85.2222	79.6667	83.3333	2	2	2	2	2	2	2	#NULL!
03467630702	14	11	12	66	4	1	1	1	1	20.5737	2	1	4	2	3	69.6667	#NULL!	80	23	#NULL!	24	71.1	2	108.333	#NULL!	134	11	#NULL!	10	7	#NULL!	8	4	#NULL!	2	38.6667	#NULL!	54	82.5556	#NULL!	98	2	2	2	2	2	2	2	#NULL!
03467630801	12	18	23	47	2	1	1	2	2	20.1676	2	5	3	2	3	69.6667	88.3333	#NULL!	24	31	20	74	1	117	148.333	#NULL!	5	5.5	4	2	2	1	3	3.5	3	47.3333	60	#NULL!	85.4444	108.333	#NULL!	#NULL!	2	2	#NULL!	2	2	2	#NULL!
03467630901	11	14	16	46	2	1	1	2	1	23.2206	2	2	2	2	3	67.5	65.3333	57	29	27	30	78	2	145.5	148.333	144	7	12.5	4.5	2	7	3	5	5.5	1.5	78	83	87	93.5	93	86	2	2	2	2	2	2	2	#NULL!
03467631201	11	11	11	52	2	1	1	5	1	31.4331	2	6	1	1	1	72	76.6667	91	16	10	10	106.2	1	129.667	136.333	143.667	14.5	17	18	10	11	11	4.5	6	7	57.6667	59.6667	52.6667	91.2222	96.5556	108.556	2	2	2	2	2	2	2	#NULL!
03467631202	11	11	12	52	2	1	1	4	1	27.4816	2	5	4	2	3	#NULL!	83	97.3333	13	19	10	87.4	2	#NULL!	153	153.333	12.5	15.5	11.5	11	11	8	1.5	4.5	3.5	#NULL!	70	56	#NULL!	106.333	116	2	2	2	2	2	2	2	#NULL!
03467631501	12	11	14	57	2	1	1	2	1	23.0497	2	6	5	2	3	67.6667	44.3333	57.6667	28	16	26	78.2	2	110.333	89.3333	102.667	15	14	15.5	10	10	9	5	4	6.5	42.6667	45	45	81.8889	59.3333	72.6667	2	2	2	2	2	1	2	#NULL!
03467631502	11	11	11	63	3	2	1	4	1	30.1843	2	5	4	2	3	86.3333	61.3333	83	18	22	23	100	1	140	120	143	15.5	13.5	14.5	11	10	10	4.5	3.5	4.5	53.6667	58.6667	60	104.222	80.8889	103	1	2	2	2	2	1	2	#NULL!
03467631701	13	11	14	53	2	1	1	1	1	24.4774	2	5	2	2	3	72	70	#NULL!	14	10	12	84	2	111.333	119	#NULL!	1	5.5	6	1	3	4	#NULL!	2.5	2	39.3333	49	#NULL!	85.1111	86.3333	#NULL!	2	2	2	2	2	2	2	#NULL!
03467631702	11	11	11	56	2	1	1	2	1	27.4981	2	5	2	2	3	85.3333	86.3333	91.6667	16	15	11	94	1	142.667	157.333	154.667	10	6	7.5	10	4	6	0	2	1.5	57.3333	71	63	104.444	110	112.667	1	2	2	2	2	2	2	#NULL!
03467631801	12	11	11	58	2	1	1	1	1	21.7238	2	5	2	1	1	75	73.3333	81	13	15	24	80	1	124.667	122.333	128.667	3	8	7	1	6	5	2	2	2	49.6667	49	47.6667	91.5556	89.6667	96.8889	2	2	2	2	2	2	2	#NULL!
03467631802	13	11	11	51	2	1	1	1	1	20.0402	2	5	4	2	3	66.3333	61.3333	80.6667	12	18	27	74	2	119.667	120	146	8.5	12	7.5	6	8	5	2.5	4	2.5	53.3333	58.6667	65.3333	84.1111	80.8889	102.444	2	2	2	2	2	2	2	#NULL!
03467632601	11	11	11	58	2	2	1	1	2	#NULL!	#NULL!	5	#NULL!	2	3	#NULL!	62.3333	88	#NULL!	14	15	#NULL!	2	#NULL!	99.6667	134.667	#NULL!	3.5	10.5	#NULL!	2	6	#NULL!	1.5	4.5	#NULL!	37.3333	46.6667	#NULL!	74.7778	103.556	2	2	2	2	2	2	2	#NULL!
03467632701	5	11	11	52	2	1	1	1	1	17.8397	2	3	5	2	3	65	42	80.6667	19	24	22	64.9	2	103	82.6667	105.667	3.5	1	4	2	1	3	1.5	0	1	38	40.6667	25	77.6667	55.5556	89	2	2	2	2	2	2	2	#NULL!
03467632702	11	11	11	62	3	1	1	5	1	26.6945	2	3	4	2	1	81	69.3333	77	19	14	18	88.4	1	130.667	110.333	124	17.5	13.5	13.5	11	9	9	6.5	4.5	4.5	49.6667	41	47	97.5556	83	92.6667	2	2	2	2	2	2	2	#NULL!
03467632801	15	11	12	53	2	1	1	1	1	26.515	2	6	4	2	3	79.3333	#NULL!	85.6667	25	19	23	85.8	2	135	#NULL!	135.667	4.5	3	12.5	2	1	7	2.5	2	5.5	55.6667	#NULL!	50	97.8889	#NULL!	102.333	2	#NULL!	#NULL!	2	2	#NULL!	2	#NULL!
04674610101	11	12	14	65	4	1	1	5	1	22.1261	2	5	5	1	2	70.3333	78.3333	69.3333	20	15	24	81	1	107.333	120.667	108.667	14.5	13	11	11	9	9	3.5	4	2	37	42.3333	39.3333	82.6667	92.4444	82.4444	2	2	2	2	2	2	2	#NULL!
04674610102	14	15	24	65	4	1	1	4	1	22.6743	2	5	5	2	3	74	#NULL!	102	17	20	30	81	2	129.667	#NULL!	186	14	13	11.5	9	9	9	5	4	2.5	55.6667	#NULL!	84	92.5556	#NULL!	130	2	2	2	2	2	2	2	#NULL!
04674610201	11	11	11	53	2	1	1	2	1	22.0418	2	5	3	1	3	100	86.6667	85.3333	14	11	17	70	1	151	134.333	131.667	10	13	9.5	6	7	7	4	6	2.5	51	47.6667	46.3333	117	102.556	100.778	2	2	2	2	2	2	2	#NULL!
04674610202	11	11	11	48	2	1	1	1	1	#NULL!	#NULL!	5	#NULL!	2	3	#NULL!	65	62	#NULL!	20	21	#NULL!	2	#NULL!	119.333	109.667	#NULL!	15.5	8.5	#NULL!	6	5	#NULL!	9.5	3.5	#NULL!	54.3333	47.6667	#NULL!	83.1111	77.8889	2	2	2	1	2	1	2	#NULL!
04674610301	11	12	12	51	2	1	1	1	1	25.1731	2	5	3	2	3	70.3333	#NULL!	72.3333	13	17	35	91	2	108	#NULL!	108	9.5	6.5	5	5	5	2	4.5	1.5	3	37.6667	#NULL!	35.6667	82.8889	#NULL!	84.2222	2	2	2	2	2	2	2	#NULL!
04674610302	11	11	#NULL!	51	2	1	1	1	1	20.5043	2	5	4	1	1	79.6667	#NULL!	#NULL!	14	18	#NULL!	75	1	142.333	#NULL!	#NULL!	11	14	#NULL!	6	10	#NULL!	5	4	#NULL!	62.6667	#NULL!	#NULL!	100.556	#NULL!	#NULL!	2	2	2	2	2	2	2	#NULL!
04674610401	11	12	12	56	2	1	1	1	1	18.9714	2	5	2	1	3	76.6667	75	74.6667	29	26	31	73	1	149.667	137.333	137.667	14.5	9	2	11	5	0	3.5	4	2	73	62.3333	63	101	95.7778	95.6667	2	2	2	2	2	2	2	#NULL!
04674610402	11	11	14	58	2	1	1	1	1	21.171	2	5	2	2	3	75.3333	#NULL!	77	26	23	31	74	2	127	#NULL!	127.667	7	7.5	0	3	2	0	4	5.5	0	51.6667	#NULL!	50.6667	92.5556	#NULL!	93.8889	2	2	2	2	2	2	2	#NULL!
04674610601	11	11	12	53	2	1	1	2	1	19.2	2	5	2	1	3	62.3333	60.6667	59.3333	20	21	23	69	1	110.667	97.3333	96.3333	11.5	10	11.5	7	7	7	4.5	3	4.5	48.3333	36.6667	37	78.4444	72.8889	71.6667	2	2	2	2	2	2	2	#NULL!
04674610602	11	12	11	47	2	1	1	1	1	16.9201	2	5	3	2	3	101.333	88.6667	100.667	34	22	22	68	2	184.667	150.333	168.333	7	7.5	2	4	3	0	3	4.5	2	83.3333	61.6667	67.6667	129.111	109.222	123.222	1	2	2	2	2	2	2	#NULL!
04674610802	11	22	11	57	2	1	1	1	1	25.6245	2	5	3	2	3	91	99.6667	#NULL!	20	25	26	90	2	171.333	183.667	#NULL!	10.5	8	8	7	5	6	3.5	3	2	80.3333	84	#NULL!	117.778	127.667	#NULL!	2	2	2	2	2	2	2	#NULL!
04674610901	14	11	#NULL!	47	2	1	1	1	1	22.2909	2	3	3	2	2	91.3333	#NULL!	#NULL!	19	14	#NULL!	76	2	166.333	#NULL!	#NULL!	8	17.5	#NULL!	5	11	#NULL!	3	6.5	#NULL!	75	#NULL!	#NULL!	116.333	#NULL!	#NULL!	2	2	2	2	2	2	2	#NULL!
04674610902	21	16	18	47	2	1	1	4	1	20.5879	2	5	2	1	3	80.3333	84	#NULL!	18	17	23	80	1	127	119.333	#NULL!	13.5	14.5	11	9	11	6	4.5	3.5	5	46.6667	35.3333	#NULL!	95.8889	95.7778	#NULL!	2	2	2	2	2	2	2	#NULL!
04674611001	14	14	13	72	4	1	1	1	5	16.8073	2	5	3	2	3	77.3333	75.3333	90.3333	24	10	17	71	2	121.333	118	148	6.5	1	0	4	1	0	2.5	0	0	44	42.6667	57.6667	92	89.5556	109.556	2	2	2	2	2	2	2	#NULL!
04674611101	17	11	16	61	3	1	1	1	1	19.8825	2	5	3	2	3	75.6667	71.6667	68	22	21	25	72	2	119.667	114	117.333	9.5	7	7.5	4	3	4	5.5	4	3.5	44	42.3333	49.3333	90.3333	85.7778	84.4444	2	2	2	2	2	2	2	#NULL!
04674611102	11	19	26	64	3	1	1	1	1	19.2216	2	2	3	1	3	74.6667	75.6667	78.6667	20	24	24	70	1	134.667	145	125.667	13	7.5	11.5	8	6	7	5	1.5	4.5	60	69.3333	47	94.6667	98.7778	94.3333	2	2	2	2	2	2	2	#NULL!
04674611201	11	11	12	61	3	1	1	1	1	24.1305	2	5	3	2	3	82.6667	71.6667	78	17	32	25	95	2	143.333	123.667	122.333	9	15.5	6.5	3	10	4	6	5.5	2.5	60.6667	52	44.3333	102.889	89	92.7778	2	2	2	2	2	2	2	#NULL!
04674611202	11	11	11	62	3	1	1	4	1	22.0181	1	5	3	1	1	98.6667	106.333	98.3333	16	17	14	82	1	167.333	161	166	15	15.5	13.5	11	11	10	4	4.5	3.5	68.6667	54.6667	67.6667	121.556	124.556	120.889	1	2	2	2	2	2	2	#NULL!
04674611301	11	17	16	55	2	1	1	1	1	25.2691	1	5	2	1	3	102.667	99.3333	97.3333	27	29	21	76	2	153.667	165	150	7.5	7	2	3	3	1	4.5	4	1	51	65.6667	52.6667	119.667	121.222	114.889	1	2	2	2	2	2	2	#NULL!
04674611302	11	11	11	56	2	1	1	1	1	19.3686	2	5	4	1	3	65.6667	67.3333	71	18	16	14	71	1	116.667	126.333	107	10.5	8.5	11	6	7	8	4.5	1.5	3	51	59	36	82.6667	87	83	2	2	2	2	2	2	2	#NULL!
04674611402	11	13	11	62	3	1	1	2	1	#NULL!	#NULL!	5	3	2	3	#NULL!	75.3333	87	#NULL!	26	26	#NULL!	2	#NULL!	148.333	154.667	#NULL!	6	1	#NULL!	4	1	#NULL!	2	0	#NULL!	73	67.6667	#NULL!	99.6667	109.556	1	2	2	2	2	2	2	#NULL!
04674611701	14	11	11	45	2	1	1	1	1	21.9108	2	2	2	2	3	94.3333	91	94.6667	30	34	27	80	2	140.667	133.333	124	11	9	8	6	6	5	5	3	3	46.3333	42.3333	29.3333	109.778	105.111	104.444	1	2	2	2	2	2	2	#NULL!
04674611801	11	11	15	53	2	1	1	1	5	26.1011	2	3	3	2	3	75.3333	92	91.3333	23	26	17	100	2	123.333	143	132.667	7	4.5	3.5	3	1	1	4	3.5	2.5	48	51	41.3333	91.3333	109	105.111	2	2	2	2	2	2	2	#NULL!
04674611902	11	11	11	51	2	1	1	4	1	19.1794	2	5	2	1	2	75.6667	81.3333	83	22	14	18	70	1	118.667	128.333	118.333	12	10.5	7.5	8	6	6	4	4.5	1.5	43	47	35.3333	90	97	94.7778	2	2	2	2	2	2	2	#NULL!
04674612001	11	11	11	60	3	1	1	4	5	20.8475	2	5	2	1	3	83.3333	88.6667	97.3333	21	19	15	90	1	123.667	130.667	142	12	15	17	8	10	10	4	5	7	40.3333	42	44.6667	96.7778	102.667	112.222	1	2	2	2	2	1	2	#NULL!
04674612101	14	14	11	62	3	1	1	2	5	20.4227	2	5	3	2	3	76.6667	74	80.6667	19	25	23	82	2	129	123.667	137.333	13.5	11.5	13	9	7	8	4.5	4.5	5	52.3333	49.6667	56.6667	94.1111	90.5556	99.5556	2	2	2	2	2	2	2	#NULL!
04674612201	12	14	14	66	4	1	1	1	5	26.0037	2	5	3	2	3	85.6667	66.6667	68	12	17	28	91	2	172	134.333	123	9.5	9	10	4	5	5	5.5	4	5	86.3333	67.6667	55	114.444	89.2222	86.3333	2	2	2	2	2	2	2	#NULL!
04674612401	11	15	23	65	4	1	1	4	1	23.2926	2	5	2	2	3	86.3333	86.6667	85.3333	19	24	22	85	2	195.667	185.333	166.333	10.5	13.5	7	6	8	5	4.5	5.5	2	109.333	98.6667	81	122.778	119.556	112.333	1	2	2	2	2	1	2	#NULL!
04674612402	11	23	#NULL!	68	4	1	1	4	1	27.2903	2	3	3	1	3	95.3333	79.6667	#NULL!	24	26	#NULL!	91	1	146	122.667	#NULL!	13	18	#NULL!	9	10	#NULL!	4	8	#NULL!	50.6667	43	#NULL!	112.222	94	#NULL!	2	2	2	2	2	2	2	#NULL!
04674612501	11	13	12	60	3	1	1	1	1	#NULL!	#NULL!	3	3	1	3	#NULL!	70	69	#NULL!	22	20	#NULL!	1	#NULL!	131.333	121.667	#NULL!	11	7	#NULL!	6	7	#NULL!	5	0	#NULL!	61.3333	52.6667	#NULL!	90.4444	86.5556	2	2	2	2	2	2	2	#NULL!
04674612502	14	26	25	58	2	1	1	1	1	28.9916	1	2	3	2	3	105	#NULL!	99.6667	24	30	28	91	2	153.667	#NULL!	128.667	8.5	2.5	5	3	1	2	5.5	1.5	3	48.6667	#NULL!	29	121.222	#NULL!	109.333	1	2	2	2	2	2	2	#NULL!
04674612602	11	22	13	49	2	1	1	2	1	19.2661	2	5	4	1	3	68.3333	71	74	27	24	28	64	1	114	109.333	109.667	9.5	7.5	7.5	6	5	6	3.5	2.5	1.5	45.6667	38.3333	35.6667	83.5556	83.7778	85.8889	2	2	2	2	2	1	2	#NULL!
04674612701	11	11	11	62	3	1	1	4	5	21.9479	2	6	3	1	1	107	#NULL!	94	20	15	13	76	1	158	#NULL!	143	14.5	9.5	13	10	7	10	4.5	2.5	3	51	#NULL!	49	124	#NULL!	110.333	2	2	2	2	2	2	2	#NULL!
04674612801	11	15	#NULL!	68	4	1	1	2	1	21.9886	2	5	5	1	3	99.3333	88	#NULL!	25	28	#NULL!	76	1	156.333	143.333	#NULL!	10.5	13.5	#NULL!	6	10	#NULL!	4.5	3.5	#NULL!	57	55.3333	#NULL!	118.333	106.444	#NULL!	1	2	2	2	2	2	2	#NULL!
04674612802	11	22	14	64	3	1	1	2	1	19.6389	2	5	3	2	2	76.3333	94	77.6667	23	26	15	74	2	110.333	175.667	109.667	11	13.5	8.5	7	10	5	4	3.5	3.5	34	81.6667	32	87.6667	121.222	88.3333	2	2	2	2	2	2	2	#NULL!
04674612901	17	19	19	59	2	1	1	1	1	22.2635	2	5	3	2	3	80	87	70	33	32	10	81	2	142.333	138.667	130.667	6	7.5	3	3	5	1	3	2.5	2	62.3333	51.6667	60.6667	100.778	104.222	90.2222	2	2	2	2	2	2	1	#NULL!
04674612902	11	12	15	58	2	1	1	2	1	20.6767	2	5	4	1	2	74.3333	67.3333	81.3333	23	24	22	71	1	124.333	112.667	130.333	10	15	4	6	9	1	4	6	3	50	45.3333	49	91	82.4444	97.6667	2	2	2	2	2	2	2	#NULL!
04674613001	14	12	11	52	2	1	1	1	1	32.747	2	5	4	2	3	104.5	87.3333	105.667	21	15	25	115	2	186	159.667	159.333	11	9	7.5	5	5	4	6	4	3.5	81.5	72.3333	53.6667	131.667	111.444	123.556	1	2	2	2	2	2	2	#NULL!
04674613002	11	13	11	55	2	1	1	1	1	21.4282	2	5	3	1	3	89.6667	73	75	19	14	19	82	1	149.333	130	129.333	12.5	10.5	9	7	8	6	5.5	2.5	3	59.6667	57	54.3333	109.556	92	93.1111	1	2	2	2	2	2	2	#NULL!
04674613101	11	12	13	47	2	1	1	4	4	19.7979	2	5	2	1	3	85.6667	67.3333	69.3333	20	28	30	74	1	135.333	129	96	13.5	10	11	11	6	6	2.5	4	5	49.6667	61.6667	26.6667	102.222	87.8889	78.2222	2	2	2	2	2	2	2	#NULL!
04674613201	17	17	17	63	3	1	1	1	5	20.103	2	5	2	2	3	78	77	69.6667	31	24	32	69	2	136	135.333	128.333	10	17	9.5	5	10	5	5	7	4.5	58	58.3333	58.6667	97.3333	96.4444	89.2222	2	2	2	2	2	2	2	#NULL!
04674620101	11	11	15	51	2	1	1	7	5	21.8062	2	5	3	1	2	#NULL!	91.3333	93.3333	18	15	23	77	1	#NULL!	155	153	13	10.5	11	9	6	7	4	4.5	4	#NULL!	63.6667	59.6667	#NULL!	112.556	113.222	1	2	2	2	2	2	2	#NULL!
04674620201	11	12	12	48	2	1	1	1	1	#NULL!	#NULL!	5	4	1	2	#NULL!	87	76	#NULL!	25	23	#NULL!	1	#NULL!	124	109.333	#NULL!	10.5	5	#NULL!	8	2	#NULL!	2.5	3	#NULL!	37	33.3333	#NULL!	99.3333	87.1111	2	2	2	2	2	1	2	#NULL!
04674620202	14	16	17	46	2	1	1	2	1	24.5674	2	5	2	2	3	57.6667	55.6667	68.3333	22	22	19	89	2	102.333	96.3333	103.667	5.5	10	2.5	3	7	1	2.5	3	1.5	44.6667	40.6667	35.3333	72.5556	69.2222	80.1111	1	2	2	2	2	2	2	#NULL!
04674620301	11	15	13	46	2	1	1	5	1	22.3389	2	5	2	2	3	118	#NULL!	116.667	26	26	23	70	2	195.667	#NULL!	195	8	11.5	7	6	6	5	2	5.5	2	77.6667	#NULL!	78.3333	143.889	#NULL!	142.778	1	2	2	2	2	2	2	#NULL!
04674620302	11	12	12	50	2	1	1	6	1	#NULL!	#NULL!	5	#NULL!	1	1	#NULL!	93	#NULL!	#NULL!	21	23	#NULL!	1	#NULL!	129	#NULL!	#NULL!	7	9.5	#NULL!	5	6	#NULL!	2	3.5	#NULL!	36	#NULL!	#NULL!	105	#NULL!	2	2	2	2	2	2	2	#NULL!
04674620401	11	12	11	48	2	1	1	4	1	25.8225	2	5	3	2	3	81.6667	72.6667	76.3333	17	23	16	84	2	130	113.333	122.333	11	13	13	7	8	7	4	5	6	48.3333	40.6667	46	97.7778	86.2222	91.6667	2	2	2	2	2	2	2	#NULL!
04674620402	12	11	11	48	2	1	1	5	1	22.6085	2	5	3	1	3	75.6667	94.6667	#NULL!	12	15	13	82	1	116.333	146	#NULL!	9	10	14.5	5	6	11	4	4	3.5	40.6667	51.3333	#NULL!	89.2222	111.778	#NULL!	2	2	2	2	2	2	2	#NULL!
04674620501	11	11	10	63	3	1	1	2	1	26.0808	2	3	4	1	1	80.3333	#NULL!	90.3333	23	17	15	91	1	125.667	#NULL!	140.333	5	12	11	4	7	6	1	5	5	45.3333	#NULL!	50	95.4444	#NULL!	107	1	2	2	2	2	2	2	1
04674620502	14	14	11	59	2	1	1	1	1	22.4833	2	5	3	2	3	65.3333	64.3333	66.3333	15	20	16	89	2	122.333	119.667	114.667	8	7	5	4	3	5	4	4	0	57	55.3333	48.3333	84.3333	82.7778	82.4444	2	2	2	2	2	2	2	#NULL!
04674620601	11	12	11	51	2	1	1	4	5	28.8126	2	5	3	2	3	60.6667	64.3333	62	33	32	32	104	2	105	108.333	107.333	15	17	17.5	7	10	10	8	7	7.5	44.3333	44	45.3333	75.4444	79	77.1111	2	2	2	2	2	2	2	#NULL!
04674620701	11	11	19	47	2	1	1	4	1	26.4308	2	5	2	2	2	74.6667	70.3333	72	16	23	33	93	2	110.667	104	109.333	19	10.5	9.5	11	8	7	8	2.5	2.5	36	33.6667	37.3333	86.6667	81.5556	84.4444	2	2	2	2	2	2	2	#NULL!
04674620702	11	11	11	51	2	1	1	5	1	17.2735	2	5	1	1	3	71	75	68.3333	#NULL!	16	25	72	1	124.667	114.333	112.667	#NULL!	16	13	#NULL!	11	10	#NULL!	5	3	53.6667	39.3333	44.3333	88.8889	88.1111	83.1111	1	2	2	2	2	2	2	#NULL!
04674620801	11	11	11	67	4	1	1	5	5	21.3994	2	5	2	2	3	102.667	99	99	15	12	14	89	2	188.667	188.333	194	15	17.5	18	10	11	11	5	6.5	7	86	89.3333	95	131.333	128.778	130.667	2	2	2	1	2	2	2	#NULL!
04674620901	11	11	11	60	3	1	1	1	1	20.9262	2	5	1	2	3	68	68.6667	67.3333	25	17	23	86	2	129	124	113.667	7.5	6.5	8.5	4	4	5	3.5	2.5	3.5	61	55.3333	46.3333	88.3333	87.1111	82.7778	2	2	2	2	2	2	2	#NULL!
04674620902	11	11	11	61	3	1	1	4	1	23.7332	2	5	3	1	1	81.3333	59.3333	65	22	18	11	96	1	120.333	123	163.667	14.5	11.5	10.5	7	8	9	7.5	3.5	1.5	39	63.6667	98.6667	94.3333	80.5556	97.8889	1	2	2	2	2	2	2	#NULL!
04674621001	11	11	11	46	2	1	1	5	1	21.8633	1	5	3	2	2	66.3333	#NULL!	71.6667	23	13	19	74	2	107.333	#NULL!	114.667	12	14	13	7	8	7	5	6	6	41	#NULL!	43	80	#NULL!	86	2	2	2	2	2	2	2	#NULL!
04674621002	11	11	11	47	2	1	1	4	1	20.6728	2	5	4	1	2	70.6667	#NULL!	73	20	23	15	77	1	107	#NULL!	112.333	9.5	11	8	6	7	6	3.5	4	2	36.3333	#NULL!	39.3333	82.7778	#NULL!	86.1111	2	2	2	2	2	2	2	#NULL!
04674621101	11	11	11	50	2	1	1	5	1	29.1782	2	5	2	1	2	85	76	86.3333	20	16	16	99	1	137.667	131.333	142.333	14	16	15	10	11	11	4	5	4	52.6667	55.3333	56	102.556	94.4444	105	1	2	2	1	2	2	2	#NULL!
04674621102	11	11	11	46	2	1	1	4	1	25.9619	1	5	2	2	2	81.6667	67.3333	72.6667	15	16	20	93	2	121	102.333	115.667	16.5	19	16	11	11	11	5.5	8	5	39.3333	35	43	94.7778	79	87	2	2	2	2	2	2	2	#NULL!
04674621201	18	11	11	56	2	1	1	1	1	23.399	2	5	2	2	3	97	80.6667	83.3333	22	22	8	83	2	181	150.333	142.667	6.5	15	4.5	3	8	3	3.5	7	1.5	84	69.6667	59.3333	125	103.889	103.111	1	2	2	2	2	2	2	#NULL!
04674621301	11	11	#NULL!	71	4	1	1	2	5	24.0886	2	5	1	2	3	72	78.6667	#NULL!	27	25	#NULL!	95	2	139.667	143	#NULL!	8	6.5	#NULL!	5	5	#NULL!	3	1.5	#NULL!	67.6667	64.3333	#NULL!	94.5556	100.111	#NULL!	2	2	2	2	2	2	2	#NULL!
04674621502	11	12	12	45	2	1	1	1	1	#NULL!	#NULL!	6	#NULL!	1	1	#NULL!	#NULL!	84.6667	#NULL!	28	18	#NULL!	1	#NULL!	#NULL!	133.667	#NULL!	8	4.5	#NULL!	2	2	#NULL!	6	2.5	#NULL!	#NULL!	49	#NULL!	#NULL!	101	2	2	2	2	2	2	2	#NULL!
04674621601	11	11	11	51	2	1	1	5	1	19.477	2	1	2	1	1	92	78	90.3333	19	12	19	80	1	138.667	115	127.333	16.5	15.5	16.5	11	11	9	5.5	4.5	7.5	46.6667	37	37	107.556	90.3333	102.667	2	2	2	2	2	2	2	#NULL!
04674621602	11	11	11	49	2	1	1	4	1	32.3568	2	5	2	2	3	91.3333	82.6667	83.6667	18	23	23	100.4	2	158	131.333	133	14	14.5	13	8	10	9	6	4.5	4	66.6667	48.6667	49.3333	113.556	98.8889	100.111	1	2	2	1	2	2	2	#NULL!
04674621701	11	11	11	49	2	1	1	5	1	21.0068	2	5	4	1	2	69.6667	#NULL!	59	23	21	19	90	1	106.667	#NULL!	98.3333	14.5	10	14.5	10	7	10	4.5	3	4.5	37	#NULL!	39.3333	82	#NULL!	72.1111	2	2	2	2	2	2	2	#NULL!
04674621702	11	11	26	47	2	1	1	1	1	22.4609	2	5	2	2	3	68	72.3333	67	24	27	27	82	2	109.667	110	108	5.5	4	1	4	2	1	1.5	2	0	41.6667	37.6667	41	81.8889	84.8889	80.6667	2	2	2	2	2	2	2	#NULL!
04674621801	11	11	11	49	2	1	1	5	1	27.9008	2	5	3	2	3	66	67.6667	#NULL!	20	15	22	86	2	116	115.667	#NULL!	11.5	7.5	9.5	7	4	6	4.5	3.5	3.5	50	48	#NULL!	82.6667	83.6667	#NULL!	2	2	2	2	2	2	2	#NULL!
04674621802	11	12	24	51	2	1	1	7	1	27.3523	2	5	2	1	1	78	#NULL!	#NULL!	19	29	27	89	1	126	#NULL!	#NULL!	16.5	13.5	10.5	11	8	6	5.5	5.5	4.5	48	#NULL!	#NULL!	94	#NULL!	#NULL!	2	2	2	1	2	2	2	#NULL!
04674621901	11	21	11	64	3	1	1	1	1	33.2778	1	2	2	2	3	86.6667	87	85	28	17	26	108	2	170	178.333	137	4	3.5	7.5	2	2	3	2	1.5	4.5	83.3333	91.3333	52	114.444	117.444	102.333	2	2	2	2	2	2	2	#NULL!
04674622001	11	13	13	57	2	1	1	1	1	23.3832	2	5	2	2	3	86	73.6667	104	24	23	16	90	2	123	115.333	186.333	7.5	7	11.5	5	3	6	2.5	4	5.5	37	41.6667	82.3333	98.3333	87.5556	131.444	1	2	2	2	2	2	2	#NULL!
04674622002	11	11	14	58	2	1	1	1	1	20.3383	2	5	2	1	2	74.3333	60	63	17	17	16	90	1	111.333	100	99.6667	10.5	13	11.5	6	8	8	4.5	5	3.5	37	40	36.6667	86.6667	73.3333	75.2222	2	2	2	2	2	2	2	#NULL!
04674622101	11	14	13	66	4	1	1	1	5	22.0255	2	5	1	2	3	81.3333	80	84.6667	18	20	23	86	2	175.667	143.333	143	5.5	5	6.5	2	2	5	3.5	3	1.5	94.3333	63.3333	58.3333	112.778	101.111	104.111	2	2	2	2	2	2	2	#NULL!
04674622201	11	11	13	69	4	1	1	1	1	19.0677	2	5	2	2	3	80	85.3333	67	18	10	20	73	2	143.667	160	112	2	6.5	5	1	5	2	1	1.5	3	63.6667	74.6667	45	101.222	110.222	82	2	2	2	2	2	2	2	#NULL!
04674622202	26	17	20	74	4	1	1	1	1	30.2278	2	5	1	1	1	93.3333	#NULL!	66	17	10	18	105	1	149	#NULL!	106.333	9	6	7	6	5	5	3	1	2	55.6667	#NULL!	40.3333	111.889	#NULL!	79.4444	1	2	2	2	2	2	1	#NULL!
04674622301	11	11	16	48	2	1	1	1	1	29.1028	2	5	5	2	3	65	69.3333	67.6667	20	24	23	96	2	113.333	120.333	116.333	5	5	10.5	2	3	6	3	2	4.5	48.3333	51	48.6667	81.1111	86.3333	83.8889	2	2	2	2	2	1	2	#NULL!
04674622401	11	11	14	51	2	1	1	1	5	23.7701	2	2	2	2	2	68	64	57	26	24	30	85	2	129.333	117.667	107	13	13	13	10	10	7	3	3	6	61.3333	53.6667	50	88.4444	81.8889	73.6667	2	2	2	2	2	2	2	#NULL!
04674622501	11	16	12	50	2	1	1	1	1	24.0793	2	5	2	2	3	93.3333	76.6667	90.3333	23	14	16	80	2	128.667	118.667	135	7.5	6	3	2	3	2	5.5	3	1	35.3333	42	44.6667	105.111	90.6667	105.222	2	2	2	2	2	2	2	#NULL!
04674622502	11	11	14	54	2	1	1	5	1	25.4593	2	5	3	1	3	74	#NULL!	62.6667	20	15	28	89	1	117	#NULL!	112.667	9	10	6	5	8	6	4	2	0	43	#NULL!	50	88.3333	#NULL!	79.3333	2	2	2	2	2	1	2	#NULL!
04674622601	12	11	11	58	2	1	1	1	1	18.946	2	5	5	2	3	86.6667	76.6667	97	17	23	16	86	2	152.667	119.667	149.667	8	5	3.5	4	2	1	4	3	2.5	66	43	52.6667	108.667	91	114.556	2	2	2	2	2	2	2	#NULL!
04674622602	11	11	11	64	3	1	1	2	1	21.177	2	5	5	2	2	63	61.3333	56.6667	16	21	21	71	1	106.333	102.667	93	10	12	10.5	6	7	6	4	5	4.5	43.3333	41.3333	36.3333	77.4444	75.1111	68.7778	2	2	2	2	2	2	2	#NULL!
04674622701	20	26	24	53	2	1	1	1	1	27.036	2	5	4	2	3	93.3333	94.3333	86.3333	25	37	29	88	2	170	155	138	5	3.5	3.5	3	1	2	2	2.5	1.5	76.6667	60.6667	51.6667	118.889	114.556	103.556	1	2	2	2	2	2	2	#NULL!
04674622702	11	11	11	54	2	1	1	2	1	21.4364	2	5	4	1	2	64.6667	67.3333	62.3333	20	28	31	76	1	115.333	118.333	94.6667	9	15	13.5	5	11	9	4	4	4.5	50.6667	51	32.3333	81.5556	84.3333	73.1111	2	2	2	2	2	2	2	#NULL!
04674622801	29	11	18	52	2	1	1	1	1	23.9109	2	5	2	2	3	83	72	78	33	29	20	85	2	141.333	125.667	123.333	6.5	6.5	8	4	5	5	2.5	1.5	3	58.3333	53.6667	45.3333	102.444	89.8889	93.1111	2	2	2	2	2	1	2	#NULL!
04674622802	11	11	11	56	2	1	1	2	1	#NULL!	#NULL!	5	4	1	3	#NULL!	83.6667	96	#NULL!	19	16	#NULL!	1	#NULL!	147.333	150	#NULL!	6.5	8.5	#NULL!	5	5	#NULL!	1.5	3.5	#NULL!	63.6667	54	#NULL!	104.889	114	1	2	2	2	2	2	2	#NULL!
04674622901	11	11	11	56	2	1	1	1	1	27.2033	2	5	3	2	3	82	63.3333	78	19	20	12	91	2	178.333	108	150	11.5	11.5	13.5	7	7	10	4.5	4.5	3.5	96.3333	44.6667	72	114.111	78.2222	102	2	2	2	2	2	2	2	#NULL!
04674622902	11	13	13	60	3	1	1	1	1	29.617	1	5	5	1	2	88	83	88.3333	29	16	25	102	1	155.333	137.333	137.667	5.5	13.5	12	4	11	9	1.5	2.5	3	67.3333	54.3333	49.3333	110.444	101.111	104.778	1	2	2	2	2	2	2	1
04674630101	12	12	12	58	2	1	1	2	1	25.9046	1	5	5	1	2	92	73.3333	96	34	18	19	92	1	159	135.667	162.333	7.5	8.5	9	6	5	5	1.5	3.5	4	67	62.3333	66.3333	114.333	94.1111	118.111	1	2	2	2	2	2	1	#NULL!
04674630102	11	14	13	57	2	1	1	1	1	28.418	2	5	5	2	2	86.6667	79.3333	87.6667	28	26	25	91	2	138	134	143.333	8	7.5	6	5	5	4	3	2.5	2	51.3333	54.6667	55.6667	103.778	97.5556	106.222	2	2	2	1	2	2	2	#NULL!
04674630201	11	12	11	63	3	1	1	4	1	22.7914	2	5	2	1	3	69.3333	71.6667	72.6667	19	27	25	91	1	110.667	111.333	105.333	15.5	15.5	12.5	11	10	9	4.5	5.5	3.5	41.3333	39.6667	32.6667	83.1111	84.8889	83.5556	2	2	2	2	2	2	2	#NULL!
04674630202	14	13	16	57	2	1	1	1	1	22.46	1	5	5	2	3	66	68.3333	71.6667	27	28	25	76	2	111	110.333	130	9	12.5	8	5	7	6	4	5.5	2	45	42	58.3333	81	82.3333	91.1111	2	2	2	2	2	2	2	#NULL!
04674630302	11	13	22	47	2	1	1	1	1	21.0993	2	5	4	2	3	91.3333	96.6667	90.3333	21	20	25	75	2	182.667	168.667	157	8	7	3	5	3	2	3	4	1	91.3333	72	66.6667	121.778	120.667	112.556	1	2	2	2	2	2	2	#NULL!
04674630401	11	11	12	60	3	1	1	2	1	23.2241	2	5	2	2	2	64	70.3333	56.6667	17	20	18	86	2	100	111.333	95.6667	9.5	16	9	5	11	6	4.5	5	3	36	41	39	76	84	69.6667	2	2	2	2	2	2	2	#NULL!
04674630402	11	11	14	67	4	1	1	8	1	19.6997	2	5	2	1	3	97.6667	83	67.3333	17	19	20	93	1	176.333	136.667	110.333	17.5	19	15	10	10	11	7.5	9	4	78.6667	53.6667	43	123.889	100.889	81.6667	2	2	2	2	2	2	2	#NULL!
04674630501	11	11	16	65	4	1	1	2	5	18.0172	2	5	3	2	3	#NULL!	93	93.6667	26	13	26	66	2	#NULL!	197	199.333	5.5	1	3	3	0	2	2.5	1	1	#NULL!	104	105.667	#NULL!	127.667	128.889	2	2	2	2	2	2	2	#NULL!
04674630601	11	12	16	60	3	1	1	1	1	19.0718	2	6	2	2	3	78.3333	81.3333	77.6667	18	14	16	72	2	144	126.667	126	3	5.5	2	1	4	2	2	1.5	0	65.6667	45.3333	48.3333	100.222	96.4444	93.7778	2	2	2	2	2	2	2	#NULL!
04674630602	11	11	11	64	3	1	1	1	1	22.6974	2	5	1	1	3	69	65	75	15	20	16	79	1	119.333	99.6667	139.667	2	9.5	2	1	5	2	1	4.5	0	50.3333	34.6667	64.6667	85.7778	76.5556	96.5556	2	2	2	2	2	2	2	#NULL!
04674630701	11	11	14	68	4	1	2	7	1	23.1009	2	5	2	1	3	#NULL!	61	55.6667	26	13	15	94	1	#NULL!	172	172.667	11	13.5	13.5	7	11	9	4	2.5	4.5	#NULL!	111	117	#NULL!	98	94.6667	1	2	2	2	2	1	2	#NULL!
04674630702	11	12	17	64	3	1	1	1	1	22.4953	2	5	5	2	3	88.3333	92.3333	#NULL!	24	22	32	85	2	157.333	167	#NULL!	7	11.5	7.5	2	10	4	5	1.5	3.5	69	74.6667	#NULL!	111.333	117.222	#NULL!	1	2	2	2	2	2	2	#NULL!
04674630801	14	18	15	59	2	1	1	1	1	21.4629	1	5	4	2	3	86.6667	75	87	33	33	40	75	2	179.667	165	197	4	1	1	1	0	0	3	1	1	93	90	110	117.667	105	123.667	1	2	2	2	1	1	2	#NULL!
04674630802	11	22	20	61	3	1	1	2	1	22.2857	2	2	3	1	1	75.6667	87	88	25	34	30	96	1	128.333	150	166	9	4.5	8	6	3	6	3	1.5	2	52.6667	63	78	93.2222	108	114	2	2	2	2	1	2	2	#NULL!
04674630901	13	17	12	57	2	1	1	1	1	26.1392	2	5	5	2	3	73.3333	70.6667	79.6667	14	27	16	97	2	140	130.667	158	11.5	4.5	5	5	1	1	6.5	3.5	4	66.6667	60	78.3333	95.5556	90.6667	105.778	2	2	2	2	2	2	2	#NULL!
04674630902	11	11	14	61	3	1	1	2	1	20.6537	2	5	4	1	3	84.3333	87.3333	86	23	30	29	77	1	137.333	137	143.667	13.5	16	12.5	9	11	9	4.5	5	3.5	53	49.6667	57.6667	102	103.889	105.222	1	2	2	2	2	2	1	#NULL!
04674631001	11	11	13	48	2	1	1	1	1	33.0687	2	5	3	2	3	86.6667	73.6667	102.667	19	29	24	98	2	133.667	136	152.333	10	10.5	10.5	4	6	6	6	4.5	4.5	47	62.3333	49.6667	102.333	94.4444	119.222	1	2	2	1	1	2	2	#NULL!
04674631002	11	11	11	48	2	1	1	5	1	#NULL!	#NULL!	5	3	1	2	#NULL!	62	80	#NULL!	30	23	#NULL!	1	#NULL!	107	129	#NULL!	10.5	10.5	#NULL!	8	7	#NULL!	2.5	3.5	#NULL!	45	49	#NULL!	77	96.3333	2	2	2	2	2	2	2	#NULL!
04674631101	11	14	11	45	2	1	1	2	5	24.1548	2	5	3	2	3	59.6667	69	83	29	33	28	81	2	118	116.333	143	8	7.5	11.5	5	4	7	3	3.5	4.5	58.3333	47.3333	60	79.1111	84.7778	103	2	2	2	2	2	2	2	#NULL!
04674631202	11	11	11	63	3	1	1	1	1	#NULL!	#NULL!	5	3	2	3	#NULL!	68.6667	66.6667	#NULL!	10	21	#NULL!	2	#NULL!	116.667	118.333	#NULL!	5	10	#NULL!	3	8	#NULL!	2	2	#NULL!	48	51.6667	#NULL!	84.6667	83.8889	2	2	2	2	2	2	2	#NULL!
04674631302	13	#NULL!	21	48	2	1	1	1	1	25.6233	2	5	3	2	3	74	75	76.3333	32	#NULL!	22	87	2	112	111.667	121	6	#NULL!	4	4	#NULL!	4	2	#NULL!	0	38	36.6667	44.6667	86.6667	87.2222	91.2222	2	2	2	2	2	2	1	#NULL!
04674631401	11	11	11	59	2	1	1	1	1	25.7247	2	5	3	2	3	64.3333	69	73	29	27	26	99	2	119	121	134.667	7	6	4	3	3	3	4	3	1	54.6667	52	61.6667	82.5556	86.3333	93.5556	2	2	2	2	2	2	2	#NULL!
04674631402	11	11	15	63	3	1	1	2	1	22.3958	2	5	2	1	3	78	85.3333	82	27	28	28	100	1	130.667	151.667	170	9.5	6	10.5	5	5	9	4.5	1	1.5	52.6667	66.3333	88	95.5556	107.444	111.333	2	2	2	2	2	2	2	#NULL!
04674631501	11	11	11	47	2	1	1	5	1	28.4655	2	5	2	2	3	71.3333	75.3333	74.3333	20	24	25	95	2	113.667	115.333	125.333	13.5	12	11.5	9	6	6	4.5	6	5.5	42.3333	40	51	85.4444	88.6667	91.3333	1	2	2	2	2	2	2	#NULL!
04674631502	11	11	11	50	2	1	1	5	1	25.0701	2	5	4	1	2	88.3333	86	90.6667	20	26	25	97	1	131.333	116.667	122	11	11.5	16.5	7	8	11	4	3.5	5.5	43	30.6667	31.3333	102.667	96.2222	101.111	2	2	2	2	2	2	2	#NULL!
04674631601	17	11	17	56	2	1	1	1	5	23.1434	1	5	3	2	3	98	95	99	33	26	21	84	2	186	179.667	192.667	7.5	17	5.5	4	11	4	3.5	6	1.5	88	84.6667	93.6667	127.333	123.222	130.222	1	2	2	2	2	2	2	#NULL!
04674631701	11	12	12	52	2	1	1	1	1	#NULL!	#NULL!	5	2	1	3	#NULL!	93	88.3333	#NULL!	24	16	#NULL!	1	#NULL!	158.667	146.333	#NULL!	8	10	#NULL!	4	6	#NULL!	4	4	#NULL!	65.6667	58	#NULL!	114.889	107.667	1	2	2	2	2	1	2	#NULL!
04674631702	11	11	12	50	2	1	1	1	1	24.5143	1	5	4	2	3	95.6667	73	85	18	20	25	93	2	146.667	111.333	117.667	8	8	6	4	6	5	4	2	1	51	38.3333	32.6667	112.667	85.7778	95.8889	2	2	2	2	2	2	2	#NULL!
04674631802	11	11	11	68	4	1	1	4	1	24.4332	2	5	2	1	3	82.6667	83	84.3333	13	13	16	80	1	144.667	136.667	155.333	14.5	13	16.5	11	9	10	3.5	4	6.5	62	53.6667	71	103.333	100.889	108	2	2	2	2	2	2	2	#NULL!
04674631901	17	15	20	62	3	1	1	1	1	20.6185	2	5	2	2	3	72.3333	81.3333	80	17	26	26	79	2	122.667	146	129.667	4	4	6	0	3	3	4	1	3	50.3333	64.6667	49.6667	89.1111	102.889	96.5556	2	2	2	2	2	2	2	#NULL!
04674631902	11	15	#NULL!	66	4	1	1	4	1	19.8617	2	5	2	1	2	86.3333	#NULL!	#NULL!	25	15	#NULL!	74	1	154	#NULL!	#NULL!	12.5	9	#NULL!	10	6	#NULL!	2.5	3	#NULL!	67.6667	#NULL!	#NULL!	108.889	#NULL!	#NULL!	1	2	2	2	1	2	1	#NULL!
04674632002	11	11	11	64	3	1	1	4	1	30.218	2	5	2	2	3	85.3333	78.6667	81	21	20	25	97	2	119	135	139	13.5	13	12.5	9	11	9	4.5	2	3.5	33.6667	56.3333	58	96.5556	97.4444	100.333	2	2	2	2	2	2	2	#NULL!
04674632102	11	11	11	46	2	1	1	5	1	22.1187	2	5	2	1	2	68	93.6667	#NULL!	23	12	20	76	1	109.333	136.333	#NULL!	13.5	12.5	11	10	10	6	3.5	2.5	5	41.3333	42.6667	#NULL!	81.7778	107.889	#NULL!	2	2	2	2	2	2	2	#NULL!
04674632201	11	11	11	57	2	1	1	1	5	25.4687	2	5	3	2	3	73	77.6667	78.6667	21	10	18	89	2	114	116.333	115.667	7.5	6.5	3	3	4	1	4.5	2.5	2	41	38.6667	37	86.6667	90.5556	91	2	2	2	2	2	2	2	#NULL!
04674632301	11	11	16	49	2	1	1	1	1	22.4204	2	5	4	2	3	72.3333	69	66	14	25	26	79	2	131.667	118.333	116	4.5	10.5	8.5	1	4	4	3.5	6.5	4.5	59.3333	49.3333	50	92.1111	85.4444	82.6667	2	2	2	2	2	2	2	#NULL!
04674632401	11	14	16	63	3	1	1	2	1	21.8788	2	5	2	1	2	89.6667	87	86.6667	15	25	16	83	1	136.667	145.333	143	10.5	10	4.5	5	7	2	5.5	3	2.5	47	58.3333	56.3333	105.333	106.444	105.444	1	2	2	2	2	2	2	#NULL!
04674632402	11	11	11	57	2	1	1	1	1	20.612	2	5	3	2	3	82	81	91.6667	26	22	14	70	2	136.667	145.667	161.667	8	7	4.5	5	5	2	3	2	2.5	54.6667	64.6667	70	100.222	102.556	115	1	2	2	2	2	2	2	#NULL!
04674632501	11	11	15	59	2	1	1	5	1	22.4898	2	5	3	1	2	85	97.3333	78	26	24	23	75	1	135	159.333	128.667	13	9	13	9	6	9	4	3	4	50	62	50.6667	101.667	118	94.8889	1	2	2	2	2	2	2	#NULL!
04674632502	11	22	17	57	2	1	1	2	1	18.3616	2	5	4	2	3	63.6667	97.3333	77.3333	29	35	29	80	2	108.667	159.333	124.667	10	12	11	6	8	8	4	4	3	45	62	47.3333	78.6667	118	93.1111	2	2	2	2	2	2	2	#NULL!
04674632601	14	18	16	64	3	1	1	2	5	27.6185	2	5	3	2	3	91	92.6667	85	27	27	25	93	2	171.333	149	124	2.5	2	4.5	1	1	2	1.5	1	2.5	80.3333	56.3333	39	117.778	111.444	98	1	2	2	2	2	2	2	1
04674632701	11	11	11	49	2	1	1	5	1	26.7758	2	5	4	1	2	86.6667	100.333	91.3333	18	17	19	98	1	140.333	161	136	12.5	10.5	10.5	8	5	7	4.5	5.5	3.5	53.6667	60.6667	44.6667	104.556	120.556	106.222	1	2	2	2	2	2	2	#NULL!
04674632702	11	11	11	48	2	1	1	4	1	27.5294	2	5	4	2	3	62.3333	76.6667	72.3333	23	15	17	89	2	112.667	130.667	117.333	10.5	8	11.5	5	5	6	5.5	3	5.5	50.3333	54	45	79.1111	94.6667	87.3333	2	2	2	2	2	2	2	#NULL!
04674632801	11	15	11	70	4	1	1	1	5	24.3232	2	5	4	2	3	67.6667	74.6667	79.6667	23	23	24	95	2	114.333	135	128	12	13.5	7	9	10	6	3	3.5	1	46.6667	60.3333	48.3333	83.2222	94.7778	95.7778	2	2	2	2	2	2	1	#NULL!
05160610101	11	11	11	69	4	1	1	1	1	21.8146	2	5	5	2	1	56	63.3333	58.3333	14	23	13	76	2	86.6667	103.333	97	0.5	4	0	0	1	0	0.5	3	0	30.6667	40	38.6667	66.2222	76.6667	71.2222	2	2	2	2	2	2	2	#NULL!
05160610102	13	11	12	72	4	1	1	2	1	19.2573	1	5	2	1	1	76	84	87.6667	14	25	17	73.6	1	124.333	156	140	3	8	1	3	7	1	0	1	0	48.3333	72	52.3333	92.1111	108	105.111	2	2	2	2	2	2	2	#NULL!
05160610201	17	12	18	75	4	1	1	2	5	20.8798	1	5	5	2	3	53.3333	56.6667	60.6667	33	30	31	81.2	2	122	107	132	1	4.5	1	1	2	1	0	2.5	0	68.6667	50.3333	71.3333	76.2222	73.4444	84.4444	2	2	2	2	2	2	2	#NULL!
05160610301	12	11	11	78	4	1	1	1	5	20.1632	2	5	3	1	1	55.6667	61	#NULL!	19	20	11	81.8	1	103.333	103	#NULL!	4	10.5	2	3	5	1	1	5.5	1	47.6667	42	#NULL!	71.5556	75	#NULL!	2	2	2	2	2	2	2	#NULL!
05160610401	14	11	12	75	4	1	1	4	1	18.7729	1	5	2	1	1	56.6667	77.6667	64.6667	19	#NULL!	17	73	1	97.3333	131	109.333	10.5	#NULL!	7.5	9	#NULL!	6	1.5	#NULL!	1.5	40.6667	53.3333	44.6667	70.2222	95.4444	79.5556	2	2	2	2	2	2	2	#NULL!
05160610402	11	11	11	74	4	1	1	1	1	19.8805	2	5	3	2	1	78.3333	69	69	20	24	22	76	2	145.333	116	111.667	4	3.5	1	2	0	1	2	3.5	0	67	47	42.6667	100.667	84.6667	83.2222	2	2	2	2	2	2	2	#NULL!
05160610601	11	11	11	60	3	1	1	4	5	21.8578	2	5	3	1	1	66.3333	84.6667	#NULL!	11	23	15	77.8	1	112.333	136.333	#NULL!	11	11	10	10	11	10	1	0	0	46	51.6667	#NULL!	81.6667	101.889	#NULL!	2	2	2	2	2	2	2	#NULL!
05160610701	11	11	11	68	4	1	1	5	1	22.021	1	5	4	1	1	62	69.6667	66	11	11	16	81	1	112	116	115.333	11.5	10	11.5	8	6	10	3.5	4	1.5	50	46.3333	49.3333	78.6667	85.1111	82.4444	2	2	1	2	2	1	2	#NULL!
05160610702	14	12	20	67	4	1	3	4	1	23.0484	2	5	3	2	3	62	66.6667	83.3333	16	21	15	86.8	2	111	100.333	132.667	12.5	10.5	8.5	11	7	6	1.5	3.5	2.5	49	33.6667	49.3333	78.3333	77.8889	99.7778	2	2	2	2	2	2	2	#NULL!
05160610801	16	15	#NULL!	67	4	1	1	4	1	22.5516	2	5	4	1	1	85	77.6667	#NULL!	23	12	#NULL!	79.2	1	125.667	145.333	#NULL!	10	12	#NULL!	9	10	#NULL!	1	2	#NULL!	40.6667	67.6667	#NULL!	98.5556	100.222	#NULL!	2	2	2	2	2	2	2	#NULL!
05160610802	18	12	12	62	3	1	1	1	1	24.3605	2	5	5	2	1	65.3333	60	59.3333	26	19	16	85.4	2	109.333	98.6667	97.3333	5	11	5	4	8	3	1	3	2	44	38.6667	38	80	72.8889	72	2	2	2	2	2	2	2	#NULL!
05160611001	13	16	12	68	4	1	2	4	5	25.5352	2	5	3	2	3	75	76.6667	#NULL!	19	13	19	89.8	2	137.667	132.667	#NULL!	5	8	5	5	5	5	0	3	0	62.6667	56	#NULL!	95.8889	95.3333	#NULL!	1	2	2	2	2	2	2	#NULL!
05160611101	12	11	11	69	4	1	1	1	5	23.2693	2	5	4	1	3	75	79	73	19	13	13	83.4	1	114.667	117	139.333	3	3.5	0	3	1	0	#NULL!	2.5	0	39.6667	38	66.3333	88.2222	91.6667	95.1111	1	2	2	2	2	1	2	#NULL!
05160611201	11	11	14	59	2	1	1	2	1	19.7627	2	5	3	2	3	60.6667	58	68	20	20	24	73.6	2	108.667	125.333	120	7.5	8.5	8	6	7	6	1.5	1.5	2	48	67.3333	52	76.6667	80.4444	85.3333	2	2	2	2	2	2	2	#NULL!
05160611301	12	11	#NULL!	87	5	1	1	1	5	20.1084	2	5	3	1	1	68	70.3333	#NULL!	18	17	#NULL!	79.8	1	137.333	134	#NULL!	2	0	#NULL!	2	0	#NULL!	#NULL!	#NULL!	#NULL!	69.3333	63.6667	#NULL!	91.1111	91.5556	#NULL!	2	2	2	2	2	2	2	#NULL!
05160611501	11	11	11	61	3	1	1	1	1	23.4339	1	5	2	1	1	76	71	73	22	21	26	82.6	1	132	120.667	138.333	4	5.5	3.5	3	3	3	1	2.5	0.5	56	49.6667	65.3333	94.6667	87.5556	94.7778	2	2	2	2	2	2	2	#NULL!
05160611601	11	11	11	67	4	1	1	2	1	23.5919	2	1	4	1	2	68.3333	66.6667	66.6667	10	12	20	81.2	1	108.333	111.667	109.667	10	10	7.5	9	8	7	1	2	0.5	40	45	43	81.6667	81.6667	81	2	2	2	2	2	2	2	#NULL!
05160611602	11	11	11	63	3	1	1	1	1	19.6768	2	1	2	2	3	65.6667	58	55.6667	10	16	16	76.1	2	137	115.667	122.333	2	2	1.5	2	0	1	#NULL!	2	0.5	71	57.6667	66.6667	89.3333	77.2222	77.8889	2	2	2	2	2	2	2	#NULL!
05160611701	14	11	11	67	4	1	1	1	1	23.0283	2	5	5	2	3	72	66.6667	58	29	20	20	78.2	2	136	120.667	111.667	1.5	6	3	1	5	3	0.5	1	0	64	54	53.6667	93.3333	84.6667	75.8889	2	2	2	2	2	1	2	#NULL!
05160611702	11	11	11	69	4	1	1	4	1	18.8423	2	5	3	1	1	77.6667	78	86.6667	18	18	17	69.6	1	136.333	139.667	151.667	14	16	14	10	11	10	4	5	4	58.6667	61.6667	65	97.2222	98.5556	108.333	2	2	2	2	2	2	2	#NULL!
05160612001	13	11	11	51	2	1	1	2	2	27.5033	2	5	3	2	3	71	72.6667	70.6667	31	17	27	88.8	2	113.667	110.667	116	6.5	12.5	8	3	8	3	3.5	4.5	5	42.6667	38	45.3333	85.2222	85.3333	85.7778	1	2	2	#NULL!	2	2	2	#NULL!
05160612101	16	12	18	61	3	1	1	2	1	21.0118	2	5	3	1	3	54	50.3333	59	26	14	19	77.4	1	114	105.333	119.667	12	14	10	9	10	7	3	4	3	60	55	60.6667	74	68.6667	79.2222	2	2	2	2	2	2	2	#NULL!
05160612102	13	11	12	59	2	1	1	2	1	19.7476	1	5	4	2	3	69.6667	70.3333	85.3333	27	16	19	80.8	2	119	122.667	133	6	8.5	6	4	6	3	2	2.5	3	49.3333	52.3333	47.6667	86.1111	87.7778	101.222	2	2	2	2	2	2	2	#NULL!
05160620102	11	12	12	50	2	1	1	2	1	21.1446	1	1	4	2	1	63.3333	61.6667	72.6667	24	18	12	74	2	114	109.333	119	7	6.5	8	5	4	5	2	2.5	3	50.6667	47.6667	46.3333	80.2222	77.5556	88.1111	2	2	2	2	2	2	2	#NULL!
05160620201	17	27	11	74	4	1	1	4	1	21.2109	2	5	3	1	3	70.3333	#NULL!	57	16	21	17	74.8	1	143.333	#NULL!	141.667	11.5	7	6.5	10	5	5	1.5	2	1.5	73	#NULL!	84.6667	94.6667	#NULL!	85.2222	2	2	2	2	2	2	2	#NULL!
05160620202	11	17	25	72	4	1	1	1	1	19.5649	2	5	5	2	3	72.6667	87	93.6667	15	11	12	77.6	2	126.667	167.667	148	2	5.5	4	1	4	3	1	1.5	1	54	80.6667	54.3333	90.6667	113.889	111.778	2	2	2	2	2	2	2	#NULL!
05160620301	11	11	12	63	3	1	1	2	1	22.8962	2	5	4	2	3	81	79.6667	86	16	13	27	83.2	2	157.667	148.333	150	8	13	9.5	5	9	5	3	4	4.5	76.6667	68.6667	64	106.556	102.556	107.333	2	2	2	2	2	2	2	#NULL!
05160620302	12	11	11	64	3	1	1	4	1	26.0653	2	5	3	1	1	97	#NULL!	#NULL!	13	13	19	93.2	1	190	#NULL!	#NULL!	11.5	14	14	9	10	10	2.5	4	4	93	#NULL!	#NULL!	128	#NULL!	#NULL!	1	2	2	2	2	2	2	#NULL!
05160620401	11	14	12	46	2	1	1	1	2	22.564	1	5	4	2	1	83	81.3333	82.3333	26	23	21	70.8	2	134	128	120.333	7.5	5	8	5	3	8	2.5	2	0	51	46.6667	38	100	96.8889	95	2	2	2	2	2	2	2	#NULL!
05160620501	11	11	11	45	2	1	2	2	1	21.2198	2	5	3	2	3	70	#NULL!	96.3333	19	20	21	72.6	2	104.667	#NULL!	132	9	12	10.5	6	7	7	3	5	3.5	34.6667	#NULL!	35.6667	81.5556	#NULL!	108.222	2	2	2	2	2	2	2	#NULL!
05160620502	11	11	11	47	2	1	1	4	1	21.4649	2	5	4	1	2	70.3333	#NULL!	85	19	#NULL!	24	76.6	1	129.333	#NULL!	130	5	#NULL!	13.5	5	#NULL!	10	0	#NULL!	3.5	59	#NULL!	45	90	#NULL!	100	2	2	2	#NULL!	2	2	2	#NULL!
05160620601	11	11	20	61	3	1	1	2	1	21.3449	2	5	5	2	2	75.6667	61.6667	71.3333	28	27	33	78.8	1	150	133.667	134	8	12.5	10	5	9	6	3	3.5	4	74.3333	72	62.6667	100.444	85.6667	92.2222	2	2	1	2	2	2	2	#NULL!
05160620602	11	12	12	57	2	1	1	1	1	23.322	2	5	4	2	3	70	76.6667	70.3333	24	15	17	84.6	2	107.333	108.667	101	9	3.5	7.5	4	0	4	5	3.5	3.5	37.3333	32	30.6667	82.4444	87.3333	80.5556	2	2	1	2	2	2	2	#NULL!
05160620701	11	11	12	65	4	1	1	2	5	18.4234	2	2	4	1	1	70.6667	67.3333	76.3333	26	20	23	73.6	2	140.333	131	122.333	2	3	1	1	2	1	1	1	0	69.6667	63.6667	46	93.8889	88.5556	91.6667	1	2	2	2	2	2	2	#NULL!
05160620801	14	15	11	64	3	1	1	4	1	24.3506	2	5	4	2	3	87.6667	70.3333	81.3333	20	20	18	93.2	2	139.333	124.667	148.333	4	6.5	7	3	5	6	1	1.5	1	51.6667	54.3333	67	104.889	88.4444	103.667	2	2	2	2	2	2	2	#NULL!
05160620802	13	11	11	64	3	1	1	4	1	17.203	2	5	4	2	3	62.3333	59	69.6667	19	15	19	65.6	1	128	113.333	124.333	13	14	15	10	11	11	3	3	4	65.6667	54.3333	54.6667	84.2222	77.1111	87.8889	2	2	2	2	2	2	2	#NULL!
05160620901	12	11	12	75	4	1	1	1	5	17.9695	1	5	4	2	3	78.3333	71.3333	75.6667	25	19	#NULL!	78.8	2	129	137	135.667	1	5	#NULL!	0	4	#NULL!	1	1	#NULL!	50.6667	65.6667	60	95.2222	93.2222	95.6667	2	2	2	2	2	1	2	#NULL!
05160621001	11	17	11	75	4	1	1	1	5	22.1734	2	5	5	2	3	#NULL!	85	73.3333	26	24	#NULL!	82	2	#NULL!	152	135.333	7	5	#NULL!	4	2	#NULL!	3	3	#NULL!	#NULL!	67	62	#NULL!	107.333	94	1	2	2	2	2	2	2	#NULL!
05160621101	15	11	11	48	2	1	1	1	1	19.6459	2	5	4	1	3	74.3333	76.3333	#NULL!	18	12	23	69.4	2	111	112.333	#NULL!	10.5	13	10.5	7	9	7	3.5	4	3.5	36.6667	36	#NULL!	86.5556	88.3333	#NULL!	2	2	2	2	2	2	2	#NULL!
05160621102	14	15	11	53	2	1	1	2	1	18.1866	2	5	2	1	3	64	80.6667	#NULL!	21	15	23	74.2	1	108.333	120.667	#NULL!	5	8.5	11	5	7	8	0	1.5	3	44.3333	40	#NULL!	78.7778	94	#NULL!	2	2	2	2	1	2	2	#NULL!
05160621201	12	15	13	68	4	1	1	4	1	20.4783	2	5	4	2	3	76.6667	69.6667	82	27	29	29	80	2	135.667	121.667	138.333	9	12	10.5	8	8	5	1	4	5.5	59	52	56.3333	96.3333	87	100.778	1	2	2	1	1	2	2	#NULL!
05160621202	12	23	17	68	4	1	1	4	1	18.9857	2	5	4	1	1	68	74.6667	89.3333	30	19	33	72	1	119.667	120.667	141.333	10	9	13	9	7	8	1	2	5	51.6667	46	52	85.2222	90	106.667	2	2	1	2	2	2	2	#NULL!
05160621301	19	26	23	66	4	1	1	2	1	22.1122	1	5	3	2	3	62	56	74	25	28	36	79.4	1	110.667	121.333	125.333	8.5	11	12	7	9	9	1.5	2	3	48.6667	65.3333	51.3333	78.2222	77.7778	91.1111	1	2	2	2	2	2	2	1
05160621302	15	16	13	60	3	1	1	1	1	19.0952	1	5	4	2	3	62.6667	65.6667	73.6667	25	25	27	71.6	2	115.667	131.667	133.667	4	11.5	4.5	3	8	4	1	3.5	0.5	53	66	60	80.3333	87.6667	93.6667	2	#NULL!	2	2	2	2	2	#NULL!
05160621401	11	12	11	60	3	1	1	4	1	23.093	2	5	5	2	3	69.6667	63.3333	73.3333	14	24	23	86	2	117	106.667	113.333	10	14	10.5	7	10	7	3	4	3.5	47.3333	43.3333	40	85.4444	77.7778	86.6667	2	2	2	2	2	2	2	#NULL!
05160621402	11	11	11	60	3	1	1	2	1	18.976	2	5	2	1	1	82	68	76.6667	19	12	16	75.2	1	145.333	117.667	140	8	14	15	6	10	10	2	4	5	63.3333	49.6667	63.3333	103.111	84.5556	97.7778	2	2	2	2	2	2	2	#NULL!
05160621501	11	11	41	76	4	1	1	2	6	21.5531	1	5	3	2	3	75.3333	73.6667	#NULL!	22	12	#NULL!	79.6	1	141	138.333	#NULL!	1	2	#NULL!	1	2	#NULL!	0	#NULL!	#NULL!	65.6667	64.6667	#NULL!	97.2222	95.2222	#NULL!	2	2	2	2	2	2	2	#NULL!
05160621701	11	11	11	63	3	1	1	1	5	19.2012	1	1	3	1	1	67.6667	84.6667	82.6667	27	13	13	79	1	119.333	134.333	134.333	3	3.5	5	3	2	5	0	1.5	0	51.6667	49.6667	51.6667	84.8889	101.222	99.8889	2	2	2	2	2	2	2	#NULL!
05160621801	11	11	11	73	4	1	1	4	5	21.0144	1	5	2	2	3	61.3333	70.6667	77.6667	10	14	25	78.5	2	116.667	137.667	120.667	8.5	10.5	8	7	9	6	1.5	1.5	2	55.3333	67	43	79.7778	93	92	2	2	2	2	2	2	2	#NULL!
05160621901	15	19	26	70	4	1	1	2	1	19.0132	2	5	4	2	3	73	62.3333	68.3333	16	18	26	80.4	2	122	111.667	95.3333	4.5	11	2.5	3	5	1	1.5	6	1.5	49	49.3333	27	89.3333	78.7778	77.3333	2	2	2	2	2	2	2	#NULL!
05160621902	11	12	11	74	4	1	1	2	1	21.1633	2	5	4	1	1	64.6667	62.3333	63.3333	15	22	13	78.4	1	141.333	106.667	116	13	8.5	5.5	11	7	5	2	1.5	0.5	76.6667	44.3333	52.6667	90.2222	77.1111	80.8889	2	2	2	2	2	2	2	#NULL!
05160622001	15	11	13	56	2	1	1	2	1	22.1538	2	5	3	1	1	59.6667	56.6667	60.3333	25	17	28	79.4	1	109.667	113.667	105.333	10	12	15.5	8	9	10	2	3	5.5	50	57	45	76.3333	75.6667	75.3333	2	2	2	2	2	2	2	#NULL!
05160622002	14	11	12	54	2	1	1	2	1	21.4618	2	5	3	2	3	71.6667	68.6667	71.6667	23	16	17	83.2	2	121	122	110.667	5	8.5	6.5	3	7	5	2	1.5	1.5	49.3333	53.3333	39	88.1111	86.4444	84.6667	2	2	2	2	2	2	2	#NULL!
05160622101	15	14	17	74	4	1	1	1	5	20.1765	1	5	5	2	2	76.3333	67.3333	62.3333	28	22	27	78.8	2	150	122.667	128.333	1	5	1	1	1	1	#NULL!	4	0	73.6667	55.3333	66	100.889	85.7778	84.3333	2	2	2	2	2	2	2	#NULL!
05160622201	13	11	14	68	4	1	1	5	1	18.9839	1	5	3	1	1	71	68	81	23	25	30	72.6	1	134.667	119.667	129	15.5	9	12.5	11	5	9	4.5	4	3.5	63.6667	51.6667	48	92.2222	85.2222	97	2	2	2	2	2	2	2	#NULL!
05160622202	28	35	33	70	4	1	1	1	1	24.8217	2	5	3	2	3	84.3333	86.6667	#NULL!	32	26	25	90.4	2	147.333	133.333	#NULL!	0	2.5	0	0	0	0	#NULL!	2.5	0	63	46.6667	#NULL!	105.333	102.222	#NULL!	1	2	2	2	2	#NULL!	#NULL!	#NULL!
05160622301	11	11	13	45	2	1	1	5	2	24.5896	2	5	4	2	3	86.6667	85.3333	88.6667	14	16	22	82.2	2	137.667	130.333	129.667	7	11.5	13.5	5	7	10	2	4.5	3.5	51	45	41	103.667	100.333	102.333	2	2	2	2	2	2	2	#NULL!
05160622401	11	11	12	45	2	1	1	1	1	28.7591	2	5	2	2	3	87.6667	66	#NULL!	11	17	14	91.8	2	162.667	119.667	#NULL!	5	14.5	10	5	11	9	0	3.5	1	75	53.6667	#NULL!	112.667	83.8889	#NULL!	2	2	2	2	2	2	2	#NULL!
05160622402	13	10	11	46	2	1	1	2	1	23.7778	1	5	3	1	1	70.3333	#NULL!	#NULL!	14	#NULL!	#NULL!	86.2	1	123.667	#NULL!	#NULL!	13	#NULL!	#NULL!	11	#NULL!	#NULL!	2	#NULL!	#NULL!	53.3333	#NULL!	#NULL!	88.1111	#NULL!	#NULL!	1	2	2	2	2	2	2	#NULL!
05160622501	20	15	17	61	3	1	1	2	5	28.0087	1	5	5	2	3	100.667	95	94.3333	28	21	29	92.8	2	159.667	149.667	130.667	3.5	1	3.5	2	0	2	1.5	1	1.5	59	54.6667	36.3333	120.333	113.222	106.444	2	2	2	2	2	2	2	#NULL!
05160630201	12	11	11	73	4	1	1	4	1	20.493	1	5	4	2	3	58	57	58.6667	16	9	26	72.4	1	103	99.3333	95	12	12.5	9	9	11	9	3	1.5	0	45	42.3333	36.3333	73	71.1111	70.7778	2	#NULL!	2	2	2	2	2	#NULL!
05160630301	11	12	15	57	2	1	1	2	1	23.9685	2	5	5	2	3	53.6667	53.6667	59.6667	27	31	24	88.6	2	101.667	102.667	104.333	8.5	12	11	8	9	9	0.5	3	2	48	49	44.6667	69.6667	70	74.5556	2	2	2	2	2	2	2	#NULL!
05160630302	13	11	11	57	2	1	1	2	1	21.8286	2	5	5	1	3	55.6667	51.3333	59.3333	23	30	22	77.5	1	102.333	108	103.333	9	8	9	6	6	6	3	2	3	46.6667	56.6667	44	71.2222	70.2222	74	2	2	2	2	2	2	2	#NULL!
05160630401	13	13	14	69	4	1	1	1	5	#NULL!	2	5	3	2	2	#NULL!	81.3333	#NULL!	29	25	30	#NULL!	2	#NULL!	138.667	#NULL!	3	2	4.5	1	0	3	2	2	1.5	#NULL!	57.3333	#NULL!	#NULL!	100.444	#NULL!	2	2	2	2	2	2	2	#NULL!
05160630501	22	26	15	62	3	1	1	2	5	18.8977	1	5	4	1	3	72.3333	75	78.6667	33	15	27	73	1	134	122	136	9.5	10	10.5	7	8	8	2.5	2	2.5	61.6667	47	57.3333	92.8889	90.6667	97.7778	2	2	2	2	2	1	2	#NULL!
05160630702	19	11	19	69	4	1	1	1	1	26.5072	1	5	4	2	3	55.3333	58.3333	62.3333	25	21	22	88.6	2	103	110	105.333	0	3	2	0	0	2	#NULL!	3	0	47.6667	51.6667	43	71.2222	75.5556	76.6667	2	2	2	2	2	2	2	#NULL!
05160630901	12	12	14	82	5	1	1	2	1	25.6369	2	5	4	1	1	76	81	#NULL!	12	14	22	92	1	161.667	165.333	#NULL!	5.5	7	2	4	6	1	1.5	1	1	85.6667	84.3333	#NULL!	104.556	109.111	#NULL!	2	2	2	2	2	2	2	#NULL!
05160630902	25	27	23	76	4	1	1	1	1	#NULL!	2	5	3	2	3	#NULL!	91.3333	#NULL!	27	35	33	#NULL!	2	#NULL!	153	#NULL!	2	2	1	1	0	1	1	2	0	#NULL!	61.6667	#NULL!	#NULL!	111.889	#NULL!	2	2	2	1	2	2	2	#NULL!
05160631101	11	14	11	48	2	1	1	5	1	20.2224	2	5	2	2	3	85.3333	76	88	22	24	14	71	2	132.333	116.667	131.667	5	6.5	6.5	4	5	4	1	1.5	2.5	47	40.6667	43.6667	101	89.5556	102.556	2	2	2	2	2	2	2	#NULL!
05160631702	15	11	11	46	2	1	1	4	2	24.5653	2	5	4	2	1	58.6667	54.6667	#NULL!	15	17	27	79	2	105.667	101.333	#NULL!	13	12.5	6.5	8	6	5	5	6.5	1.5	47	46.6667	#NULL!	74.3333	70.2222	#NULL!	2	2	2	2	2	2	2	#NULL!
05160632001	11	12	11	60	3	1	1	2	2	19.4934	2	5	3	1	1	71.6667	90.3333	85.3333	17	12	19	73.3	1	133.333	151	141	15	15.5	16.5	10	10	10	5	5.5	6.5	61.6667	60.6667	55.6667	92.2222	110.556	103.889	2	2	2	2	2	2	2	#NULL!
05160632101	13	11	15	73	4	1	1	1	1	18.5225	2	5	4	2	3	60.6667	68.6667	71	23	24	16	72.2	2	104	114.333	109.667	4.5	3	5	2	1	2	2.5	2	3	43.3333	45.6667	38.6667	75.1111	83.8889	83.8889	2	2	2	2	2	2	2	#NULL!
05160632102	12	11	11	75	4	1	1	4	1	18.8095	2	5	4	1	1	83.3333	81	87.3333	14	18	16	74.6	1	141.333	141.667	150.333	14.5	12	11.5	11	10	10	3.5	2	1.5	58	60.6667	63	102.667	101.222	108.333	2	2	2	2	2	2	2	#NULL!
05160632302	17	26	#NULL!	56	2	1	1	5	1	19.2201	1	5	3	1	3	68.6667	#NULL!	#NULL!	18	#NULL!	#NULL!	72.1	1	114.333	#NULL!	#NULL!	1	#NULL!	#NULL!	1	#NULL!	#NULL!	#NULL!	#NULL!	#NULL!	45.6667	#NULL!	#NULL!	83.8889	#NULL!	#NULL!	2	2	2	2	2	2	2	#NULL!
05160632401	11	11	12	58	2	1	1	1	1	22.6502	2	5	4	2	2	66	63.6667	69.3333	26	14	29	82.8	2	112.333	114.333	120.333	3	4.5	2	3	3	0	0	1.5	2	46.3333	50.6667	51	81.4444	80.5556	86.3333	2	2	2	#NULL!	2	2	2	#NULL!
05160632402	12	12	12	58	2	1	1	2	1	23.8819	2	5	2	1	1	94	94.6667	88.6667	17	16	15	85.4	1	151.667	138	120.667	7	11	6.5	6	10	6	1	1	0.5	57.6667	43.3333	32	113.222	109.111	99.3333	2	2	2	2	2	2	2	#NULL!
05160632602	11	11	11	46	2	1	1	5	1	25.8734	2	5	2	1	3	61.6667	75	68.6667	20	23	15	85.8	1	122	122.667	119	16.5	17	14.5	11	11	9	5.5	6	5.5	60.3333	47.6667	50.3333	81.7778	90.8889	85.4444	2	2	2	2	2	2	2	#NULL!
05160632701	11	11	11	57	2	1	1	2	1	22.1756	2	5	3	1	1	65.6667	81	80	17	14	14	78.2	1	123	128.333	122.333	12	11.5	14.5	9	9	11	3	2.5	3.5	57.3333	47.3333	42.3333	84.7778	96.7778	94.1111	2	2	2	2	2	2	2	#NULL!
05160632702	11	11	12	56	2	1	1	2	1	22.9474	2	5	4	2	3	47	55.6667	59.3333	20	17	16	82.2	2	95	107.667	108.667	5.5	12.5	9	4	7	5	1.5	5.5	4	48	52	49.3333	63	73	75.7778	2	2	2	2	2	2	2	#NULL!
05160632801	12	12	11	46	2	1	1	4	2	24.0232	2	5	4	2	3	70	65.3333	#NULL!	24	25	16	77.6	2	116.333	105.667	#NULL!	9	13	13	7	10	8	2	3	5	46.3333	40.3333	#NULL!	85.4444	78.7778	#NULL!	2	#NULL!	2	2	2	2	2	#NULL!
05160632901	14	19	21	60	3	1	1	1	6	19.6587	2	5	3	1	3	63.3333	70	61	20	23	20	73.2	1	101.333	113	95.6667	3	3.5	3.5	0	1	3	3	2.5	0.5	38	43	34.6667	76	84.3333	72.5556	2	2	2	2	2	2	2	#NULL!
05405410701	11	13	12	58	2	1	1	5	1	21.4393	2	5	4	2	3	64.3333	69.6667	64	22	16	19	85	2	131.667	161.667	149	7	12	9.5	6	10	6	1	2	3.5	67.3333	92	85	86.7778	100.333	92.3333	2	2	2	2	2	2	2	#NULL!
05405410802	11	11	11	46	2	1	1	2	1	21.875	1	5	3	2	3	83.3333	72.3333	68	14	16	21	75	#NULL!	119.667	132.667	118.333	4	3.5	1.5	3	0	1	1	3.5	0.5	36.3333	60.3333	50.3333	95.4444	92.4444	84.7778	2	2	2	2	2	2	2	#NULL!
05405410901	11	11	11	56	2	1	1	2	1	23.1182	1	5	4	1	1	75	70.3333	77.3333	12	18	27	92	1	125.333	129.333	140	8.5	13	8	7	10	8	1.5	3	0	50.3333	59	62.6667	91.7778	90	98.2222	2	2	2	2	2	2	2	#NULL!
05405410902	13	16	11	56	2	1	1	2	1	28.0469	1	5	4	2	3	72.6667	61	67.6667	29	31	25	97	2	117.667	107	119.333	3.5	12.5	10.5	3	9	7	0.5	3.5	3.5	45	46	51.6667	87.6667	76.3333	84.8889	1	2	2	2	1	2	2	#NULL!
05405411001	11	11	11	60	3	1	1	4	1	24.1437	2	5	3	2	3	80.6667	85.3333	85	17	16	16	90	2	148.333	149.333	150.667	15.5	10	11	11	7	7	4.5	3	4	67.6667	64	65.6667	103.222	106.667	106.889	2	2	2	2	2	2	2	#NULL!
05405411102	12	11	18	49	2	1	1	5	1	18.6328	2	5	4	1	3	59.3333	57.3333	62	27	16	19	76	1	92.6667	106.667	101	17	17.5	15.5	11	10	11	6	7.5	4.5	33.3333	49.3333	39	70.4444	73.7778	75	2	2	2	2	2	2	2	#NULL!
05405411201	16	14	15	67	4	2	1	2	1	21.9595	1	5	4	2	3	79.3333	69.3333	76.6667	28	25	29	82	2	136.667	124.333	128.667	5.5	9.5	7	3	7	4	2.5	2.5	3	57.3333	55	52	98.4444	87.6667	94	2	2	2	2	2	#NULL!	2	#NULL!
05405411202	12	11	11	71	4	1	1	5	1	23.6837	1	5	4	2	3	72.3333	64.3333	64.3333	16	10	12	91	1	145	132	111	9.5	11	13	7	8	9	2.5	3	4	72.6667	67.6667	46.6667	96.5556	86.8889	79.8889	2	2	2	2	2	2	2	#NULL!
05405411301	11	11	11	54	2	1	1	2	1	23.1641	2	5	3	1	1	89.6667	76.6667	78.3333	12	10	18	79	1	131.333	121.333	128.667	6.5	11	5	6	6	2	0.5	5	3	41.6667	44.6667	50.3333	103.556	91.5556	95.1111	2	2	2	2	2	2	2	#NULL!
05405411302	12	11	15	52	2	1	1	5	1	29.305	1	5	3	2	3	88	88.6667	87.6667	19	22	30	93	2	128.333	130.333	131	9	12.5	13	7	9	9	2	3.5	4	40.3333	41.6667	43.3333	101.444	102.556	102.111	2	2	2	2	2	2	2	#NULL!
05405411402	12	11	11	46	2	1	1	5	1	23.5973	1	5	4	2	3	68.6667	71.3333	68.6667	20	24	20	80	2	116.333	123.333	120.667	8	14	8.5	7	10	4	1	4	4.5	47.6667	52	52	84.5556	88.6667	86	2	2	2	2	2	2	2	#NULL!
05405411501	11	11	12	61	3	1	1	4	1	23.3532	2	1	2	2	3	64.3333	65	77.6667	24	19	24	87	2	106.333	110	118.667	8	9	13.5	6	6	9	2	3	4.5	42	45	41	78.3333	80	91.3333	2	#NULL!	2	2	2	2	2	#NULL!
05405411502	11	11	11	65	4	1	1	4	1	29.3724	2	5	4	2	1	99	84.3333	83.6667	17	16	16	99	1	150.333	131.667	131.667	10.5	12.5	10	10	8	8	0.5	4.5	2	51.3333	47.3333	48	116.111	100.111	99.6667	2	2	2	2	2	2	2	#NULL!
05405411601	11	14	11	48	2	1	1	4	1	20.2995	2	2	3	2	3	72.6667	64.6667	68	22	16	27	77	2	101.333	97	102	8.5	13	14	8	8	11	0.5	5	3	28.6667	32.3333	34	82.2222	75.4444	79.3333	2	2	2	2	2	2	2	#NULL!
05405411602	11	11	11	50	2	1	1	4	1	23.7388	1	5	2	1	1	59	68.3333	68	20	14	20	84	1	109	116.333	113.667	9	16	11	8	11	7	1	5	4	50	48	45.6667	75.6667	84.3333	83.2222	2	2	2	2	2	2	2	#NULL!
05405411902	11	11	11	58	2	1	1	2	1	23.1891	2	5	3	1	1	80.3333	65	73	19	17	15	97	1	125	129.667	135.333	10	11.5	9	8	9	8	2	2.5	1	44.6667	64.6667	62.3333	95.2222	86.5556	93.7778	2	2	2	2	2	2	2	#NULL!
05405412001	11	11	11	58	2	1	1	1	1	18.8889	1	5	5	2	3	76	68.6667	49.3333	15	10	13	71	2	146	137.667	115.333	3	8.5	2	1	7	0	2	1.5	2	70	69	66	99.3333	91.6667	71.3333	1	2	2	#NULL!	2	2	2	#NULL!
05405412202	11	11	11	62	3	1	1	2	1	19.9963	2	5	5	2	3	94.3333	86.6667	71.6667	12	23	18	84	2	159	147.667	140	10	13	8	6	8	5	4	5	3	64.6667	61	68.3333	115.889	107	94.4444	1	2	2	2	2	2	2	#NULL!
05405412301	11	11	12	58	2	1	1	2	1	25.9879	1	5	4	1	1	81	83.3333	85.6667	14	16	20	88	1	121	124.333	130	6.5	12.5	9	5	8	7	1.5	4.5	2	40	41	44.3333	94.3333	97	100.444	2	2	2	2	2	2	2	#NULL!
05405412302	12	11	11	56	2	1	1	5	1	31.6889	2	5	3	2	3	88.6667	60	74	17	17	28	98	2	156.333	100.333	117.667	11	9.5	13	9	6	9	2	3.5	4	67.6667	40.3333	43.6667	111.222	73.4444	88.5556	1	2	2	2	2	2	2	#NULL!
05405420101	11	11	11	68	4	1	1	1	1	22.9534	1	5	3	2	3	97	69.3333	80.3333	19	17	18	97	2	193.667	126.333	144	4	6	5.5	4	5	4	0	1	1.5	96.6667	57	63.6667	129.222	88.3333	101.556	1	2	2	2	2	2	2	#NULL!
05405420102	14	11	12	73	4	1	1	1	1	21.5065	2	5	1	1	3	86	61.3333	60.6667	16	13	23	93	1	170	120.667	130.667	3	10	7.5	3	9	7	0	1	0.5	84	59.3333	70	114	81.1111	84	2	2	2	2	2	2	2	#NULL!
05405420301	11	11	11	56	2	1	1	4	1	28.7685	2	1	4	2	3	89	71.3333	71.6667	16	17	16	97	1	137.333	110.333	108	12	10	9.5	9	5	6	3	5	3.5	48.3333	39	36.3333	105.111	84.3333	83.7778	2	2	2	#NULL!	2	2	2	#NULL!
05405420302	11	11	11	49	2	1	1	5	1	24.2187	2	2	2	2	3	78.3333	67	68.6667	17	16	16	87	2	121.667	109	111.667	13.5	15.5	14.5	9	10	11	4.5	5.5	3.5	43.3333	42	43	92.7778	81	83	2	2	2	2	2	2	2	#NULL!
05405420401	11	11	13	46	2	1	1	5	1	22.0428	2	5	4	1	3	72.6667	83.3333	72	15	26	15	85	2	125.667	134.667	124	12.5	12.5	13.5	11	11	11	1.5	1.5	2.5	53	51.3333	52	90.3333	100.444	89.3333	2	2	2	2	2	2	2	#NULL!
05405420702	11	11	11	49	2	1	1	5	1	20.2665	2	3	4	2	3	72.6667	58	60.3333	31	23	26	70	2	108.333	95.6667	115	10	9	6.5	6	7	5	4	2	1.5	35.6667	37.6667	54.6667	84.5556	70.5556	78.5556	2	2	2	2	2	2	2	#NULL!
05405420902	11	11	13	49	2	1	1	4	1	21.9076	2	2	3	1	1	71.6667	76.6667	67.3333	25	18	18	78	1	114	118.333	106	7	9.5	7	5	5	6	2	4.5	1	42.3333	41.6667	38.6667	85.7778	90.5556	80.2222	2	2	2	2	2	2	2	#NULL!
05405421101	11	24	11	46	2	1	1	4	1	23.2815	2	5	3	2	3	77	70.3333	69.6667	12	#NULL!	22	86	1	109.333	128.333	101.333	0.5	#NULL!	0	0	#NULL!	0	0.5	#NULL!	0	32.3333	58	31.6667	87.7778	89.6667	80.2222	2	2	2	2	2	2	2	#NULL!
05405421102	29	22	19	46	2	1	1	4	1	21.4263	1	5	3	2	3	77	70.3333	69	26	28	30	84	2	125.333	98	125	3.5	8	11	2	5	9	1.5	3	2	48.3333	27.6667	56	93.1111	79.5556	87.6667	2	2	2	2	1	2	2	#NULL!
05405421301	11	11	11	65	4	1	1	2	1	22.2635	2	5	3	1	3	76.6667	62.3333	73.6667	19	17	22	75	1	126	109.667	132	4	12.5	9	4	10	7	#NULL!	2.5	2	49.3333	47.3333	58.3333	93.1111	78.1111	93.1111	2	2	2	2	2	2	2	#NULL!
05405421302	11	11	11	62	3	1	1	1	1	24.9989	1	5	4	2	3	77.6667	64	62.6667	16	17	15	92	2	115	109.333	103.333	11.5	13.5	10.5	8	8	9	3.5	5.5	1.5	37.3333	45.3333	40.6667	90.1111	79.1111	76.2222	2	2	2	2	2	2	2	#NULL!
05405421401	11	11	11	49	2	2	2	7	2	#NULL!	#NULL!	5	#NULL!	1	1	#NULL!	80.6667	72.6667	#NULL!	16	13	#NULL!	1	#NULL!	132.667	131.333	#NULL!	15	16.5	#NULL!	9	11	#NULL!	6	5.5	#NULL!	52	58.6667	#NULL!	98	92.2222	1	2	2	2	1	2	2	#NULL!
05405421402	11	11	11	48	2	1	1	5	2	23.5575	2	5	2	2	3	100	89.6667	69.6667	25	22	18	82	2	151	140.333	124	10.5	11.5	17.5	7	7	11	3.5	4.5	6.5	51	50.6667	54.3333	117	106.556	87.7778	1	2	2	2	1	2	2	#NULL!
05405421502	14	11	12	59	2	1	1	1	1	19.806	2	5	3	2	3	88	76.3333	76.3333	16	17	18	77	2	157.333	122	130.333	7	7.5	10.5	4	5	8	3	2.5	2.5	69.3333	45.6667	54	111.111	91.5556	94.3333	2	2	2	2	2	2	2	#NULL!
05405421601	11	11	11	59	2	1	1	4	6	#NULL!	2	2	3	1	2	#NULL!	89	70.6667	16	12	#NULL!	#NULL!	1	#NULL!	141	108	2.5	7.5	#NULL!	2	5	#NULL!	0.5	2.5	#NULL!	#NULL!	52	37.3333	#NULL!	106.333	83.1111	1	1	2	2	2	2	2	#NULL!
05405421701	18	11	13	53	2	1	1	5	1	20.77	1	3	4	2	3	56.6667	63.3333	59.3333	31	24	34	70	2	122	132	117.333	4.5	12.5	16.5	2	7	11	2.5	5.5	5.5	65.3333	68.6667	58	78.4444	86.2222	78.6667	2	2	2	2	2	2	2	#NULL!
05405421802	11	11	11	46	2	1	1	4	1	23.9463	1	5	2	2	3	76	79	68.6667	14	17	15	76	2	118.333	125.667	114.667	10.5	14	14	10	10	11	0.5	4	3	42.3333	46.6667	46	90.1111	94.5556	84	2	2	2	2	2	2	2	#NULL!
05405421901	11	11	11	62	3	1	1	1	1	24.3791	1	5	5	2	3	92.3333	73.6667	73	20	20	20	93	2	191	140.667	157.333	6.5	8.5	9	3	5	5	3.5	3.5	4	98.6667	67	84.3333	125.222	96	101.111	1	2	2	2	1	2	2	#NULL!
05405422302	11	11	13	51	2	1	1	4	1	33.2018	2	5	5	2	3	90	73.6667	#NULL!	21	20	19	113	2	143.667	143	#NULL!	9.5	8.5	11.5	7	6	7	2.5	2.5	4.5	53.6667	69.3333	#NULL!	107.889	96.7778	#NULL!	1	2	2	2	2	1	2	#NULL!
05405422401	11	20	13	53	2	1	1	5	1	#NULL!	#NULL!	5	3	1	1	#NULL!	#NULL!	94.3333	#NULL!	35	23	#NULL!	1	#NULL!	#NULL!	151.667	#NULL!	15.5	9.5	#NULL!	11	7	#NULL!	4.5	2.5	#NULL!	#NULL!	57.3333	#NULL!	#NULL!	113.444	2	2	2	2	2	2	2	#NULL!
05405422402	24	18	16	48	2	2	2	1	1	17.5556	#NULL!	5	#NULL!	2	3	67.3333	75.3333	59.6667	#NULL!	28	13	70	2	132	124.667	100.333	#NULL!	2	1	#NULL!	2	0	#NULL!	0	1	64.6667	49.3333	40.6667	88.8889	91.7778	73.2222	2	2	2	2	2	2	2	#NULL!
05405422602	11	16	17	65	4	1	1	2	1	17.1904	2	5	4	2	3	68.3333	76.3333	68.6667	26	27	31	70	2	115	131	120	10.5	15	10.5	10	11	9	0.5	4	1.5	46.6667	54.6667	51.3333	83.8889	94.5556	85.7778	2	2	2	2	2	2	2	#NULL!
05405422701	11	11	15	68	4	1	1	2	1	24.9484	2	5	3	2	3	91.3333	76.6667	80	13	21	16	68	2	131	124.333	130.667	7.5	13	13.5	6	11	11	1.5	2	2.5	39.6667	47.6667	50.6667	104.556	92.5556	96.8889	2	2	2	2	2	2	2	#NULL!
05405422702	12	13	12	74	4	1	1	1	1	27.425	2	5	3	1	3	83	86	79.6667	19	13	16	101	1	143	142	153	9.5	10.5	10.5	8	9	10	1.5	1.5	0.5	60	56	73.3333	103	104.667	104.111	2	2	2	2	1	2	1	#NULL!
05405422801	12	12	12	45	2	1	1	2	1	22.3338	1	5	3	2	3	76.6667	69	64.3333	29	20	14	78	2	112.667	118.667	108.333	9.5	10.5	14.5	6	8	10	3.5	2.5	4.5	36	49.6667	44	88.6667	85.5556	79	2	2	2	2	2	2	2	#NULL!
05405422802	5	11	11	50	2	1	1	5	1	23.815	2	5	3	2	3	71.6667	72.3333	70.6667	20	14	18	95	1	122.333	127.667	132.333	15	15.5	12	11	11	7	4	4.5	5	50.6667	55.3333	61.6667	88.5556	90.7778	91.2222	2	2	2	2	2	2	2	#NULL!
05405422901	11	11	11	62	3	1	1	2	1	25.6015	1	5	3	2	3	71.3333	58	76.6667	21	16	20	92	1	116.333	107.667	122.333	15	12.5	5.5	11	9	4	4	3.5	1.5	45	49.6667	45.6667	86.3333	74.5556	91.8889	2	2	2	2	2	2	2	#NULL!
05405422902	11	11	11	59	2	1	1	1	1	#NULL!	2	5	3	2	3	#NULL!	63.3333	56.3333	20	15	21	#NULL!	2	#NULL!	100	107.333	4	10.5	3	2	6	3	2	4.5	0	#NULL!	36.6667	51	#NULL!	75.5556	73.3333	2	2	2	2	2	2	2	#NULL!
05405423001	11	11	11	46	2	1	1	5	1	21.5665	1	5	4	2	3	81	75.6667	75.3333	18	18	16	82	2	125.667	122.333	122.667	10	16.5	14	9	11	8	1	5.5	6	44.6667	46.6667	47.3333	95.8889	91.2222	91.1111	2	#NULL!	2	2	2	2	2	#NULL!
05405423002	11	11	11	48	2	2	2	6	1	22.4432	2	5	3	1	1	82.3333	71.6667	80	17	18	18	89	1	121.667	110	113.667	9.5	15.5	14	6	11	8	3.5	4.5	6	39.3333	38.3333	33.6667	95.4444	84.4444	91.2222	2	2	2	2	2	2	2	#NULL!
05405430101	11	11	11	48	2	1	1	5	1	22.8906	2	5	4	2	1	93.3333	#NULL!	95	16	18	20	85	1	141.667	#NULL!	164.333	8	13.5	11	6	10	7	2	3.5	4	48.3333	#NULL!	69.3333	109.444	#NULL!	118.111	2	2	2	2	2	2	2	#NULL!
05405430102	11	11	11	47	2	1	1	2	1	28.7162	2	2	4	2	3	55	#NULL!	70.3333	16	20	24	99	2	90	#NULL!	109	13.5	12.5	7.5	9	9	4	4.5	3.5	3.5	35	#NULL!	38.6667	66.6667	#NULL!	83.2222	2	2	2	2	2	2	2	#NULL!
05405430301	11	12	11	46	2	1	1	5	1	30.7518	2	5	4	2	3	84	82.6667	74.3333	23	16	28	109	2	120	123.333	122	13	11	6.5	10	8	5	3	3	1.5	36	40.6667	47.6667	96	96.2222	90.2222	2	2	2	2	2	2	2	#NULL!
05405430601	11	11	11	62	3	1	1	4	1	19.8178	2	5	3	2	3	63.6667	67.3333	50.6667	16	19	17	80	2	135.333	149.333	125.667	11.5	8.5	8.5	10	7	8	1.5	1.5	0.5	71.6667	82	75	87.5556	94.6667	75.6667	2	2	2	2	2	2	2	#NULL!
05405430602	11	11	11	70	4	1	1	6	1	16.0337	2	5	4	1	1	71	63.3333	59.3333	15	17	15	80	1	130.333	109.333	113.667	15	18	15	10	11	11	5	7	4	59.3333	46	54.3333	90.7778	78.6667	77.4444	2	2	2	2	2	2	2	#NULL!
05405430701	11	11	11	49	2	1	1	5	1	27.8031	1	5	3	2	2	79	#NULL!	74.6667	22	24	19	94	2	124	#NULL!	122.667	13.5	12	14.5	8	8	10	5.5	4	4.5	45	#NULL!	48	94	#NULL!	90.6667	2	2	2	2	2	2	2	#NULL!
05405430802	11	17	14	49	2	1	1	2	1	27.1263	2	5	2	2	3	70	74.3333	63.3333	22	22	17	100	2	111.333	121.667	109.667	9.5	6.5	9	6	4	6	3.5	2.5	3	41.3333	47.3333	46.3333	83.7778	90.1111	78.7778	1	2	2	2	1	2	2	#NULL!
05405430901	11	11	11	58	2	1	1	2	5	20.9483	1	5	2	1	1	66	77.6667	74.3333	26	19	22	85	1	111.333	120.667	121.667	10	9.5	5	7	8	4	3	1.5	1	45.3333	43	47.3333	81.1111	92	90.1111	2	2	2	2	2	2	2	#NULL!
05405431001	11	11	11	61	3	1	1	2	5	24.1617	2	5	4	2	3	83	84.6667	81	22	17	16	88	2	147	144	148.333	11.5	10.5	8.5	10	7	7	1.5	3.5	1.5	64	59.3333	67.3333	104.333	104.444	103.444	2	2	2	2	2	2	2	#NULL!
05405431101	11	11	11	64	3	1	1	4	1	21.5571	2	5	4	1	1	81	68.3333	76	21	15	19	85	1	138.667	118	135.333	13	12.5	13.5	9	7	8	4	5.5	5.5	57.6667	49.6667	59.3333	100.222	84.8889	95.7778	2	2	2	2	2	2	2	#NULL!
05405431401	11	11	11	64	3	1	1	4	1	19.5649	1	5	3	1	1	94.3333	70.3333	79	15	15	13	78	1	163	121	120.333	10.5	11	9	10	7	6	0.5	4	3	68.6667	50.6667	41.3333	117.222	87.2222	92.7778	2	2	2	2	2	2	2	#NULL!
05405431402	14	11	14	61	3	1	1	1	1	22.4714	2	5	3	1	3	81	78.6667	65.6667	24	12	25	84	2	127.667	114.333	102.667	8.5	2.5	1	6	2	1	2.5	0.5	0	46.6667	35.6667	37	96.5556	90.5556	78	2	2	2	2	2	2	2	#NULL!
05405431602	13	11	#NULL!	64	3	1	1	2	1	23.1489	2	2	5	2	3	75.3333	82	#NULL!	20	16	#NULL!	88	2	127	98.6667	#NULL!	10	4.5	#NULL!	9	4	#NULL!	1	0.5	#NULL!	51.6667	16.6667	#NULL!	92.5556	87.5556	#NULL!	2	2	2	2	2	2	2	#NULL!
05405431701	11	11	11	47	2	1	1	2	1	#NULL!	2	5	4	2	3	#NULL!	84.3333	72.6667	16	17	22	#NULL!	2	#NULL!	131.667	124.667	10	7	5	4	5	2	6	2	3	#NULL!	47.3333	52	#NULL!	100.111	90	2	2	2	2	2	2	2	#NULL!
05405431702	11	11	#NULL!	49	2	1	1	5	1	23.7769	2	1	3	1	1	76.6667	88.3333	#NULL!	16	16	#NULL!	89	1	121	138.333	#NULL!	11.5	13	#NULL!	6	7	#NULL!	5.5	6	#NULL!	44.3333	50	#NULL!	91.4444	105	#NULL!	2	2	2	2	2	2	2	#NULL!
05405432201	11	11	#NULL!	82	5	1	1	2	5	18.9532	2	5	2	1	1	86.3333	#NULL!	#NULL!	13	15	#NULL!	77	1	187.333	#NULL!	#NULL!	13	7	#NULL!	9	6	#NULL!	4	1	#NULL!	101	#NULL!	#NULL!	120	#NULL!	#NULL!	1	2	2	2	2	2	2	#NULL!
05405432302	11	11	11	50	2	1	1	4	1	21.4222	2	5	3	2	3	74	75.3333	75	19	17	20	82	2	108.333	156	111	8.5	9.5	8.5	8	5	4	0.5	4.5	4.5	34.3333	80.6667	36	85.4444	102.222	87	2	2	2	2	2	2	2	#NULL!
05405432402	18	27	#NULL!	59	2	2	2	4	1	26.8828	1	5	4	2	3	105.667	#NULL!	#NULL!	12	16	#NULL!	101	2	186	#NULL!	#NULL!	10.5	10.5	#NULL!	10	9	#NULL!	0.5	1.5	#NULL!	80.3333	#NULL!	#NULL!	132.444	#NULL!	#NULL!	1	2	2	2	1	1	2	#NULL!
05405432501	11	13	14	64	3	1	1	4	1	#NULL!	1	2	2	2	3	#NULL!	59.6667	62.6667	28	17	25	#NULL!	2	#NULL!	124.333	121.333	12.5	11.5	12	9	8	6	3.5	3.5	6	#NULL!	64.6667	58.6667	#NULL!	81.2222	82.2222	2	2	2	2	2	2	2	#NULL!
05405432502	11	11	11	64	3	1	2	2	1	22.2356	1	5	5	1	1	75.3333	65.6667	69.6667	20	13	13	82	1	126	112.333	117.333	10.5	6.5	9.5	8	5	8	2.5	1.5	1.5	50.6667	46.6667	47.6667	92.2222	81.2222	85.5556	2	2	2	2	2	2	2	#NULL!
05405432702	16	14	12	65	4	1	1	4	1	20.1172	1	5	4	1	1	103	84.3333	95.3333	26	12	20	81	1	190.667	172	187	4	8.5	6	3	7	5	1	1.5	1	87.6667	87.6667	91.6667	132.222	113.556	125.889	1	2	2	2	2	2	2	#NULL!
05405432802	11	11	11	61	3	1	2	2	1	#NULL!	2	5	1	2	3	#NULL!	74.6667	64	17	19	16	#NULL!	1	#NULL!	129.667	113	16.5	17.5	17	11	11	11	5.5	6.5	6	#NULL!	55	49	#NULL!	93	80.3333	2	2	2	2	2	2	2	#NULL!
05405432901	11	11	12	61	3	1	1	4	1	21.6855	2	5	2	2	1	61	72.3333	78.3333	20	16	18	83	2	104.333	127.333	126	12.5	12.5	11.5	8	10	7	4.5	2.5	4.5	43.3333	55	47.6667	75.4444	90.6667	94.2222	2	2	2	2	2	2	2	#NULL!
05405432902	11	11	11	67	4	1	2	8	1	19.563	2	6	3	1	1	52	56.6667	64.3333	12	18	16	67	1	96.3333	105.333	120	13.5	14	16.5	11	10	10	2.5	4	6.5	44.3333	48.6667	55.6667	66.7778	72.8889	82.8889	2	2	2	2	2	2	2	#NULL!
05405433001	14	14	13	83	5	1	1	2	5	#NULL!	2	1	3	2	3	#NULL!	81	76	21	13	16	#NULL!	2	#NULL!	156.333	143	8	8	7.5	6	5	6	2	3	1.5	#NULL!	75.3333	67	#NULL!	106.111	98.3333	2	2	2	2	2	2	2	#NULL!
05405433201	11	11	11	62	3	1	1	2	1	23.2754	2	5	2	2	3	76.6667	62.3333	77	20	17	13	87	1	130	120.333	122.667	13	13.5	11	10	10	8	3	3.5	3	53.3333	58	45.6667	94.4444	81.6667	92.2222	1	2	2	2	2	2	2	1
05405433202	12	11	11	61	3	1	1	1	1	23.6938	2	5	2	2	3	78.3333	#NULL!	68.3333	23	21	26	89	2	162.667	#NULL!	116	7.5	8.5	5	5	4	4	2.5	4.5	1	84.3333	#NULL!	47.6667	106.444	#NULL!	84.2222	1	2	2	2	2	2	2	#NULL!
05424910301	13	13	13	69	4	1	1	2	5	18.5354	1	5	2	2	3	64.3333	94.6667	58.6667	19	22	10	75	2	98.3333	172	103.667	3	2.5	4.5	0	1	2	3	1.5	2.5	34	77.3333	45	75.6667	120.444	73.6667	2	2	2	2	2	2	2	#NULL!
05424910402	11	11	11	61	3	1	1	2	1	20.8805	2	5	2	1	3	70.6667	92.3333	79.3333	21	20	23	83.4	1	117.667	155.667	125.667	12	14	15	9	10	11	3	4	4	47	63.3333	46.3333	86.3333	113.444	94.7778	2	2	2	2	2	2	2	#NULL!
05424910501	11	11	11	50	2	1	1	4	1	22.2963	2	5	3	2	3	90	91	80	22	31	34	74.5	2	141.333	157	128.667	5	4	7.5	4	3	7	1	1	0.5	51.3333	66	48.6667	107.111	113	96.2222	2	2	2	2	2	2	2	#NULL!
05424910602	13	11	11	46	2	1	2	2	1	26.4015	2	5	4	2	3	72.6667	99	69	20	25	15	89	2	108.333	158.333	106	5	5.5	3.5	3	3	3	2	2.5	0.5	35.6667	59.3333	37	84.5556	118.778	81.3333	2	2	2	2	2	2	2	#NULL!
05424910801	11	11	14	48	2	1	1	1	1	28.4641	2	5	3	2	3	104.667	98.3333	91	22	32	34	87.8	2	145.667	134	149.333	10	7.5	3	6	5	1	4	2.5	2	41	35.6667	58.3333	118.333	110.222	110.444	#NULL!	2	2	2	2	2	2	#NULL!
05424910901	11	12	11	48	2	1	1	2	1	22.5436	2	5	3	1	1	87.3333	106.667	#NULL!	25	18	21	84.9	1	128.333	161.667	#NULL!	13	7	11	8	5	8	5	2	3	41	55	#NULL!	101	125	#NULL!	2	2	2	2	2	2	2	#NULL!
05424911001	11	13	14	72	4	1	1	1	1	20.4401	2	5	4	2	3	96.6667	77.6667	#NULL!	17	21	12	79	1	165.667	131.333	#NULL!	4	3	4	4	3	4	0	0	0	69	53.6667	#NULL!	119.667	95.5556	#NULL!	1	2	2	2	2	2	2	#NULL!
05424911002	18	18	16	69	4	1	1	1	1	20.3101	2	5	2	2	2	87.3333	76.3333	#NULL!	30	28	31	76	2	155	123	#NULL!	0	1	2	0	1	0	#NULL!	0	2	67.6667	46.6667	#NULL!	109.889	91.8889	#NULL!	2	2	2	2	2	2	2	#NULL!
05424911102	11	15	15	52	2	1	1	1	1	19.1239	2	5	3	2	3	92.3333	119.667	#NULL!	20	17	17	69	2	173.667	199	#NULL!	8	13	12.5	4	10	10	4	3	2.5	81.3333	79.3333	#NULL!	119.444	146.111	#NULL!	1	2	2	2	2	1	2	1
05424911301	14	11	11	62	3	1	1	1	1	22.8965	2	2	2	2	3	69	#NULL!	77.3333	16	14	14	84.8	2	120.667	#NULL!	137.333	2	7	7.5	1	7	5	1	0	2.5	51.6667	#NULL!	60	86.2222	#NULL!	97.3333	2	2	2	2	2	1	2	#NULL!
05424911302	11	11	11	64	3	1	1	4	1	20.9142	2	5	4	1	3	75.3333	75.6667	63.6667	14	15	20	74.8	1	120.333	128	114.667	6.5	11	13.5	4	10	11	2.5	1	2.5	45	52.3333	51	90.3333	93.1111	80.6667	2	2	2	2	2	2	2	#NULL!
05424911401	11	11	11	45	2	1	1	2	2	21.6292	2	5	2	2	2	84.6667	107	80.6667	21	18	27	83	2	130.333	164.333	117.667	7	7.5	6.5	4	4	4	3	3.5	2.5	45.6667	57.3333	37	99.8889	126.111	93	2	2	2	2	2	2	2	#NULL!
05424911501	11	12	12	48	2	1	1	5	1	17.7604	2	5	3	2	3	69	#NULL!	69.3333	19	18	25	64.5	2	105.333	#NULL!	105.667	6.5	12	7.5	2	7	3	4.5	5	4.5	36.3333	#NULL!	36.3333	81.1111	#NULL!	81.4444	2	2	2	2	2	1	2	#NULL!
05424920101	12	16	12	62	3	1	1	4	1	30.1567	2	5	2	1	1	95.6667	86	91.6667	21	21	20	105	1	144.333	134	147.333	6.5	11	11	2	5	7	4.5	6	4	48.6667	48	55.6667	111.889	102	110.222	1	2	2	2	2	2	1	#NULL!
05424920102	11	11	11	65	4	1	1	2	1	21.3148	2	5	4	2	3	74.3333	68.3333	69	17	13	17	82	2	131.667	125	125.333	16	18.5	16	10	11	11	6	7.5	5	57.3333	56.6667	56.3333	93.4444	87.2222	87.7778	2	2	2	2	2	2	2	#NULL!
05424920201	11	12	13	64	3	1	1	2	1	20.9321	2	5	3	2	3	77.6667	68.3333	#NULL!	22	14	19	79.8	2	138	125.667	#NULL!	7	9.5	10	5	5	8	2	4.5	2	60.3333	57.3333	#NULL!	97.7778	87.4444	#NULL!	2	2	2	2	2	2	2	#NULL!
05424920301	11	14	11	49	2	1	1	2	1	20.5913	1	5	3	1	1	69.6667	#NULL!	#NULL!	21	21	16	74	1	110	#NULL!	#NULL!	7.5	8	1	5	6	1	2.5	2	0	40.3333	#NULL!	#NULL!	83.1111	#NULL!	#NULL!	2	2	2	2	2	2	2	#NULL!
05424920302	18	17	11	48	2	1	1	1	1	20.0398	1	5	2	2	3	70.3333	#NULL!	66	37	33	25	69	2	118.333	#NULL!	112.667	2	4.5	2	0	1	0	2	3.5	2	48	#NULL!	46.6667	86.3333	#NULL!	81.5556	2	2	2	2	2	1	2	#NULL!
05424920402	11	11	11	59	2	1	2	4	1	20.7608	2	5	2	2	2	77.6667	105	71.6667	14	13	22	80	1	122.333	162.667	126	10.5	15	12	7	10	8	3.5	5	4	44.6667	57.6667	54.3333	92.5556	124.222	89.7778	2	2	2	2	2	2	2	#NULL!
05424920802	20	14	11	65	4	1	1	1	1	22.3943	1	5	2	2	3	66.6667	62	62.6667	13	14	16	83	2	125	105.667	119.333	4.5	1.5	2	0	0	1	4.5	1.5	1	58.3333	43.6667	56.6667	86.1111	76.5556	81.5556	2	2	2	2	2	2	2	#NULL!
05424921001	12	13	14	63	3	1	1	2	1	20.9437	2	5	1	1	3	65	82.6667	76.6667	20	12	22	80	1	110	141.333	141.667	14.5	12	15	9	7	11	5.5	5	4	45	58.6667	65	80	102.222	98.3333	2	2	2	2	2	2	2	#NULL!
05424921201	23	12	37	71	4	1	1	6	1	20.0679	2	5	2	2	3	72	#NULL!	#NULL!	21	16	28	79.8	2	109.667	#NULL!	#NULL!	2.5	8.5	1	1	6	1	1.5	2.5	0	37.6667	#NULL!	#NULL!	84.5556	#NULL!	#NULL!	1	2	2	2	2	2	2	#NULL!
05424921202	17	16	17	74	4	2	1	5	1	21.0402	2	1	2	1	3	70.6667	#NULL!	73.6667	23	24	14	80	1	125.667	#NULL!	129.667	3	9	7	3	9	7	#NULL!	0	0	55	#NULL!	56	89	#NULL!	92.3333	2	2	2	2	2	2	2	#NULL!
05424921302	11	11	11	58	2	1	1	1	1	22.2878	2	5	2	2	3	62	#NULL!	68.3333	29	14	17	79	2	100.333	#NULL!	102	7	8	4.5	3	4	0	4	4	4.5	38.3333	#NULL!	33.6667	74.7778	#NULL!	79.5556	2	2	2	2	2	2	2	#NULL!
05424921401	20	15	20	64	3	1	1	1	5	22.8	1	5	2	2	3	74.3333	#NULL!	#NULL!	32	33	34	72.4	2	144	#NULL!	#NULL!	1.5	4	5	0	1	2	1.5	3	3	69.6667	#NULL!	#NULL!	97.5556	#NULL!	#NULL!	2	2	2	2	2	2	2	#NULL!
05424921501	12	11	11	45	2	1	1	5	2	27.0544	2	5	3	2	3	93.3333	85.3333	84.6667	16	16	16	82	2	141.667	125	134.667	14	13.5	12.5	10	10	9	4	3.5	3.5	48.3333	39.6667	50	109.444	98.5556	101.333	2	2	2	1	2	2	2	#NULL!
05424921601	13	11	11	50	2	1	1	1	5	21.9732	2	5	2	2	3	61	#NULL!	62.3333	26	26	18	74	1	98.6667	#NULL!	98.3333	9	4.5	2.5	5	3	0	4	1.5	2.5	37.6667	#NULL!	36	73.5556	#NULL!	74.3333	2	2	2	2	2	2	2	#NULL!
05424921701	13	11	11	62	3	1	1	2	5	22.0721	2	5	4	2	3	70.6667	67.6667	70.3333	29	20	18	78	1	111	114.667	121	6.5	10.5	11.5	3	9	10	3.5	1.5	1.5	40.3333	47	50.6667	84.1111	83.3333	87.2222	2	2	2	2	2	2	2	#NULL!
05424921801	11	12	13	79	4	1	1	1	5	25.0668	2	5	2	2	3	84.3333	96.3333	81	20	18	17	94	2	142	163	150	2.5	7.5	6.5	0	4	3	2.5	3.5	3.5	57.6667	66.6667	69	103.556	118.556	104	2	2	2	2	2	2	2	#NULL!
05424921901	11	11	11	76	4	1	1	4	5	22.435	1	5	2	1	1	72	93	69.6667	15	14	14	82	1	131.667	159	130.667	8	6	7	8	4	5	0	2	2	59.6667	66	61	91.8889	115	90	2	2	2	2	2	2	2	#NULL!
05424922401	12	11	11	67	4	1	1	2	1	20.727	2	5	2	2	3	58	49.3333	81	18	18	20	82.6	2	119.667	108	122.667	11.5	12.5	9	8	9	6	3.5	3.5	3	61.6667	58.6667	41.6667	78.5556	68.8889	94.8889	2	2	2	2	2	2	2	#NULL!
05424922402	12	13	13	69	4	1	1	4	1	20.6325	2	5	3	2	2	58.3333	82.3333	70	20	16	15	80	1	97.3333	139	111.667	4.5	13.5	5	2	11	3	2.5	2.5	2	39	56.6667	41.6667	71.3333	101.222	83.8889	2	2	2	2	2	2	2	#NULL!
05424930101	11	11	11	61	3	1	1	4	1	20.9142	2	5	2	2	3	84.3333	76	80.3333	22	15	22	71	2	130	116	125	13.5	14	14.5	9	10	9	4.5	4	5.5	45.6667	40	44.6667	99.5556	89.3333	95.2222	2	2	2	2	2	2	2	#NULL!
05424930102	12	11	12	64	3	1	1	1	1	17.8034	2	5	2	1	1	72.3333	76.6667	67.3333	19	16	16	77.1	1	137.333	145	143.667	13	9	10.5	11	8	5	2	1	5.5	65	68.3333	76.3333	94	99.4444	92.7778	2	2	2	2	2	2	2	#NULL!
05424930202	13	11	11	74	4	1	2	7	1	16.2661	2	5	2	1	3	66.6667	77.6667	76.3333	21	18	14	69.8	1	122	153.667	130.333	14.5	13.5	10.5	11	10	9	3.5	3.5	1.5	55.3333	76	54	85.1111	103	94.3333	2	2	2	2	2	2	2	#NULL!
05424930301	11	11	11	52	2	1	2	5	1	19.7314	2	5	4	2	3	76.6667	73	74	19	17	16	71.8	1	122.333	116.333	110.333	15.5	17	13	10	10	8	5.5	7	5	45.6667	43.3333	36.3333	91.8889	87.4444	86.1111	2	2	2	2	2	2	2	#NULL!
05424930501	12	15	11	71	4	1	2	7	1	24.9778	2	5	3	2	3	80	74.6667	#NULL!	21	12	18	85.5	2	133.667	119.667	#NULL!	14	16.5	13.5	10	11	10	4	5.5	3.5	53.6667	45	#NULL!	97.8889	89.6667	#NULL!	2	2	2	2	2	2	2	#NULL!
05424930502	11	11	12	73	4	1	2	7	1	19.6896	2	2	3	1	3	92.6667	99.6667	#NULL!	21	13	16	78.1	1	150.333	166.667	#NULL!	10.5	16	12.5	6	11	10	4.5	5	2.5	57.6667	67	#NULL!	111.889	122	#NULL!	2	2	2	2	2	2	2	#NULL!
05424930701	11	13	13	56	2	1	1	1	1	27.9421	2	5	3	2	3	88.3333	70.3333	94.6667	17	27	31	80	2	137	117.333	141	8.5	14	10.5	3	8	10	5.5	6	0.5	48.6667	47	46.3333	104.556	86	110.111	2	2	2	2	2	2	2	#NULL!
05424930801	13	11	11	75	4	1	1	1	5	27.3743	2	2	2	2	3	101	#NULL!	#NULL!	18	11	17	96	2	154	#NULL!	#NULL!	13.5	12.5	1	10	9	1	3.5	3.5	0	53	#NULL!	#NULL!	118.667	#NULL!	#NULL!	1	2	2	2	2	1	2	#NULL!
05424930901	12	11	11	69	4	1	1	1	5	18.5957	2	5	2	2	3	76	66.3333	65.6667	10	20	15	74	2	125	106.333	109	7.5	7	9.5	5	5	5	2.5	2	4.5	49	40	43.3333	92.3333	79.6667	80.1111	2	2	2	2	2	2	2	#NULL!
05424931001	11	11	11	52	2	1	1	2	1	24.813	2	5	3	2	3	81.3333	100.333	68.6667	17	17	26	83	2	124.667	149	102.667	17	12.5	8.5	11	7	5	6	5.5	3.5	43.3333	48.6667	34	95.7778	116.556	80	2	2	2	2	2	2	2	#NULL!
05424931002	11	11	11	56	2	1	2	8	1	19.2639	2	5	3	1	3	68.6667	93	69.6667	18	17	16	76	1	99.6667	144.333	106.667	15.5	17.5	13	10	11	10	5.5	6.5	3	31	51.3333	37	79	110.111	82	2	2	2	2	2	2	2	#NULL!
05424931102	12	11	11	55	2	2	1	5	1	19.3728	2	5	4	2	3	78	77.3333	82.6667	13	10	16	66	2	137.333	141.667	136.667	8.5	10.5	11.5	6	6	5	2.5	4.5	6.5	59.3333	64.3333	54	97.7778	98.7778	100.667	2	2	2	2	1	2	2	#NULL!
05424931201	11	11	11	48	2	1	1	5	1	20.3593	2	5	2	2	3	67	#NULL!	63.3333	21	25	19	75.1	2	109	#NULL!	103.667	14	11	8.5	10	7	4	4	4	4.5	42	#NULL!	40.3333	81	#NULL!	76.7778	2	2	2	2	2	2	2	#NULL!
05424931202	11	13	19	51	2	1	1	2	1	23.5826	2	5	3	1	2	78.6667	#NULL!	#NULL!	16	20	21	86.8	1	116.333	#NULL!	#NULL!	13.5	10	10	9	6	8	4.5	4	2	37.6667	#NULL!	#NULL!	91.2222	#NULL!	#NULL!	2	2	2	2	2	2	2	#NULL!
05424931502	12	11	11	58	2	1	1	2	1	25.5588	2	4	1	1	1	80.6667	84.6667	#NULL!	16	20	18	94.1	1	135	138.333	#NULL!	10	12.5	5	6	9	5	4	3.5	0	54.3333	53.6667	#NULL!	98.7778	102.556	#NULL!	2	2	2	2	2	2	2	#NULL!
05604310101	17	14	12	58	2	1	1	1	1	26.0608	2	5	3	2	3	100	77.6667	99.6667	6	9	13	94.9	2	185	134.333	158	1	0	0	1	0	0	#NULL!	#NULL!	0	85	56.6667	58.3333	128.333	96.5556	119.111	2	2	2	2	2	2	2	#NULL!
05604310102	11	11	12	59	2	1	1	4	1	22.1763	1	5	4	1	3	85.3333	77.3333	82.6667	13	10	17	84.8	1	148.333	137.333	138	15	14	10	11	10	8	4	4	2	63	60	55.3333	106.333	97.3333	101.111	2	2	2	2	2	2	2	#NULL!
05604310201	12	11	11	56	2	1	1	6	1	24.2989	2	5	4	1	1	68.6667	65	80.6667	11	22	16	90	1	107.667	104	124.333	15	12.5	12.5	11	10	9	4	2.5	3.5	39	39	43.6667	81.6667	78	95.2222	2	2	2	2	1	2	2	#NULL!
05604310202	13	14	14	57	2	1	1	4	1	#NULL!	2	5	3	2	3	#NULL!	78.3333	83	13	11	13	#NULL!	2	#NULL!	131	127.667	15	9	10.5	10	8	8	5	1	2.5	#NULL!	52.6667	44.6667	#NULL!	95.8889	97.8889	2	2	2	2	1	1	2	#NULL!
05604310601	11	11	11	53	2	1	1	5	1	23.62	2	5	3	1	1	52.6667	58	66.3333	16	12	15	80	1	102.333	111.333	125	15	14	14.5	11	11	10	4	3	4.5	49.6667	53.3333	58.6667	69.2222	75.7778	85.8889	2	2	2	2	2	2	2	#NULL!
05604310602	11	12	11	51	2	1	1	5	1	28.3423	2	5	2	2	1	72.6667	58.3333	#NULL!	22	14	25	101.6	2	105	97	#NULL!	15	7.5	9.5	10	4	6	5	3.5	3.5	32.3333	38.6667	#NULL!	83.4444	71.2222	#NULL!	2	2	2	2	2	2	2	#NULL!
05604311201	11	11	11	82	5	1	1	1	1	22.1521	2	5	4	2	3	78	81	102.667	20	#NULL!	8	88	2	141	129	142.333	2	#NULL!	1	2	#NULL!	1	0	#NULL!	0	63	48	39.6667	99	97	115.889	2	2	2	2	2	2	2	#NULL!
05604311202	11	18	19	83	5	1	1	2	1	23.8384	1	5	3	2	3	72	67	63	20	#NULL!	23	95	1	139.333	128.667	132.333	3	#NULL!	1	3	#NULL!	1	0	#NULL!	0	67.3333	61.6667	69.3333	94.4444	87.5556	86.1111	2	2	2	2	2	2	2	#NULL!
05604311301	14	11	11	62	3	1	1	4	1	25.4934	2	5	3	1	1	72.6667	72.6667	65	23	26	22	92	1	116	119.667	119.333	9.5	14	13	7	10	9	2.5	4	4	43.3333	47	54.3333	87.1111	88.3333	83.1111	2	2	2	2	#NULL!	2	2	#NULL!
05604311601	17	11	11	65	4	1	1	5	1	25.134	2	5	4	2	3	61.3333	51.3333	61.3333	29	22	18	89	2	109	109.667	135.333	8	15.5	11	6	11	9	2	4.5	2	47.6667	58.3333	74	77.2222	70.7778	86	2	2	2	2	2	2	2	#NULL!
05604311602	13	11	11	68	4	1	1	4	1	24.5826	2	5	4	1	1	87.6667	75.3333	98.3333	26	17	22	89	1	140.667	119	164	7	11	8	7	7	6	0	4	2	53	43.6667	65.6667	105.333	89.8889	120.222	2	2	2	2	2	2	2	#NULL!
05604311901	20	15	11	64	3	1	1	4	1	24.2415	2	2	2	2	3	75	80	85.3333	19	16	16	80.2	1	134.667	142	150	11.5	13	10.5	10	10	7	1.5	3	3.5	59.6667	62	64.6667	94.8889	100.667	106.889	1	2	2	2	2	2	2	#NULL!
05604312101	14	11	13	78	4	1	1	1	1	28.2179	2	5	3	2	3	83.3333	79	82.3333	25	16	16	97	2	142	124	130.667	7	6	5	3	3	3	4	3	2	58.6667	45	48.3333	102.889	94	98.4444	2	2	2	2	2	2	2	#NULL!
05604312401	13	11	12	74	4	1	1	1	1	19.9103	2	5	1	2	3	59	70.6667	#NULL!	16	15	13	77.3	2	144.333	142.333	#NULL!	12	9	5.5	9	4	4	3	5	1.5	85.3333	71.6667	#NULL!	87.4444	94.5556	#NULL!	2	2	2	2	2	2	2	#NULL!
05604312402	12	11	11	73	4	1	1	4	1	#NULL!	2	5	2	1	3	78.6667	94.3333	#NULL!	13	15	13	78	1	129.333	136	#NULL!	14	13.5	13	11	8	11	3	5.5	2	50.6667	41.6667	#NULL!	95.5556	108.222	#NULL!	2	2	2	2	2	2	2	#NULL!
05604312602	11	11	11	53	2	1	1	1	1	21.8222	2	#NULL!	3	2	3	70.3333	62.6667	#NULL!	23	16	15	70	2	133.667	105.333	#NULL!	10	10	9.5	9	6	5	1	4	4.5	63.3333	42.6667	#NULL!	91.4444	76.8889	#NULL!	2	2	2	2	2	2	2	#NULL!
05604312702	11	11	11	64	3	1	1	4	2	#NULL!	#NULL!	5	#NULL!	2	#NULL!	#NULL!	88	75	#NULL!	17	20	#NULL!	1	#NULL!	153.667	115	#NULL!	6.5	10	#NULL!	4	6	#NULL!	2.5	4	#NULL!	65.6667	40	#NULL!	109.889	88.3333	1	2	2	2	2	2	2	#NULL!
05604320301	11	11	11	63	3	1	1	4	1	19.3203	2	5	4	1	1	69.6667	72	#NULL!	22	18	16	75.6	1	109.333	123.667	#NULL!	12	11	5.5	9	7	3	3	4	2.5	39.6667	51.6667	#NULL!	82.8889	89.2222	#NULL!	2	2	2	2	2	1	2	#NULL!
05604320302	20	11	11	63	3	1	1	1	1	21.1094	2	5	5	2	3	85	89	81.6667	24	33	27	85.2	2	153.333	163.333	141	4.5	7.5	2	3	5	1	1.5	2.5	1	68.3333	74.3333	59.3333	107.778	113.778	101.444	1	2	2	1	1	1	2	1
05604320401	12	11	11	58	2	1	1	2	1	25.9483	2	1	3	1	3	94	91.3333	#NULL!	17	12	#NULL!	91	1	137.333	124.667	#NULL!	10.5	10.5	#NULL!	7	8	#NULL!	3.5	2.5	#NULL!	43.3333	33.3333	#NULL!	108.444	102.444	#NULL!	2	2	2	2	#NULL!	2	2	#NULL!
05604320402	11	16	11	48	2	1	1	5	1	24.8032	2	5	5	2	3	80.3333	81.3333	83	12	24	18	88	2	147.333	138.667	145.667	16	13	11.5	7	8	6	9	5	5.5	67	57.3333	62.6667	102.667	100.444	103.889	2	2	2	2	#NULL!	#NULL!	2	#NULL!
05604320501	12	11	11	73	4	1	2	2	1	29.0145	1	5	3	1	3	#NULL!	81.3333	63	16	17	12	91.6	1	#NULL!	130.667	132	12.5	12.5	14	10	9	11	2.5	3.5	3	#NULL!	49.3333	69	#NULL!	97.7778	86	2	2	1	2	2	2	2	#NULL!
05604320502	11	11	11	67	4	1	1	1	1	23.1262	2	5	5	2	3	#NULL!	63.6667	64.6667	11	16	10	84.4	2	#NULL!	118.667	116	9.5	6	4	7	4	4	2.5	2	0	#NULL!	55	51.3333	#NULL!	82	81.7778	2	2	2	2	2	2	2	#NULL!
05604320601	12	15	19	53	2	1	1	2	1	28.0152	2	5	4	2	3	58	67	56	29	29	31	88.4	2	104.667	126.667	106.667	15.5	15	12	9	10	8	6.5	5	4	46.6667	59.6667	50.6667	73.5556	86.8889	72.8889	2	2	2	2	2	2	2	#NULL!
05604320602	14	26	25	55	2	1	1	5	1	26.242	2	5	1	1	3	69	86.6667	73.3333	28	25	#NULL!	87.4	1	123.333	139.667	126	12	14.5	#NULL!	7	10	#NULL!	5	4.5	#NULL!	54.3333	53	52.6667	87.1111	104.333	90.8889	1	2	2	2	2	1	1	1
05604320801	14	12	12	68	4	1	1	4	5	23.4546	2	5	4	2	3	79.6667	75.6667	#NULL!	30	21	23	80.2	2	149	140.667	#NULL!	10	7.5	3.5	7	5	3	3	2.5	0.5	69.3333	65	#NULL!	102.778	97.3333	#NULL!	2	2	2	2	2	2	2	#NULL!
05604320901	17	11	11	57	2	1	2	1	1	25.5798	2	5	3	2	3	75	73.3333	65.6667	19	12	15	88.8	2	137	146.667	155.333	2.5	1.5	4.5	1	0	3	1.5	1.5	1.5	62	73.3333	89.6667	95.6667	97.7778	95.5556	2	2	2	2	2	2	2	#NULL!
05604320902	11	15	12	56	2	1	1	4	1	22.4987	2	2	4	1	1	75	73.3333	#NULL!	15	15	15	79.6	1	121.667	128.333	#NULL!	5.5	12.5	15	4	9	10	1.5	3.5	5	46.6667	55	#NULL!	90.5556	91.6667	#NULL!	2	2	2	2	2	2	2	#NULL!
05604321001	11	11	11	47	2	1	2	5	2	#NULL!	#NULL!	2	4	2	3	#NULL!	62.6667	#NULL!	#NULL!	14	28	#NULL!	2	#NULL!	103.333	#NULL!	#NULL!	14.5	13	#NULL!	11	9	#NULL!	3.5	4	#NULL!	40.6667	#NULL!	#NULL!	76.2222	#NULL!	2	2	2	2	2	2	2	#NULL!
05604321002	11	11	#NULL!	52	2	1	1	6	2	24.8858	2	2	5	2	3	87	71	#NULL!	17	13	#NULL!	91.2	1	124.667	117	#NULL!	16.5	16	#NULL!	10	10	#NULL!	6.5	6	#NULL!	37.6667	46	#NULL!	99.5556	86.3333	#NULL!	2	2	2	2	2	2	2	#NULL!
05604321102	11	11	11	56	2	1	1	4	1	19.167	2	1	3	1	1	90.6667	71.6667	78	15	28	13	74	1	141.667	126.333	147	7.5	11	4	6	8	4	1.5	3	0	51	54.6667	69	107.667	89.8889	101	2	2	2	2	2	2	2	#NULL!
05604321202	11	11	11	73	4	1	1	1	1	21.5848	2	1	3	1	1	49.6667	63.6667	63	21	19	13	80.4	1	101.333	109	123.667	8	5	5	6	0	3	2	5	2	51.6667	45.3333	60.6667	66.8889	78.7778	83.2222	2	2	2	2	2	2	2	#NULL!
05604321301	13	14	16	63	3	1	1	2	1	25.8505	2	5	4	2	3	61.6667	73.3333	62.6667	28	12	10	92.8	1	107	126	106.667	6	4	4	4	4	4	2	0	0	45.3333	52.6667	44	76.7778	90.8889	77.3333	2	2	2	2	2	2	2	#NULL!
05604321302	23	15	22	60	3	1	1	2	1	#NULL!	#NULL!	5	3	2	3	#NULL!	#NULL!	96.3333	#NULL!	15	#NULL!	#NULL!	#NULL!	#NULL!	#NULL!	152	#NULL!	2	#NULL!	#NULL!	2	#NULL!	#NULL!	#NULL!	#NULL!	#NULL!	#NULL!	55.6667	#NULL!	#NULL!	114.889	1	1	2	2	2	1	2	#NULL!
05604321401	13	12	11	66	4	1	1	1	5	27.3023	2	5	3	2	3	70.3333	66	79	24	30	19	89.4	2	112	107.667	116.333	8.5	7	6	5	5	4	3.5	2	2	41.6667	41.6667	37.3333	84.2222	79.8889	91.4444	2	2	2	2	2	2	2	#NULL!
05604321501	19	22	15	67	4	1	1	2	1	18.692	1	1	3	1	1	66	59.6667	66.3333	31	10	17	72.2	2	109	115.333	110	5	5	6	4	5	6	1	0	0	43	55.6667	43.6667	80.3333	78.2222	80.8889	2	2	2	2	2	2	2	#NULL!
05604321502	11	14	10	74	4	1	1	4	1	18.2707	2	5	2	1	1	77.6667	85	50	15	11	16	70.8	1	129.333	145.333	91.3333	4	9.5	9	3	6	7	1	3.5	2	51.6667	60.3333	41.3333	94.8889	105.111	63.7778	2	2	2	2	2	2	2	#NULL!
05604321701	15	25	11	68	4	1	1	1	1	31.9349	2	5	4	2	3	78.3333	79.6667	86.3333	14	19	17	106.6	2	157.333	134.333	151	2.5	4.5	2.5	1	1	0	1.5	3.5	2.5	79	54.6667	64.6667	104.667	97.8889	107.889	2	2	2	2	2	2	2	#NULL!
05604321702	11	12	11	78	4	1	2	1	1	24.5989	2	5	4	2	3	74.3333	60.3333	71.3333	20	19	16	85.4	1	147	119	133.333	5.5	10.5	5.5	3	9	3	2.5	1.5	2.5	72.6667	58.6667	62	98.5556	79.8889	92	1	2	2	2	2	2	2	#NULL!
05604321801	5	11	11	57	2	1	1	4	1	23.8744	1	5	3	2	3	67	62.3333	70.6667	19	13	16	87	2	114.333	107	116	16.5	15	17.5	10	10	11	6.5	5	6.5	47.3333	44.6667	45.3333	82.7778	77.2222	85.7778	#NULL!	2	2	#NULL!	#NULL!	2	2	#NULL!
05604321802	11	11	14	57	2	1	1	4	1	30.7483	2	5	4	1	1	74.3333	71.6667	73.6667	15	15	16	102	1	127	133	140	12	14.5	14	6	10	10	6	4.5	4	52.6667	61.3333	66.3333	91.8889	92.1111	95.7778	1	2	2	2	2	1	2	#NULL!
05604321901	13	20	15	62	3	1	1	2	1	21.1362	2	5	4	1	1	90	64.3333	72.3333	20	25	26	77.4	1	146	103.667	122	9	7	4	6	5	3	3	2	1	56	39.3333	49.6667	108.667	77.4444	88.8889	1	2	2	2	2	1	2	#NULL!
05604321902	12	22	11	60	3	1	1	1	1	20.1431	1	5	4	2	3	80	73	80.6667	26	19	25	74.6	2	144	123	143	6	3	3.5	5	2	2	1	1	1.5	64	50	62.3333	101.333	89.6667	101.444	2	2	2	2	2	2	2	#NULL!
05604322101	14	11	11	75	4	1	1	4	5	19.8765	2	5	4	1	1	69.3333	67	#NULL!	18	8	#NULL!	75.6	1	137.333	128.667	#NULL!	3.5	4	#NULL!	3	4	#NULL!	0.5	0	#NULL!	68	61.6667	#NULL!	92	87.5556	#NULL!	1	2	2	2	2	2	2	#NULL!
05604322201	11	11	14	66	4	1	1	1	1	21.3962	2	5	4	2	3	69	77.3333	80	10	22	27	83	2	115.667	142	140.333	8.5	8	9	4	5	4	4.5	3	5	46.6667	64.6667	60.3333	84.5556	98.8889	100.111	2	2	2	2	2	2	2	#NULL!
05604322202	11	11	11	68	4	1	1	4	1	20.5279	2	5	4	1	2	66.6667	62	62.6667	14	15	13	84	1	106.333	111	108.333	10.5	15	7.5	8	10	6	2.5	5	1.5	39.6667	49	45.6667	79.8889	78.3333	77.8889	2	2	2	2	2	2	2	#NULL!
05604322301	12	11	13	64	3	1	1	2	1	26.1639	1	5	4	2	3	79.3333	54.6667	57.6667	26	24	22	88	2	135.667	117.333	112	15	13	13.5	11	10	9	4	3	4.5	56.3333	62.6667	54.3333	98.1111	75.5556	75.7778	2	2	2	#NULL!	2	2	2	#NULL!
05604322302	13	12	13	73	4	1	1	5	1	17.4276	1	5	4	1	3	75	60.3333	81	22	17	15	70	1	125	112.667	122.667	13	10.5	13.5	11	8	9	2	2.5	4.5	50	52.3333	41.6667	91.6667	77.7778	94.8889	2	2	2	2	2	2	2	#NULL!
05604322401	11	11	11	46	2	1	1	5	2	#NULL!	#NULL!	5	4	2	3	#NULL!	58.3333	#NULL!	#NULL!	21	16	#NULL!	2	#NULL!	112.667	#NULL!	#NULL!	16	13	#NULL!	10	10	#NULL!	6	3	#NULL!	54.3333	#NULL!	#NULL!	76.4444	#NULL!	2	2	2	2	2	2	2	#NULL!
05604322402	11	12	12	53	2	1	1	2	2	20.1099	1	5	4	1	1	65	74.6667	64	19	14	10	78	1	95.6667	103	101.667	13	6	6.5	9	4	5	4	2	1.5	30.6667	28.3333	37.6667	75.2222	84.1111	76.5556	2	2	2	1	2	2	2	#NULL!
05604322501	11	11	#NULL!	68	4	1	1	2	6	29.1412	2	5	3	1	1	79.6667	69.3333	#NULL!	18	17	#NULL!	95	1	134.333	133.333	#NULL!	10	8.5	#NULL!	6	8	#NULL!	4	0.5	#NULL!	54.6667	64	#NULL!	97.8889	90.6667	#NULL!	2	2	2	2	2	2	2	#NULL!
05604322601	12	11	11	58	2	1	1	2	1	#NULL!	#NULL!	5	4	1	1	#NULL!	83	#NULL!	#NULL!	18	#NULL!	#NULL!	1	#NULL!	113.667	#NULL!	#NULL!	7	#NULL!	#NULL!	4	#NULL!	#NULL!	3	#NULL!	#NULL!	30.6667	#NULL!	#NULL!	93.2222	#NULL!	#NULL!	2	2	2	2	2	2	#NULL!
05604322602	11	12	11	54	2	1	1	4	1	26.3586	2	5	3	2	3	#NULL!	68.6667	71.3333	26	25	23	90	2	#NULL!	103	117	6.5	9	4.5	3	6	1	3.5	3	3.5	#NULL!	34.3333	45.6667	#NULL!	80.1111	86.5556	2	2	2	#NULL!	#NULL!	2	2	#NULL!
05604322701	5	11	11	54	2	1	1	5	1	21.4472	2	5	4	1	1	59.3333	65.6667	#NULL!	23	16	#NULL!	80	1	107	105.333	#NULL!	16.5	16	#NULL!	10	11	#NULL!	6.5	5	#NULL!	47.6667	39.6667	#NULL!	75.2222	78.8889	#NULL!	2	2	2	2	2	2	2	#NULL!
05604322702	11	11	11	58	2	1	1	2	1	17.9072	2	4	3	2	1	70.3333	70.3333	64.6667	19	16	21	74.2	2	117.667	110.333	110	8.5	13.5	9.5	4	9	7	4.5	4.5	2.5	47.3333	40	45.3333	86.1111	83.6667	79.7778	2	#NULL!	#NULL!	#NULL!	#NULL!	2	2	#NULL!
05604322801	13	12	14	68	4	1	1	4	1	20.7279	1	1	5	1	1	54.6667	74.6667	64.3333	23	18	20	82	1	102	128	111.333	14	11.5	13	10	10	10	4	1.5	3	47.3333	53.3333	47	70.4444	92.4444	80	2	2	2	#NULL!	#NULL!	2	2	#NULL!
05604322802	11	13	15	67	4	1	1	1	1	23.5708	1	2	5	2	3	62	75.3333	70.3333	22	22	20	79	2	113.333	125.667	141	7	7.5	9	4	6	5	3	1.5	4	51.3333	50.3333	70.6667	79.1111	92.1111	93.8889	2	2	2	#NULL!	#NULL!	2	2	#NULL!
05604330101	11	11	11	48	2	1	1	4	1	32.6802	2	5	3	2	3	95	82	#NULL!	14	13	15	109	1	142	129.667	#NULL!	15.5	6	12.5	10	5	8	5.5	1	4.5	47	47.6667	#NULL!	110.667	97.8889	#NULL!	2	2	2	2	2	2	2	#NULL!
05604330102	11	11	11	46	2	1	1	4	1	29.2582	2	5	5	2	3	75	90	99	21	19	24	92	2	120.667	140.667	144.333	8	10.5	15	8	8	10	0	2.5	5	45.6667	50.6667	45.3333	90.2222	106.889	114.111	2	2	2	2	2	2	2	#NULL!
05604330201	26	32	#NULL!	70	4	1	1	2	1	23.7743	1	1	5	2	3	68.6667	#NULL!	#NULL!	21	#NULL!	#NULL!	92.4	2	125.333	#NULL!	#NULL!	7.5	#NULL!	#NULL!	5	#NULL!	#NULL!	2.5	#NULL!	#NULL!	56.6667	#NULL!	#NULL!	87.5556	#NULL!	#NULL!	2	2	2	1	2	1	2	#NULL!
05604330202	14	11	12	72	4	1	1	4	1	23.3647	2	5	2	2	3	95	99.3333	101.667	13	21	15	77.2	1	164.333	154.333	150.667	12.5	11	10	8	8	7	4.5	3	3	69.3333	55	49	118.111	117.667	118	1	1	2	1	2	2	2	#NULL!
05604330301	20	20	23	56	2	1	2	5	1	20.2755	2	5	4	1	2	58.6667	77.3333	74.3333	24	16	15	81	1	94	124.333	116.333	15.5	15	14.5	10	11	10	5.5	4	4.5	35.3333	47	42	70.4444	93	88.3333	2	2	2	2	2	2	2	#NULL!
05604330302	11	11	13	54	2	1	2	1	1	22.9686	2	5	3	2	3	78.3333	86	95.3333	22	10	21	84	2	118.333	131.667	162.667	10.5	13	14	5	10	10	5.5	3	4	40	45.6667	67.3333	91.6667	101.222	117.778	1	#NULL!	2	2	2	2	2	#NULL!
05604330401	15	11	11	48	2	1	1	2	1	24.7961	2	5	2	2	1	71	68.6667	#NULL!	33	16	17	80.4	2	113.667	107.333	#NULL!	6	7	5.5	5	3	2	1	4	3.5	42.6667	38.6667	#NULL!	85.2222	81.5556	#NULL!	2	2	2	2	2	2	2	#NULL!
05604330402	11	11	11	56	2	1	1	5	1	23.3975	2	5	3	2	1	83.3333	79.6667	95.3333	15	16	16	80.2	1	123	116	139	14.5	16	12.5	10	11	7	4.5	5	5.5	39.6667	36.3333	43.6667	96.5556	91.7778	109.889	2	2	2	2	2	1	2	#NULL!
05604330501	11	11	11	66	4	1	2	4	1	#NULL!	#NULL!	5	3	1	1	#NULL!	86	#NULL!	#NULL!	17	#NULL!	#NULL!	1	#NULL!	141.667	#NULL!	#NULL!	14.5	#NULL!	#NULL!	11	#NULL!	#NULL!	3.5	#NULL!	#NULL!	55.6667	#NULL!	#NULL!	104.556	#NULL!	2	2	2	2	2	2	2	#NULL!
05604330502	19	17	16	64	3	1	1	1	1	29.0588	2	5	3	2	3	100.667	90.6667	80.3333	26	11	10	97.2	2	183.333	144	137	14	11.5	11.5	11	9	9	3	2.5	2.5	82.6667	53.3333	56.6667	128.222	108.444	99.2222	1	2	2	2	2	2	2	#NULL!
05604330601	11	11	11	58	2	1	1	2	1	27.2096	1	5	3	1	2	62.6667	62.3333	65.6667	15	12	16	92	1	114	111	119.333	10	5	3.5	5	3	2	5	2	1.5	51.3333	48.6667	53.6667	79.7778	78.5556	83.5556	2	2	2	2	1	2	2	#NULL!
05604330602	11	11	11	49	2	1	1	2	1	25.7571	2	5	2	2	2	65	64.3333	68.3333	17	24	20	96	2	106	108.667	106.667	11.5	10	5.5	6	5	4	5.5	5	1.5	41	44.3333	38.3333	78.6667	79.1111	81.1111	2	2	2	2	2	2	2	#NULL!
05604330701	11	12	11	66	4	1	1	1	5	18.2101	2	5	3	2	1	82.3333	58.6667	76	26	34	13	74	2	130	99.3333	114	9	4.5	3.5	4	1	3	5	3.5	0.5	47.6667	40.6667	38	98.2222	72.2222	88.6667	2	2	2	2	2	2	2	#NULL!
05604330801	14	13	12	77	4	1	1	2	1	24.5727	1	5	4	1	1	84.6667	80.3333	87.3333	19	22	22	93	1	143	151	143.667	8	6.5	8.5	4	5	7	4	1.5	1.5	58.3333	70.6667	56.3333	104.111	103.889	106.111	1	2	2	#NULL!	2	2	2	#NULL!
05604330802	13	12	13	76	4	1	1	1	1	22.7291	1	5	3	2	3	79.6667	66	73.3333	27	23	15	94	2	143.333	150.333	140	4.5	2	2	1	0	1	3.5	2	1	63.6667	84.3333	66.6667	100.889	94.1111	95.5556	2	2	2	2	2	2	2	#NULL!
05604330901	11	11	11	64	3	1	2	5	1	#NULL!	2	5	3	1	1	66	70.6667	77.6667	16	16	16	94.4	1	127.333	152.667	152.667	13.5	14	15	10	11	9	3.5	3	6	61.3333	82	75	86.4444	98	102.667	2	2	2	1	1	2	2	#NULL!
05604330902	11	11	11	63	3	1	2	4	1	28.3717	1	4	3	2	3	60.6667	65.6667	75.3333	14	25	16	100.4	2	115.333	123.333	142.333	13.5	12	4	8	7	4	5.5	5	0	54.6667	57.6667	67	78.8889	84.8889	97.6667	1	2	2	1	2	2	2	#NULL!
05604331002	13	19	13	66	4	1	1	2	1	24.4264	2	5	5	2	1	78.3333	71	74	13	28	33	89	2	120.667	114.667	119.333	7	13	6	3	8	3	4	5	3	42.3333	43.6667	45.3333	92.4444	85.5556	89.1111	2	2	2	2	2	2	2	#NULL!
05604331101	11	11	11	48	2	1	1	5	1	24.1112	2	5	2	2	3	55.6667	66	#NULL!	11	13	15	86.4	2	97.3333	104.333	#NULL!	10.5	14	15.5	7	8	10	3.5	6	5.5	41.6667	38.3333	#NULL!	69.5556	78.7778	#NULL!	2	2	2	2	2	2	2	#NULL!
05604331102	11	11	11	53	2	1	1	5	1	26.9478	2	5	4	2	1	75	67	#NULL!	17	10	13	94.2	1	133.667	127.667	#NULL!	7.5	12	9.5	6	7	6	1.5	5	3.5	58.6667	60.6667	#NULL!	94.5556	87.2222	#NULL!	2	2	2	2	2	2	2	#NULL!
05604331201	11	11	11	60	3	1	1	5	1	28.4064	2	5	3	1	1	68.3333	85.6667	82	14	15	13	95	1	134.333	148.333	140.667	12.5	12	15	8	10	11	4.5	2	4	66	62.6667	58.6667	90.3333	106.556	101.556	1	2	2	1	2	2	2	#NULL!
05604331202	12	11	11	56	2	1	1	4	1	27.2033	1	5	3	2	3	66	65	74	27	21	27	87	2	106.333	94	114	11.5	12	12	5	9	6	6.5	3	6	40.3333	29	40	79.4444	74.6667	87.3333	2	2	2	2	2	2	2	#NULL!
05604331301	11	11	11	49	2	1	1	1	1	27.1231	2	5	3	2	3	109.667	87	#NULL!	15	16	16	89.8	2	187.333	161.667	#NULL!	6	14	7	4	10	5	2	4	2	77.6667	74.6667	#NULL!	135.556	111.889	#NULL!	1	2	2	2	2	2	2	#NULL!
05604331401	11	11	11	47	2	1	1	5	1	23.9785	2	5	4	2	2	73.3333	88	87	29	26	26	83	2	114.333	139.667	145.333	12	8.5	8.5	6	6	5	6	2.5	3.5	41	51.6667	58.3333	87	105.222	106.444	2	2	2	2	2	2	2	#NULL!
05604331402	11	13	17	46	2	1	1	2	1	26.1991	1	5	4	2	1	83	79.6667	101.333	22	18	19	94	1	123.333	127.667	155	10	7.5	7.5	6	4	4	4	3.5	3.5	40.3333	48	53.6667	96.4444	95.6667	119.222	2	2	2	2	2	2	2	#NULL!
05604331501	11	11	13	55	2	1	1	1	1	21.3872	2	5	3	2	1	62.3333	61	#NULL!	21	19	15	83	2	101.667	103.667	#NULL!	6	4	1.5	5	2	1	1	2	0.5	39.3333	42.6667	#NULL!	75.4444	75.2222	#NULL!	2	2	2	2	2	2	2	#NULL!
05604331502	11	11	11	59	2	1	1	5	1	22.3647	2	5	2	1	1	51	64.3333	57.6667	17	13	17	85	1	86.3333	104.333	98.6667	14	11	14	10	6	10	4	5	4	35.3333	40	41	62.7778	77.6667	71.3333	2	2	2	2	2	2	2	#NULL!
05604331601	21	13	13	59	2	1	1	2	1	25.4971	2	5	4	2	3	75.6667	69	78	29	22	16	79.6	2	117.667	110.333	124.333	10	5	5.5	5	4	4	5	1	1.5	42	41.3333	46.3333	89.6667	82.7778	93.4444	2	2	2	2	1	2	2	#NULL!
05604331602	19	12	11	63	3	1	1	1	1	25.5051	2	5	1	2	3	93	98.3333	101.333	24	23	17	87.6	1	151.333	161.333	179.667	4.5	3	3.5	1	1	2	3.5	2	1.5	58.3333	63	78.3333	112.444	119.333	127.444	1	2	2	2	2	1	2	#NULL!
05604331701	18	21	20	76	4	1	1	1	1	19.778	1	5	5	2	3	88.3333	81.3333	87	24	16	35	78.4	2	156.667	149	182	1.5	1	1	0	0	0	1.5	1	1	68.3333	67.6667	95	111.111	103.889	118.667	2	2	2	2	2	2	2	#NULL!
05604331702	27	30	16	80	5	1	1	2	1	23.169	2	5	2	1	1	77.6667	77.3333	68.3333	22	13	#NULL!	91.2	1	153.667	142.667	139.667	3	6	#NULL!	2	4	#NULL!	1	2	#NULL!	76	65.3333	71.3333	103	99.1111	92.1111	2	2	2	2	2	2	2	#NULL!
05604331801	11	11	11	47	2	1	1	5	1	24.4256	2	5	5	2	3	65.6667	69	81.3333	14	17	19	78.8	2	107.333	113.667	127	15	16	14.5	7	11	8	8	5	6.5	41.6667	44.6667	45.6667	79.5556	83.8889	96.5556	2	2	2	2	2	2	2	#NULL!
05604331802	11	11	13	57	2	1	1	2	1	26.9424	2	5	4	1	1	79.6667	88.6667	98.3333	16	14	23	88.4	1	134.667	132.667	152.667	14	13.5	11.5	9	10	7	5	3.5	4.5	55	44	54.3333	98	103.333	116.444	2	2	2	2	2	2	2	#NULL!
05604331901	14	15	14	55	2	1	1	6	1	#NULL!	2	5	3	2	3	#NULL!	76.3333	77.3333	12	17	13	#NULL!	2	#NULL!	119.333	126.333	16	15	15	11	11	10	5	4	5	#NULL!	43	49	#NULL!	90.6667	93.6667	2	2	2	2	2	1	2	#NULL!
05604331902	14	15	15	55	2	1	1	5	1	#NULL!	2	5	1	2	3	#NULL!	53	71.6667	26	25	23	#NULL!	1	#NULL!	99	126.667	7.5	8	11.5	5	6	8	2.5	2	3.5	#NULL!	46	55	#NULL!	68.3333	90	2	2	1	2	2	2	2	#NULL!
05604332001	11	11	11	46	2	1	1	6	1	24.3609	1	5	3	2	2	55.3333	75	#NULL!	18	19	16	86	1	112.333	111.667	#NULL!	17	18	16	11	11	10	6	7	6	57	36.6667	#NULL!	74.3333	87.2222	#NULL!	2	2	#NULL!	2	2	#NULL!	2	#NULL!
05604332101	13	11	11	64	3	1	1	4	5	21.5144	2	5	3	1	3	78.6667	90.6667	96	22	19	13	82.2	1	139	162	186.667	13	17	11	10	11	10	3	6	1	60.3333	71.3333	90.6667	98.7778	114.444	126.222	1	2	2	2	2	2	2	1
05604332201	12	11	11	59	2	1	1	5	1	19.8049	2	5	4	1	1	79.6667	#NULL!	#NULL!	31	#NULL!	#NULL!	71.2	1	120.333	#NULL!	#NULL!	8	#NULL!	#NULL!	5	#NULL!	#NULL!	3	#NULL!	#NULL!	40.6667	#NULL!	#NULL!	93.2222	#NULL!	#NULL!	2	2	2	#NULL!	2	2	2	#NULL!
05604332202	13	11	16	58	2	1	1	2	1	16.801	2	5	4	2	1	62.3333	54.6667	#NULL!	29	16	25	75.8	2	95	97.6667	#NULL!	8.5	11	6.5	3	7	4	5.5	4	2.5	32.6667	43	#NULL!	73.2222	69	#NULL!	2	2	2	2	2	2	2	#NULL!
05604332301	11	12	11	58	2	1	2	1	1	#NULL!	#NULL!	5	4	2	2	#NULL!	87	72.3333	#NULL!	19	13	#NULL!	2	#NULL!	138	141.333	#NULL!	12	7	#NULL!	8	5	#NULL!	4	2	#NULL!	51	69	#NULL!	104	95.3333	#NULL!	2	2	2	2	2	2	#NULL!
05604332302	11	12	11	60	3	1	1	4	1	22.0124	2	5	4	2	3	77.3333	74.6667	72.3333	5	17	17	79	1	120.333	124.667	124	11.5	14.5	12.5	6	10	9	5.5	4.5	3.5	43	50	51.6667	91.6667	91.3333	89.5556	2	2	2	2	2	2	2	#NULL!
05604332401	11	11	16	66	4	1	1	5	1	30.1634	2	5	5	1	3	102	91	74.6667	16	15	20	100	1	165	151.333	128	17	16	8	11	10	8	6	6	0	63	60.3333	53.3333	123	111.111	92.4444	1	2	2	1	2	2	2	#NULL!
05604332402	15	11	13	65	4	1	1	2	1	25.5591	1	5	3	2	1	65.3333	64	62.3333	16	17	28	98	2	124	124	119.333	15	16.5	10.5	7	10	6	8	6.5	4.5	58.6667	60	57	84.8889	84	81.3333	2	2	2	2	2	2	2	#NULL!
05605910101	11	11	11	64	3	1	1	4	5	25.5573	2	5	5	1	1	73.3333	80	76.3333	31	30	24	92	1	121	124	133.333	9	15.5	11.5	9	11	10	0	4.5	1.5	47.6667	44	57	89.2222	94.6667	95.3333	1	2	2	2	1	2	1	#NULL!
05605910301	11	11	11	59	2	1	1	2	2	#NULL!	#NULL!	5	5	1	1	#NULL!	81.6667	#NULL!	#NULL!	11	15	#NULL!	1	#NULL!	137.333	#NULL!	#NULL!	15	11.5	#NULL!	11	10	#NULL!	4	1.5	#NULL!	55.6667	#NULL!	#NULL!	100.222	#NULL!	2	2	2	2	2	2	2	#NULL!
05605910302	15	12	14	59	2	1	1	1	2	#NULL!	2	5	3	2	3	#NULL!	73.6667	73.6667	21	16	14	#NULL!	2	#NULL!	120.667	113	4	6.5	8	4	4	5	0	2.5	3	#NULL!	47	39.3333	#NULL!	89.3333	86.7778	2	2	2	2	2	2	1	#NULL!
05605910401	11	15	12	68	4	1	1	4	1	27.8358	2	5	2	2	3	65	78.3333	76	19	27	19	98.1	1	104	131	122.667	10	15	13	10	10	10	0	5	3	39	52.6667	46.6667	78	95.8889	91.5556	2	2	2	2	2	2	2	#NULL!
05605910501	11	11	11	48	2	1	1	1	1	25.3346	2	5	3	2	3	58	59	60.6667	21	11	13	90.4	2	91.3333	93.6667	95	5	5	3	5	2	3	0	3	0	33.3333	34.6667	34.3333	69.1111	70.5556	72.1111	2	2	2	2	2	2	2	#NULL!
05605910502	11	11	11	55	2	1	1	5	1	20.1435	2	5	4	1	1	64	78	77	13	15	15	75.6	1	106	121.333	121.333	6	12	11	6	10	7	0	2	4	42	43.3333	44.3333	78	92.4444	91.7778	2	2	2	2	2	2	2	#NULL!
05605910601	11	12	11	56	2	1	1	4	1	24.1237	2	5	5	1	3	68	71	#NULL!	22	18	15	84.1	1	108.667	114.333	#NULL!	7	10.5	12	7	7	7	0	3.5	5	40.6667	43.3333	#NULL!	81.5556	85.4444	#NULL!	2	2	2	2	2	2	2	#NULL!
05605910802	11	11	11	54	2	1	1	2	1	26.9882	2	5	5	1	3	80.3333	88.6667	89.3333	28	23	21	91.8	1	135.333	142.333	137.667	10	9	16	8	7	11	2	2	5	55	53.6667	48.3333	98.6667	106.556	105.444	2	2	2	2	2	2	2	#NULL!
05605910901	11	11	11	56	2	1	1	2	1	22.6347	2	5	3	1	1	49.6667	90.3333	64.3333	16	13	16	78.4	1	100.667	144.333	102.667	13.5	13	14.5	9	6	11	4.5	7	3.5	51	54	38.3333	66.6667	108.333	77.1111	2	2	2	2	2	2	2	#NULL!
05605910902	5	11	11	57	2	1	1	1	1	21.9373	1	5	3	2	3	65.6667	66.6667	56.3333	20	23	16	81.1	2	106.667	119.333	108.667	4	6.5	6	2	2	4	2	4.5	2	41	52.6667	52.3333	79.3333	84.2222	73.7778	2	2	2	2	2	2	2	#NULL!
05605911001	11	11	11	65	4	1	1	2	1	25.3103	2	5	4	1	1	89.3333	92	82.6667	26	21	22	88.9	1	166.667	182.333	149	9.5	14	14.5	6	11	9	3.5	3	5.5	77.3333	90.3333	66.3333	115.111	122.111	104.778	2	2	2	2	2	2	2	#NULL!
05605911002	11	11	17	62	3	1	1	1	1	#NULL!	2	5	4	2	3	#NULL!	91	83	23	18	#NULL!	#NULL!	2	#NULL!	143	143	2.5	2	#NULL!	1	2	#NULL!	1.5	0	#NULL!	#NULL!	52	60	#NULL!	108.333	103	2	2	2	2	2	2	2	#NULL!
05605911102	11	11	11	48	2	1	1	2	1	#NULL!	2	5	3	2	3	#NULL!	97.3333	64.3333	26	20	19	#NULL!	2	#NULL!	156.333	104.667	8	6.5	10	8	5	5	0	1.5	5	#NULL!	59	40.3333	#NULL!	117	77.7778	2	2	2	2	2	2	2	#NULL!
05605911201	12	14	11	64	3	1	1	5	1	25.011	2	5	1	2	1	67.6667	65.3333	71	23	16	13	79.6	1	117.333	100.667	120	15	14	14	9	10	10	6	4	4	49.6667	35.3333	49	84.2222	77.1111	87.3333	2	2	2	1	2	2	2	#NULL!
05605911301	11	11	12	67	4	1	1	4	1	21.6227	2	5	3	2	1	62.3333	64.3333	67.6667	19	26	29	77.4	2	111	110.667	121.667	12.5	15	13	10	11	10	2.5	4	3	48.6667	46.3333	54	78.5556	79.7778	85.6667	2	2	2	2	2	2	2	#NULL!
05605911401	11	11	11	55	2	1	1	1	5	28.891	2	5	4	2	3	69	84	78.3333	35	27	31	95.8	2	114.667	140.667	121.333	7	7	5.5	3	2	4	4	5	1.5	45.6667	56.6667	43	84.2222	102.889	92.6667	2	2	2	2	2	2	2	#NULL!
05605911602	11	11	11	63	3	1	1	4	1	#NULL!	2	5	3	1	1	#NULL!	64.6667	69	#NULL!	22	16	#NULL!	1	#NULL!	127.333	136.667	#NULL!	12	11.5	#NULL!	11	10	#NULL!	1	1.5	#NULL!	62.6667	67.6667	#NULL!	85.5556	91.5556	2	2	2	2	2	2	2	#NULL!
05605911702	18	11	20	55	2	1	1	1	2	#NULL!	2	5	3	2	3	59.3333	#NULL!	54	30	26	28	91.1	2	106.333	#NULL!	101.667	1	8	10	1	5	7	#NULL!	3	3	47	#NULL!	47.6667	75	#NULL!	69.8889	2	2	2	2	2	2	2	#NULL!
05605911801	11	15	12	62	3	1	2	2	1	25.3941	1	5	2	1	1	72.3333	64	65.6667	23	17	18	98	1	128.667	109.667	139.333	12	10.5	8.5	8	8	7	4	2.5	1.5	56.3333	45.6667	73.6667	91.1111	79.2222	90.2222	2	2	2	2	2	2	2	#NULL!
05605911802	5	11	11	61	3	1	1	1	1	23.7832	2	5	3	2	3	87	#NULL!	70.3333	19	12	19	84.3	2	134	#NULL!	108.667	1	6	2	1	2	0	#NULL!	4	2	47	#NULL!	38.3333	102.667	#NULL!	83.1111	2	2	2	2	2	2	2	#NULL!
05605912001	11	11	12	50	2	1	1	4	1	21.6304	1	5	3	2	3	63.6667	67	#NULL!	27	17	23	75.5	2	96	102	#NULL!	4	13	13	4	10	10	0	3	3	32.3333	35	#NULL!	74.4444	78.6667	#NULL!	2	2	2	2	2	2	2	#NULL!
05605920101	11	11	11	55	2	1	1	1	1	23.1956	2	5	3	2	3	74	77.3333	79.3333	16	15	17	79.8	2	130.333	142	139.333	5	6	1.5	2	2	0	3	4	1.5	56.3333	64.6667	60	92.7778	98.8889	99.3333	1	2	2	2	2	2	2	#NULL!
05605920102	11	14	11	58	2	1	1	5	1	23.6278	2	5	4	2	1	70.6667	84.3333	69.3333	18	16	13	85.8	1	112	145.333	108	12	12.5	10.5	10	10	7	2	2.5	3.5	41.3333	61	38.6667	84.4444	104.667	82.2222	1	2	2	2	2	2	2	#NULL!
05605920301	14	11	12	75	4	1	1	1	5	23.8715	2	5	3	2	1	70.6667	81.6667	88.3333	24	18	28	89.8	2	126.667	151.333	153.333	3	4.5	2	3	3	2	0	1.5	0	56	69.6667	65	89.3333	104.889	110	2	2	2	2	2	2	2	#NULL!
05605920401	12	11	11	56	2	1	1	1	1	22.876	2	5	#NULL!	2	1	81	74.3333	69.6667	21	25	16	82.5	2	125.667	123	113.333	2.5	2.5	3	1	1	3	1.5	1.5	0	44.6667	48.6667	43.6667	95.8889	90.5556	84.2222	2	2	2	#NULL!	2	2	2	#NULL!
05605920402	12	13	13	56	2	1	1	4	1	30.2403	2	5	3	1	1	65.3333	67.6667	77.6667	17	18	16	98.3	1	117.667	110	125	7.5	10.5	11.5	4	8	10	3.5	2.5	1.5	52.3333	42.3333	47.3333	82.7778	81.7778	93.4444	2	2	2	2	2	2	2	#NULL!
05605920501	11	11	#NULL!	64	3	1	1	2	1	23.2049	2	5	3	1	1	63	67.3333	#NULL!	18	16	#NULL!	87.2	1	122	104.333	#NULL!	8.5	9	#NULL!	5	6	#NULL!	3.5	3	#NULL!	59	37	#NULL!	82.6667	79.6667	#NULL!	2	2	2	2	2	2	2	#NULL!
05605920502	11	11	11	67	4	1	1	1	1	22.9916	2	5	3	2	3	75	79.6667	79.3333	21	22	27	88.4	2	153	146	163.667	3.5	2	1	1	#NULL!	1	2.5	2	0	78	66.3333	84.3333	101	101.778	107.444	2	2	2	2	2	2	2	#NULL!
05605920601	12	12	11	74	4	1	1	4	5	21.0528	2	5	2	1	1	66	82	82.6667	19	13	17	81.4	1	115	134.333	130.333	11	17	5	11	10	5	0	7	0	49	52.3333	47.6667	82.3333	99.4444	98.5556	2	2	2	2	2	2	2	#NULL!
05605920901	11	15	14	56	2	1	1	1	2	26.1096	2	5	5	2	3	69.6667	67	#NULL!	20	15	16	94	2	130	117.667	#NULL!	3	3.5	3.5	3	0	0	0	3.5	3.5	60.3333	50.6667	#NULL!	89.7778	83.8889	#NULL!	2	2	2	2	2	2	2	#NULL!
05605921101	17	19	#NULL!	76	4	1	1	3	1	18.9328	2	5	4	1	3	79	87.6667	#NULL!	15	25	#NULL!	69.8	1	177.667	194	#NULL!	4	6	#NULL!	4	6	#NULL!	0	0	#NULL!	98.6667	106.333	#NULL!	111.889	123.111	#NULL!	2	2	2	2	2	2	2	#NULL!
05605921201	11	11	17	60	3	1	1	1	1	23.6078	2	5	4	2	3	59.3333	72	71.3333	16	22	32	85.4	2	105.667	136.667	129	4	4.5	0	4	4	0	0	0.5	0	46.3333	64.6667	57.6667	74.7778	93.5556	90.5556	2	2	2	2	2	2	2	#NULL!
05605921301	11	11	13	63	3	1	1	1	5	21.451	1	5	4	2	3	85	71.3333	83	28	18	15	81.5	1	138.667	130.667	140	14.5	14	14.5	10	11	11	4.5	3	3.5	53.6667	59.3333	57	102.889	91.1111	102	1	2	2	1	2	2	2	#NULL!
05605921602	11	11	17	59	2	1	1	1	1	25.3958	2	5	4	2	3	69.6667	69.6667	69.6667	29	17	28	83	2	108.667	113.667	107	2	6	2.5	2	3	1	#NULL!	3	1.5	39	44	37.3333	82.6667	84.3333	82.1111	1	2	2	2	2	2	2	#NULL!
05605921701	18	14	11	59	2	1	1	1	1	20.6685	2	5	4	2	3	63	69.6667	63.6667	25	12	19	80.6	2	100	132	122.333	4	8	1	4	4	0	0	4	1	37	62.3333	58.6667	75.3333	90.4444	83.2222	2	2	2	2	2	2	2	#NULL!
05605921702	15	11	11	59	2	1	1	1	1	24.8349	1	5	4	2	1	55.6667	65	87.6667	27	16	17	90.2	1	111	120	128.333	10	10	5	8	8	4	2	2	1	55.3333	55	40.6667	74.1111	83.3333	101.222	2	2	2	2	2	2	2	#NULL!
05605921801	11	13	11	59	2	1	1	2	1	26.4799	2	5	5	2	3	66	73.3333	87	18	17	21	93.8	1	102.667	107	129	9	5	11.5	5	3	10	4	2	1.5	36.6667	33.6667	42	78.2222	84.5556	101	2	2	2	2	2	2	1	#NULL!
05605921802	18	14	12	57	2	1	1	1	1	23.23	1	5	2	2	3	56.6667	57.3333	70	31	30	34	87	2	115.667	102	113	4	5	10.5	1	2	6	3	3	4.5	59	44.6667	43	76.3333	72.2222	84.3333	2	2	2	1	2	2	2	#NULL!
05605921901	11	11	11	49	2	1	1	5	2	26.84	2	2	3	1	1	73.6667	63.3333	72	16	13	10	98.1	1	112	104.333	109.333	13.5	12.5	11.5	10	9	9	3.5	3.5	2.5	38.3333	41	37.3333	86.4444	77	84.4444	2	2	2	2	2	2	2	#NULL!
05605922002	29	#NULL!	21	65	4	1	1	2	1	24.4123	1	5	4	1	1	54.3333	#NULL!	54	21	#NULL!	9	88.2	1	102	#NULL!	94	6	#NULL!	10	6	#NULL!	7	0	#NULL!	3	47.6667	#NULL!	40	70.2222	#NULL!	67.3333	2	2	2	#NULL!	2	2	2	#NULL!
05605922201	12	11	11	59	2	1	1	2	1	23.5246	2	5	4	2	3	64	74.6667	83	25	30	18	93.6	2	130	118.333	130.667	8	5	3.5	4	2	3	4	3	0.5	66	43.6667	47.6667	86	89.2222	98.8889	2	2	2	2	2	2	2	#NULL!
05605922202	12	11	11	59	2	1	1	2	1	19.9493	2	2	4	1	1	67.3333	82.3333	86	21	27	16	78.9	1	121	143	156.333	5.5	10	13.5	4	6	10	1.5	4	3.5	53.6667	60.6667	70.3333	85.2222	102.556	109.444	1	2	2	2	2	2	2	#NULL!
05605922402	16	11	11	63	3	1	1	1	1	24.483	2	5	3	2	3	75.6667	87	72.3333	20	13	30	82.3	2	124.667	159.333	123.333	2	0.5	0	2	0	0	0	0.5	0	49	72.3333	51	92	111.111	89.3333	1	2	2	2	2	2	2	#NULL!
05605922501	11	12	11	59	2	1	1	2	5	20.1406	2	5	5	1	1	70.3333	80.3333	75	22	20	10	80.1	1	120	116.333	109	13.5	11	8	11	8	8	2.5	3	0	49.6667	36	34	86.8889	92.3333	86.3333	2	2	2	2	2	2	2	#NULL!
05605930102	17	15	23	49	2	1	1	5	1	24.1774	2	5	5	2	3	67.6667	66.3333	72.3333	28	34	31	93.2	2	108.667	113.667	109.667	7	10	5	4	6	4	3	4	1	41	47.3333	37.3333	81.3333	82.1111	84.7778	2	2	2	2	2	2	1	#NULL!
05605930201	11	11	11	48	2	1	1	2	1	19.161	2	2	4	1	1	76.3333	76.3333	76.6667	16	18	20	72.3	1	118	120.333	117.667	10.5	14	13	8	8	8	2.5	6	5	41.6667	44	41	90.2222	91	90.3333	2	2	2	2	2	2	2	#NULL!
05605930202	13	11	16	46	2	1	1	1	1	25.7711	1	5	3	2	3	73.3333	73.6667	81	23	15	19	91.1	2	120.333	118.333	140	7	7.5	6	3	5	1	4	2.5	5	47	44.6667	59	89	88.5556	100.667	2	2	2	2	2	2	2	#NULL!
05605930302	11	11	11	47	2	1	1	2	1	26.1643	2	4	3	1	3	76	73.6667	80.3333	18	15	16	88.4	1	118.667	116	124.667	12	11	8.5	6	6	6	6	5	2.5	42.6667	42.3333	44.3333	90.2222	87.7778	95.1111	2	2	2	2	2	2	2	#NULL!
05605930701	12	11	15	64	3	1	1	1	5	22.951	2	5	3	2	3	62.3333	64	67.6667	18	26	22	74.2	2	107.667	107	112.333	3	4.5	6	3	2	4	0	2.5	2	45.3333	43	44.6667	77.4444	78.3333	82.5556	2	2	2	2	2	2	2	#NULL!
05605930801	11	16	13	71	4	1	1	1	5	21.3897	2	5	3	1	3	74.6667	79.3333	80	26	23	14	81.3	1	126.333	125.667	126.333	12.5	7	11.5	8	4	10	4.5	3	1.5	51.6667	46.3333	46.3333	91.8889	94.7778	95.4444	2	2	2	2	2	2	2	#NULL!
05605931101	12	11	16	55	2	1	1	1	5	24.4414	2	5	4	2	3	74	79.6667	82.6667	31	25	28	82	2	113.333	126.667	133.333	2	2.5	1.5	2	1	#NULL!	0	1.5	1.5	39.3333	47	50.6667	87.1111	95.3333	99.5556	2	2	2	2	2	2	2	#NULL!
05605931401	11	11	11	59	2	1	1	4	2	#NULL!	#NULL!	6	4	1	1	#NULL!	80.3333	75.6667	#NULL!	14	13	#NULL!	1	#NULL!	126	117	#NULL!	11	16	#NULL!	8	11	#NULL!	3	5	#NULL!	45.6667	41.3333	#NULL!	95.5556	89.4444	2	2	2	2	2	2	2	#NULL!
05605931402	11	11	11	56	2	1	1	1	2	#NULL!	2	6	4	2	1	73.3333	79	73.3333	26	12	24	88.8	2	131.333	120.333	123.667	5	9.5	11.5	0	5	8	5	4.5	3.5	58	41.3333	50.3333	92.6667	92.7778	90.1111	2	2	2	2	2	2	2	#NULL!
05605931601	22	11	11	64	3	1	1	4	1	19.5583	2	5	2	2	1	69.6667	78	84	24	29	20	81.2	2	139	174	164.667	5	10	11.5	5	8	8	#NULL!	2	3.5	69.3333	96	80.6667	92.7778	110	110.889	2	2	1	2	2	2	2	#NULL!
05605931602	12	11	12	62	3	1	1	4	1	21.7212	2	2	1	2	3	64.3333	68.6667	77	29	16	21	90	1	103.333	113.667	129.333	14	10.5	14	10	6	8	4	4.5	6	39	45	52.3333	77.3333	83.6667	94.4444	2	2	2	2	2	2	2	#NULL!
05630210101	11	11	11	59	2	1	1	2	1	25.9488	2	5	3	1	3	92.6667	92.6667	88	13	19	26	88	1	157	151.667	151.333	12.5	12	14	11	9	11	1.5	3	3	64.3333	59	63.3333	114.111	112.333	109.111	2	2	2	2	2	2	2	1
05630210102	13	12	12	61	3	1	1	1	1	29.8577	2	5	3	2	3	88.6667	114.667	69	31	19	28	94	2	140.667	199	138	7	9.5	11.5	6	6	10	1	3.5	1.5	52	84.3333	69	106	142.778	92	1	2	2	2	2	2	1	1
05630210401	11	11	11	58	2	2	2	4	1	22.4118	2	1	3	1	3	94.6667	96	64.3333	20	24	15	84.4	1	187.333	188.333	137	12.5	11	13	11	10	8	1.5	1	5	92.6667	92.3333	72.6667	125.556	126.778	88.5556	2	2	2	2	2	2	2	#NULL!
05630210402	13	15	24	59	2	2	2	4	1	25.2872	1	5	3	2	3	94.6667	102	100	27	23	24	91.6	2	168.667	159	158.333	11	15	16	6	10	11	4.5	4.5	5	74	56.6667	59	119.333	120.889	119.667	2	2	2	2	1	2	2	#NULL!
05630210502	11	11	11	45	2	2	2	5	1	31.8708	2	5	3	1	3	114.333	118.667	96.3333	19	18	22	98	1	193	180	173.667	13	12.5	14.5	8	8	9	5	4.5	5.5	78.6667	61.3333	77.3333	140.556	139.111	122.111	1	2	2	1	1	2	2	1
05630210601	11	11	11	46	2	1	2	8	1	20.4925	1	5	3	2	3	72.3333	85.3333	81.6667	11	15	16	73	2	111.333	123.333	116	12	16.5	13.5	7	11	11	5	5.5	2.5	39	38	34.3333	85.3333	98	93.1111	2	2	2	2	2	2	2	#NULL!
05630210602	11	11	11	52	2	1	2	6	1	26.8116	2	5	4	1	2	66.3333	#NULL!	68	12	26	12	90	1	124.667	#NULL!	127.333	10	14	13.5	7	10	10	3	4	3.5	58.3333	#NULL!	59.3333	85.7778	#NULL!	87.7778	2	2	2	2	2	2	2	#NULL!
05630210801	11	11	11	57	2	1	2	5	1	27.0361	2	5	3	1	1	89	118	#NULL!	16	16	13	93	1	135	170.333	#NULL!	9.5	11.5	11	8	10	11	1.5	1.5	0	46	52.3333	#NULL!	104.333	135.444	#NULL!	2	2	2	2	2	1	2	#NULL!
05630210901	11	12	11	58	2	2	2	2	1	22.3943	2	5	2	2	1	85.3333	89	#NULL!	24	15	17	83	2	131	152.667	#NULL!	12	11	12.5	7	6	7	5	5	5.5	45.6667	63.6667	#NULL!	100.556	110.222	#NULL!	2	2	2	1	2	2	2	#NULL!
05630211001	13	14	13	60	3	1	1	1	1	25.7553	2	5	3	2	3	67.3333	74	63	21	30	25	92.8	2	128	155	122.667	7.5	6.5	6	5	3	2	2.5	3.5	4	60.6667	81	59.6667	87.5556	101	82.8889	2	2	2	2	2	2	2	#NULL!
05630211002	11	11	11	63	3	1	2	2	1	28.2252	2	5	3	1	2	100.667	112.667	74.3333	12	14	17	97.6	1	173.667	173	118	8	11	12	7	7	7	1	4	5	73	60.3333	43.6667	125	132.778	88.8889	2	2	2	2	2	2	2	#NULL!
05630211101	12	11	12	67	4	1	1	4	5	20.4925	2	5	3	2	3	71.6667	90	60	18	20	14	72	2	153.667	174.667	111.667	13	15	14.5	9	9	10	4	6	4.5	82	84.6667	51.6667	99	118.222	77.2222	2	2	2	2	2	1	2	#NULL!
05630211201	11	11	11	55	2	1	2	6	1	23.7823	2	5	3	2	1	71.6667	102.667	76	13	18	16	87.2	1	121.333	185	142	14.5	12	13	11	8	9	3.5	4	4	49.6667	82.3333	66	88.2222	130.111	98	2	2	2	2	2	2	2	#NULL!
05630211202	11	11	11	54	2	2	2	6	1	22.8477	2	5	2	2	3	79	101.667	70.3333	16	10	15	72	2	157	199	140.667	13.5	9	13	9	6	8	4.5	3	5	78	97.3333	70.3333	105	134.111	93.7778	2	2	2	2	2	2	2	#NULL!
05630211501	12	11	29	67	4	1	2	1	1	28.6092	2	5	3	1	3	92.6667	128.333	72	12	15	22	98.6	1	197	199	138.333	13	10	4	10	9	3	3	1	1	104.333	70.6667	66.3333	127.444	151.889	94.1111	1	2	2	2	2	2	2	#NULL!
05630211502	11	11	11	60	3	1	1	2	1	26.2864	2	5	5	2	3	90	87.3333	82.6667	19	#NULL!	14	89.8	2	153.667	148.333	144	14	#NULL!	17	10	#NULL!	11	4	#NULL!	6	63.6667	61	61.3333	111.222	107.667	103.111	2	2	2	2	2	2	2	#NULL!
05630211601	12	11	11	57	2	1	1	2	1	19.4699	2	5	5	1	1	65.3333	89.3333	76.6667	14	13	13	75.4	1	105.667	140	123.667	9	8.5	6.5	7	6	6	2	2.5	0.5	40.3333	50.6667	47	78.7778	106.222	92.3333	2	2	2	2	2	2	2	#NULL!
05630211602	14	11	13	55	2	1	1	2	1	19.7366	1	5	4	2	3	77.3333	77	74	21	18	18	81.6	2	113.333	132	129	11.5	12	16	9	9	11	2.5	3	5	36	55	55	89.3333	95.3333	92.3333	2	2	2	2	2	2	2	#NULL!
05630211702	11	11	11	48	2	1	1	4	1	22.6894	2	5	3	2	3	69.6667	101.333	64.3333	24	25	23	75	2	112	146.667	105.333	8.5	12.5	10.5	5	9	8	3.5	3.5	2.5	42.3333	45.3333	41	83.7778	116.444	78	2	2	2	2	2	2	2	#NULL!
05630211802	11	11	11	46	2	1	1	4	2	23.8924	1	5	4	2	3	78.6667	93	#NULL!	14	17	14	85.2	2	122	157	#NULL!	6.5	7	10	3	5	5	3.5	2	5	43.3333	64	#NULL!	93.1111	114.333	#NULL!	2	2	2	2	2	2	2	#NULL!
05630212001	11	11	11	55	2	1	1	7	1	21.9718	2	5	3	1	3	63.3333	72	#NULL!	10	19	18	75	1	106	136.333	#NULL!	12	13	7	10	9	6	2	4	1	42.6667	64.3333	#NULL!	77.5556	93.4444	#NULL!	2	2	2	2	2	2	2	#NULL!
05630212002	11	13	12	57	2	1	1	2	1	25.5252	2	5	3	2	3	68.3333	87.3333	66	13	28	22	88	2	112	135.333	104	9	6.5	9	6	5	8	3	1.5	1	43.6667	48	38	82.8889	103.333	78.6667	2	2	2	1	#NULL!	1	2	#NULL!
05630212302	11	11	11	59	2	2	2	4	1	26.9692	2	5	3	1	3	92	80.6667	80.6667	19	19	13	99.6	1	143	117.333	127.667	12.5	10	10	8	6	7	4.5	4	3	51	36.6667	47	109	92.8889	96.3333	2	2	2	1	2	1	2	#NULL!
05630212401	11	12	17	70	4	1	1	1	1	22.8269	2	5	4	2	3	79.3333	125.333	#NULL!	16	20	15	83	2	128	199	#NULL!	3	3	1	3	3	0	0	0	1	48.6667	73.6667	#NULL!	95.5556	149.889	#NULL!	1	2	2	2	2	2	2	#NULL!
05630212402	11	11	11	74	4	2	2	4	1	51.1188	1	5	3	1	3	59	101	71	15	18	15	106	1	128.333	199	140.667	6.5	14	14	4	9	10	2.5	5	4	69.3333	98	69.6667	82.1111	133.667	94.2222	1	2	2	2	2	2	2	1
05630212502	11	11	11	47	2	1	1	2	1	33.8269	2	5	5	2	3	59.3333	78	70	18	14	18	109.6	2	103.667	139.333	112.333	10.5	11	7.5	8	9	5	2.5	2	2.5	44.3333	61.3333	42.3333	74.1111	98.4444	84.1111	2	2	2	2	2	2	2	#NULL!
05630212601	11	11	11	64	3	1	1	2	1	26.9188	2	5	1	1	1	81.3333	84.6667	66.3333	13	22	21	88	1	136.667	148	128	14	12	13.5	10	7	10	4	5	3.5	55.3333	63.3333	61.6667	99.7778	105.778	86.8889	2	2	2	2	2	2	2	#NULL!
05630212602	35	29	27	65	4	1	1	4	1	14.9092	2	5	4	2	3	77.3333	78.6667	#NULL!	10	23	30	66	2	114.667	122.333	#NULL!	9	6.5	7	7	3	6	2	3.5	1	37.3333	43.6667	#NULL!	89.7778	93.2222	#NULL!	2	2	2	2	2	2	1	#NULL!
05630212701	11	11	11	53	2	1	2	6	1	19.149	2	5	3	2	3	57.6667	79.3333	64.6667	16	16	17	74.4	2	100.333	130	102	7	9	15.5	5	7	11	2	2	4.5	42.6667	50.6667	37.3333	71.8889	96.2222	77.1111	2	2	2	2	2	2	2	#NULL!
05630212702	12	11	21	54	2	2	2	5	1	27.03	1	5	3	2	3	57	92.6667	#NULL!	18	19	25	93.2	1	114.667	129	#NULL!	13.5	14	16.5	10	10	11	3.5	4	5.5	57.6667	36.3333	#NULL!	76.2222	104.778	#NULL!	2	2	2	2	2	2	2	#NULL!
05630220101	11	11	11	49	2	1	1	5	1	31.6043	2	5	4	1	1	92.6667	97	108	16	16	19	108	1	155	171.333	172.333	10.5	12.5	8.5	6	8	5	4.5	4.5	3.5	62.3333	74.3333	64.3333	113.444	121.778	129.444	1	2	2	2	2	2	2	#NULL!
05630220102	11	11	11	48	2	1	1	2	1	22.761	2	5	4	2	1	78.6667	70.6667	83	21	22	20	72	2	129	117.333	125	8	14	11.5	5	9	8	3	5	3.5	50.3333	46.6667	42	95.4444	86.2222	97	1	2	2	2	2	2	2	#NULL!
05630220201	11	11	11	60	3	1	2	2	5	26.1749	2	5	3	2	3	76.6667	70	67.6667	14	10	15	99.8	2	122.667	129	132.667	7.5	10.5	6.5	6	9	5	1.5	1.5	1.5	46	59	65	92	89.6667	89.3333	2	2	2	2	2	2	2	#NULL!
05630220301	11	11	11	50	2	1	1	5	1	22.3247	2	2	3	2	3	65	65.6667	56.3333	19	24	18	79.8	2	99.3333	117	90.6667	11	18	18	6	11	11	5	7	7	34.3333	51.3333	34.3333	76.4444	82.7778	67.7778	2	2	2	2	2	2	2	#NULL!
05630220302	11	11	11	49	2	1	1	5	1	31.1235	2	5	4	1	1	84.6667	83.6667	74.6667	17	28	22	110.2	1	125.333	125.333	107	15.5	16.5	16	11	11	11	4.5	5.5	5	40.6667	41.6667	32.3333	98.2222	97.5556	85.4444	2	2	2	2	2	1	2	#NULL!
05630220401	11	11	15	64	3	1	1	5	1	20.8192	2	2	4	1	3	73	70	72.6667	15	19	10	77.8	1	129	117.667	131.333	17	14	15.5	11	9	10	6	5	5.5	56	47.6667	58.6667	91.6667	85.8889	92.2222	1	2	2	2	2	1	2	#NULL!
05630220402	11	12	12	62	3	1	1	2	1	26.8882	1	1	3	2	3	79.3333	#NULL!	80.3333	21	25	23	92.8	2	148	#NULL!	124.667	14.5	6	11.5	10	5	9	4.5	1	2.5	68.6667	#NULL!	44.3333	102.222	#NULL!	95.1111	1	2	2	2	2	2	2	#NULL!
05630220502	11	11	23	56	2	1	1	5	2	20.2913	1	5	4	2	2	74	94.6667	#NULL!	23	17	#NULL!	75.6	2	118.333	161.333	#NULL!	14	14.5	#NULL!	10	10	#NULL!	4	4.5	#NULL!	44.3333	66.6667	#NULL!	88.7778	116.889	#NULL!	2	2	2	2	2	2	2	#NULL!
05630220601	11	11	11	48	2	2	2	5	1	27.4219	2	5	3	1	1	78.3333	95.3333	91.6667	12	19	13	100	1	130.667	140	130.667	15.5	14.5	17	11	10	10	4.5	4.5	7	52.3333	44.6667	39	95.7778	110.222	104.667	1	2	2	2	#NULL!	2	2	#NULL!
05630220701	11	11	11	66	4	1	1	4	2	#NULL!	#NULL!	5	#NULL!	2	3	#NULL!	74.3333	75.3333	#NULL!	16	18	#NULL!	2	#NULL!	148.333	145	#NULL!	16	12.5	#NULL!	11	9	#NULL!	5	3.5	#NULL!	74	69.6667	#NULL!	99	98.5556	2	2	2	2	2	2	2	#NULL!
05630220702	11	11	11	68	4	1	2	5	2	22.7944	2	5	5	1	1	72	87.6667	84.6667	23	27	20	86.2	1	132.333	184.333	178.667	14.5	16	10.5	11	11	8	3.5	5	2.5	60.3333	96.6667	94	92.1111	119.889	116	1	2	2	1	1	2	2	#NULL!
05630220901	11	11	11	56	2	2	2	4	1	28.4546	2	5	4	2	2	97.6667	85.3333	95.3333	19	19	16	102.4	1	137.333	140.333	149	16	12.5	12.5	11	9	9	5	3.5	3.5	39.6667	55	53.6667	110.889	103.667	113.222	2	2	2	2	2	2	2	#NULL!
05630220902	11	11	11	55	2	2	2	5	1	27.0969	2	5	3	2	3	64.3333	59.3333	62.6667	15	16	17	95.6	2	114.333	107	114	10.5	16.5	12	7	11	11	3.5	5.5	1	50	47.6667	51.3333	81	75.2222	79.7778	2	2	2	2	2	2	2	#NULL!
05630221001	11	11	12	69	4	1	2	2	5	25.0247	2	2	3	1	1	97.3333	109	78.3333	18	13	19	85	1	190.667	196.333	149.333	9.5	11.5	7	8	8	7	1.5	3.5	0	93.3333	87.3333	71	128.444	138.111	102	1	2	2	2	2	2	2	#NULL!
05630221101	11	11	11	48	2	2	2	5	1	32.8743	2	4	3	2	3	59.6667	81	82	16	17	16	101.2	2	119.333	148.667	130.667	11.5	16	13	8	10	10	3.5	6	3	59.6667	67.6667	48.6667	79.5556	103.556	98.2222	2	2	2	2	2	2	2	#NULL!
05630221102	5	11	11	47	2	1	2	5	1	26.2828	2	2	3	1	3	72.3333	68.6667	83	18	16	15	94.6	1	112	113.333	112.333	9.5	12	12	5	11	9	4.5	1	3	39.6667	44.6667	29.3333	85.5556	83.5556	92.7778	2	2	2	2	2	2	2	#NULL!
05630221301	11	16	11	47	2	1	2	4	1	25.4291	2	5	4	2	3	96.6667	76.6667	86.3333	21	30	26	82	2	149.333	123.667	127.333	13	9	13	10	6	11	3	3	2	52.6667	47	41	114.222	92.3333	100	1	2	2	2	2	2	2	#NULL!
05630221302	11	11	11	56	2	2	2	7	1	23.9838	2	6	3	1	1	96.6667	90.3333	101.333	15	14	17	81	1	148	139	155.333	16.5	15	16	11	10	11	5.5	5	5	51.3333	48.6667	54	113.778	106.556	119.333	2	2	2	2	2	2	2	#NULL!
05630221401	11	14	14	70	4	1	1	2	1	26.6091	1	5	5	2	3	76.3333	113.333	56	25	25	20	91.8	2	122.333	183	106	11.5	11.5	10.5	10	8	8	1.5	3.5	2.5	46	69.6667	50	91.6667	136.556	72.6667	1	2	2	2	2	2	2	#NULL!
05630221402	11	12	11	70	4	1	1	2	1	20.0863	2	5	4	1	1	63.3333	97.6667	#NULL!	19	29	21	76	1	121	162.667	#NULL!	10	8.5	11.5	7	8	8	3	0.5	3.5	57.6667	65	#NULL!	82.5556	119.333	#NULL!	2	2	2	2	2	2	2	#NULL!
05630221501	11	11	11	56	2	2	2	5	1	23.0963	2	1	4	2	3	90.3333	89.3333	87	18	13	22	74	2	132	174.333	150.667	10	11.5	11	6	7	6	4	4.5	5	41.6667	85	63.6667	104.222	117.667	108.222	1	2	2	2	2	2	2	#NULL!
05630221502	11	11	11	56	2	2	2	2	1	23.6609	2	1	3	2	1	81.6667	110.667	75.6667	10	25	26	90	1	127	168	112.667	16	14	12.5	10	11	7	6	3	5.5	45.3333	57.3333	37	96.7778	129.778	88	2	2	2	2	2	2	2	#NULL!
05630221601	13	11	11	46	2	2	2	4	1	21.9877	2	2	5	2	3	60.6667	58	71	18	20	18	73.1	2	109.667	105	111	10	15	12	5	11	10	5	4	2	49	47	40	77	73.6667	84.3333	2	2	2	2	2	1	2	#NULL!
05630221701	11	11	11	78	4	2	2	3	5	19.3187	2	5	3	1	3	73	#NULL!	74.6667	16	#NULL!	15	76.8	1	124	#NULL!	136.333	10.5	#NULL!	4.5	6	#NULL!	3	4.5	#NULL!	1.5	51	#NULL!	61.6667	90	#NULL!	95.2222	2	2	2	2	2	2	2	#NULL!
05630221801	11	12	11	56	2	1	1	4	1	23.046	2	5	3	2	3	74.6667	84.3333	#NULL!	18	23	21	76	2	115.667	140	#NULL!	8.5	7	8.5	5	4	4	3.5	3	4.5	41	55.6667	#NULL!	88.3333	102.889	#NULL!	2	2	2	2	2	2	2	#NULL!
05630230102	11	18	13	65	4	1	1	2	1	21.6327	1	2	3	2	2	62	#NULL!	#NULL!	25	23	17	79	2	125.667	#NULL!	#NULL!	7	8	7.5	3	4	4	4	4	3.5	63.6667	#NULL!	#NULL!	83.2222	#NULL!	#NULL!	2	2	2	2	2	2	2	#NULL!
05630230201	13	11	11	73	4	1	1	4	1	17.2992	1	5	3	1	3	76.6667	80.6667	74.6667	21	23	20	72.2	1	118.667	154.333	150.333	6	12	10	6	9	8	0	3	2	42	73.6667	75.6667	90.6667	105.222	99.8889	2	2	2	2	2	2	2	#NULL!
05630230202	22	31	15	66	4	1	1	1	1	24.6772	2	5	5	2	3	80	85.3333	#NULL!	22	15	20	85.2	2	123.333	155.667	#NULL!	3	9.5	5	3	8	5	0	1.5	0	43.3333	70.3333	#NULL!	94.4444	108.778	#NULL!	2	2	2	2	2	2	2	#NULL!
05630230301	16	11	11	69	4	1	1	4	5	18.4204	2	2	4	2	3	84	92.6667	89.6667	29	26	18	72.6	2	138	148.333	140.667	7	6.5	16.5	5	4	11	2	2.5	5.5	54	55.6667	51	102	111.222	106.667	2	2	2	2	2	1	2	#NULL!
05630230402	15	11	13	66	4	1	1	4	1	24.295	2	5	3	2	3	76.6667	79.3333	#NULL!	19	15	12	89.2	2	118.333	121.667	#NULL!	13	10	15.5	10	7	11	3	3	4.5	41.6667	42.3333	#NULL!	90.5556	93.4444	#NULL!	2	2	2	2	2	2	2	#NULL!
05630230601	11	11	11	46	2	1	1	5	1	22.2157	2	5	3	1	1	75	#NULL!	#NULL!	16	12	28	82	1	133	#NULL!	#NULL!	11	10.5	11.5	7	7	8	4	3.5	3.5	58	#NULL!	#NULL!	94.3333	#NULL!	#NULL!	2	2	2	2	2	2	2	#NULL!
05630230701	11	11	11	57	2	1	1	4	1	23.8915	2	5	2	1	2	83.3333	83	#NULL!	14	18	15	76	1	121.333	143.333	#NULL!	15.5	11	14.5	11	8	10	4.5	3	4.5	38	60.3333	#NULL!	96	103.111	#NULL!	2	2	2	2	2	2	2	#NULL!
05630230801	11	11	12	71	4	1	1	4	5	22.5316	2	5	4	2	3	57.3333	64.3333	60.6667	15	19	24	77	2	103.333	107.667	105	10	9	9.5	6	5	4	4	4	5.5	46	43.3333	44.3333	72.6667	78.7778	75.4444	1	2	2	2	2	2	2	#NULL!
05630230901	13	12	12	75	4	1	1	1	5	20.2848	2	5	5	2	1	#NULL!	71.3333	#NULL!	14	8	9	78	1	#NULL!	148.333	#NULL!	6	4	2	6	4	2	0	0	0	#NULL!	77	#NULL!	#NULL!	97	#NULL!	2	2	2	2	2	2	2	#NULL!
05630231101	12	14	11	80	5	1	1	4	5	19.7078	2	5	4	1	1	75.6667	83.6667	78.6667	17	18	16	75.2	1	143.333	181.667	181.333	8.5	4	7.5	6	3	5	2.5	1	2.5	67.6667	98	102.667	98.2222	116.333	112.889	2	2	2	2	2	2	2	#NULL!
05630231201	11	11	11	71	4	1	1	1	1	17.4823	#NULL!	5	3	1	3	70	65.3333	63	#NULL!	12	6	67	2	110	121.333	111.333	#NULL!	5	8.5	#NULL!	4	4	#NULL!	1	4.5	40	56	48.3333	83.3333	84	79.1111	2	2	2	2	2	2	2	#NULL!
05630231202	11	13	18	76	4	1	1	4	1	26.4513	1	5	3	1	3	70	73.3333	64.6667	15	12	24	93.6	1	120	159.667	134.667	13	9.5	4.5	11	7	3	2	2.5	1.5	50	86.3333	70	86.6667	102.111	88	2	2	2	2	2	2	2	#NULL!
05630231301	30	11	11	61	3	1	1	1	1	27.7956	1	5	4	2	3	#NULL!	86.6667	94.6667	16	18	14	88	2	#NULL!	155	171.333	2.5	1.5	2	0	1	#NULL!	2.5	0.5	2	#NULL!	68.3333	76.6667	#NULL!	109.444	120.222	2	2	2	2	2	2	2	#NULL!
05630231302	20	11	11	62	3	1	1	2	1	22.6326	2	5	2	1	3	#NULL!	60.3333	#NULL!	12	17	16	82	1	#NULL!	107.333	#NULL!	8.5	8	7	8	4	7	0.5	4	0	#NULL!	47	#NULL!	#NULL!	76	#NULL!	2	2	2	2	2	2	2	#NULL!
05630231401	12	11	15	58	2	1	1	1	1	25.113	2	5	2	2	3	#NULL!	83.3333	80.6667	28	24	26	90	2	#NULL!	132.667	130.333	2.5	8	1.5	2	5	1	0.5	3	0.5	#NULL!	49.3333	49.6667	#NULL!	99.7778	97.2222	2	2	2	2	2	2	2	#NULL!
05630231402	11	11	11	57	2	1	1	5	1	20.9862	1	5	4	1	3	#NULL!	73.3333	81.6667	15	16	15	76	1	#NULL!	119	127.667	11.5	15	14	8	9	11	3.5	6	3	#NULL!	45.6667	46	#NULL!	88.5556	97	2	2	2	2	2	2	2	#NULL!
05630231502	11	11	13	68	4	1	1	4	1	#NULL!	2	5	5	1	3	#NULL!	88.6667	#NULL!	15	17	28	#NULL!	1	#NULL!	179	#NULL!	5	9	14	4	8	11	1	1	3	#NULL!	90.3333	#NULL!	#NULL!	118.778	#NULL!	1	2	2	2	2	2	2	1
05630231701	11	11	12	54	2	1	1	2	5	23.9109	1	2	2	1	3	82	84.6667	77	30	21	12	80	1	128	148	126.667	5	4	3	4	2	2	1	2	1	46	63.3333	49.6667	97.3333	105.778	93.5556	2	2	2	2	2	1	2	#NULL!
05630231801	11	11	14	61	3	1	1	2	1	18.2365	1	5	4	2	3	66.3333	97.6667	68	24	18	21	73.2	2	108.333	168	125	10	10.5	10	9	9	7	1	1.5	3	42	70.3333	57	80.3333	121.111	87	2	2	2	2	1	1	2	#NULL!
05630231802	11	11	11	59	2	1	1	4	1	21.7757	1	5	3	1	3	80	83.6667	78.3333	19	14	16	78.2	1	108.333	140.333	128	13.5	14	13.5	9	10	11	4.5	4	2.5	28.3333	56.6667	49.6667	89.4444	102.556	94.8889	2	2	2	2	2	2	2	#NULL!
05630231901	11	#NULL!	11	54	2	1	1	5	1	23.3486	2	5	4	2	3	60	70.6667	60.6667	18	#NULL!	26	84.1	2	94.6667	132.667	113.333	14.5	#NULL!	6	10	#NULL!	4	4.5	#NULL!	2	34.6667	62	52.6667	71.5556	91.3333	78.2222	2	2	2	2	2	2	2	#NULL!
05630232001	11	11	11	59	2	1	1	5	5	24.1353	2	5	4	2	3	80.6667	84	#NULL!	30	16	20	74	2	116	162.667	#NULL!	8.5	13.5	17.5	4	11	11	4.5	2.5	6.5	35.3333	78.6667	#NULL!	92.4444	110.222	#NULL!	1	2	2	1	2	2	2	#NULL!
05630232102	11	11	11	56	2	1	1	1	2	21.6239	2	5	4	2	3	72	80.3333	80.6667	13	16	23	80.1	2	107.333	115	121.667	5	11.5	6	3	8	3	2	3.5	3	35.3333	34.6667	41	83.7778	91.8889	94.3333	2	2	2	2	2	2	2	#NULL!
05630232201	16	12	20	66	4	1	1	1	1	21.7311	2	5	4	2	3	72	58.6667	80	27	19	15	76.7	2	126.667	167	193	6	7	2	3	3	1	3	4	1	54.6667	108.333	113	90.2222	94.7778	117.667	2	2	2	2	2	1	2	#NULL!
05630232202	17	13	25	65	4	1	1	1	1	15.6402	2	5	3	1	2	100.667	88.3333	102.333	28	12	20	79.2	2	156.667	157.333	171.333	10	1	2	7	1	2	3	0	0	56	69	69	119.333	111.333	125.333	2	2	2	2	2	2	2	#NULL!
05630232401	11	11	11	64	3	1	1	2	1	25.3982	2	5	3	2	3	78.6667	98.6667	102	17	15	17	85	2	114.667	150	157.333	9	13.5	14	7	11	11	2	2.5	3	36	51.3333	55.3333	90.6667	115.778	120.444	2	2	2	2	2	2	2	#NULL!
05630232402	11	11	11	75	4	1	1	2	1	21.7844	2	5	4	2	3	72	53.3333	65.3333	17	16	20	73	1	110	100.667	119.667	7	11	9.5	7	6	6	0	5	3.5	38	47.3333	54.3333	84.6667	69.1111	83.4444	2	2	2	2	2	2	2	#NULL!
05630232601	11	11	11	58	2	1	1	5	5	#NULL!	#NULL!	5	3	1	3	#NULL!	61	69	#NULL!	20	21	#NULL!	1	#NULL!	114.667	116.667	#NULL!	12	10.5	#NULL!	11	7	#NULL!	1	3.5	#NULL!	53.6667	47.6667	#NULL!	78.8889	84.8889	1	2	2	2	2	2	2	#NULL!
05630232702	13	11	29	61	3	1	1	1	1	17.3212	2	5	1	2	3	60.6667	66	56.6667	13	18	10	65	2	103.333	130	104	0	0	0	0	0	0	#NULL!	#NULL!	0	42.6667	64	47.3333	74.8889	87.3333	72.4444	2	2	2	2	2	2	2	#NULL!
05634610101	11	12	11	47	2	1	1	4	1	18.026	2	2	4	1	3	85	75	69.6667	28	21	14	74.6	1	126.667	121.333	114	12	9	7.5	8	7	6	4	2	1.5	41.6667	46.3333	44.3333	98.8889	90.4444	84.4444	2	2	2	2	2	2	2	#NULL!
05634610102	11	11	11	49	2	1	1	5	1	26.8609	2	5	2	2	3	93.6667	84	69.3333	25	25	21	87.4	2	142.333	117.333	105.667	12.5	5	8.5	8	3	5	4.5	2	3.5	48.6667	33.3333	36.3333	109.889	95.1111	81.4444	2	2	2	2	2	2	2	#NULL!
05634610201	11	11	11	54	2	1	1	4	1	18.8	2	5	5	2	3	71.6667	62.6667	67.6667	21	15	25	77.8	#NULL!	129.333	106.667	122	14.5	2	2	11	2	1	3.5	0	1	57.6667	44	54.3333	90.8889	77.3333	85.7778	2	2	2	2	2	2	2	#NULL!
05634610202	11	11	11	59	2	1	1	5	1	20.1953	2	5	4	1	3	69	79	60	20	21	17	77.2	1	114	126	109.667	17	9	8	11	5	6	6	4	2	45	47	49.6667	84	94.6667	76.5556	2	2	2	2	2	2	2	#NULL!
05634610301	11	11	11	54	2	1	1	2	1	20.8274	2	5	2	2	3	89.3333	97.3333	#NULL!	15	17	19	79.5	2	172.667	165.333	#NULL!	15	10.5	15	11	7	9	4	3.5	6	83.3333	68	#NULL!	117.111	120	#NULL!	1	2	2	2	2	2	2	#NULL!
05634610302	11	12	11	56	2	1	1	5	1	25.1787	2	5	5	1	1	89.3333	89.6667	89.6667	15	14	20	83.2	1	136	140.667	141.667	15	15	13	11	11	9	4	4	4	46.6667	51	52	104.889	106.667	107	2	2	2	2	2	2	2	#NULL!
05634610402	11	11	11	56	2	1	1	6	2	27.2957	2	5	2	1	3	84.3333	71.6667	67.3333	15	10	15	85.5	1	127.333	113.333	120	15.5	15.5	16.5	11	10	10	4.5	5.5	6.5	43	41.6667	52.6667	98.6667	85.5556	84.8889	2	2	2	2	2	2	2	#NULL!
05634610502	13	11	5	58	2	1	1	1	1	25.3508	2	5	2	1	2	63.6667	86.6667	71.3333	10	16	21	88	1	140	153.333	129	6	6.5	4.5	6	2	1	0	4.5	3.5	76.3333	66.6667	57.6667	89.1111	108.889	90.5556	2	2	2	2	2	2	2	#NULL!
05634610601	11	11	12	64	3	1	1	4	1	21.4095	2	5	4	2	3	66.6667	72.3333	60.3333	19	27	17	78.4	2	116.333	110.667	116.667	14	5	4.5	9	5	3	5	0	1.5	49.6667	38.3333	56.3333	83.2222	85.1111	79.1111	2	2	2	2	2	2	2	#NULL!
05634610701	11	11	11	49	2	1	1	4	1	35.748	2	5	3	1	3	90.3333	92.3333	104	14	14	21	120	1	146.667	172	174	7	8.5	5.5	6	3	3	1	5.5	2.5	56.3333	79.6667	70	109.111	118.889	127.333	1	2	2	2	2	2	2	#NULL!
05634610702	11	17	17	46	2	1	1	5	1	24.2309	1	5	3	2	3	85.3333	#NULL!	83	19	23	19	86.8	2	120	#NULL!	114.333	14.5	14.5	9	11	10	6	3.5	4.5	3	34.6667	#NULL!	31.3333	96.8889	#NULL!	93.4444	2	2	2	2	2	2	2	#NULL!
05634610801	11	14	12	58	2	1	1	2	1	25.1346	2	5	3	1	1	97.6667	91.6667	83.3333	16	10	18	87.5	1	161.333	161.333	144	16.5	15.5	13.5	10	11	7	6.5	4.5	6.5	63.6667	69.6667	60.6667	118.889	114.889	103.556	2	2	2	2	2	2	2	#NULL!
05634610802	13	11	17	55	2	1	1	1	1	27.3973	2	5	2	2	3	79.6667	85.3333	76	16	16	16	98	2	155.667	154	140.667	12	#NULL!	9	7	#NULL!	7	5	#NULL!	2	76	68.6667	64.6667	105	108.222	97.5556	1	2	2	2	2	2	2	#NULL!
05634610901	11	11	11	57	2	1	1	1	1	23.2872	2	5	2	1	1	74	70.6667	75	25	20	27	82.6	1	110	107.667	112	7	4	4	4	2	0	3	2	4	36	37	37	86	83	87.3333	2	2	2	2	2	2	2	#NULL!
05634610902	11	11	11	56	2	1	1	2	1	21.8667	2	5	2	2	3	74.6667	65.6667	#NULL!	22	17	16	81.2	2	124.333	116.667	#NULL!	10.5	6.5	6	9	2	4	1.5	4.5	2	49.6667	51	#NULL!	91.2222	82.6667	#NULL!	2	2	2	2	2	2	2	#NULL!
05634611001	11	11	13	47	2	1	1	4	1	17.5541	2	5	2	2	3	62	78.3333	#NULL!	26	23	21	78.8	2	103.333	111.333	#NULL!	15	14.5	9	11	11	9	4	3.5	0	41.3333	33	#NULL!	75.7778	89.3333	#NULL!	2	2	2	2	2	1	2	#NULL!
05634611102	11	11	11	61	3	1	1	5	1	20.0708	2	5	2	1	2	64.6667	66.3333	#NULL!	17	16	10	72.4	1	119.333	126.333	#NULL!	12	17	16.5	7	10	10	5	7	6.5	54.6667	60	#NULL!	82.8889	86.3333	#NULL!	2	2	2	2	2	2	2	#NULL!
05634611201	11	12	14	62	3	1	1	4	1	18.1742	2	5	1	1	3	67	66.6667	#NULL!	24	16	21	77.4	1	111	121	#NULL!	12	10	13.5	9	4	8	3	6	5.5	44	54.3333	#NULL!	81.6667	84.7778	#NULL!	2	2	2	2	2	2	2	#NULL!
05634611301	11	11	16	60	3	1	1	1	1	22.154	2	5	1	2	3	72.6667	65.6667	69	31	31	30	91	2	131.333	122.667	112.333	7.5	5	5.5	5	5	3	2.5	0	2.5	58.6667	57	43.3333	92.2222	84.6667	83.4444	2	2	2	2	2	2	2	#NULL!
05634611302	15	11	12	62	3	1	1	4	1	22.0393	2	5	1	1	3	94	#NULL!	75.3333	23	16	33	86.6	1	146.333	#NULL!	118.667	12	14.5	15	9	11	11	3	3.5	4	52.3333	#NULL!	43.3333	111.444	#NULL!	89.7778	1	2	2	2	1	2	1	#NULL!
05634611402	12	11	11	46	2	1	1	4	1	26.0924	2	5	2	2	3	84	67.6667	#NULL!	19	10	14	79.4	2	119	102	#NULL!	13.5	15.5	11	9	10	7	4.5	5.5	4	35	34.3333	#NULL!	95.6667	79.1111	#NULL!	2	2	2	2	2	2	2	#NULL!
05634611501	11	11	11	65	4	1	1	4	2	28.9824	2	5	2	2	3	84	83.3333	82	19	19	20	84.5	1	142	127.333	139.333	15.5	11	13	10	8	7	5.5	3	6	58	44	57.3333	103.333	98	101.111	1	2	2	2	2	1	2	#NULL!
05634611502	11	15	#NULL!	61	3	1	1	1	2	#NULL!	#NULL!	5	2	2	3	#NULL!	76	#NULL!	#NULL!	30	#NULL!	#NULL!	2	#NULL!	131.667	#NULL!	#NULL!	3.5	#NULL!	#NULL!	1	#NULL!	#NULL!	2.5	#NULL!	#NULL!	55.6667	#NULL!	#NULL!	94.5556	#NULL!	1	2	2	2	2	1	2	#NULL!
05634611601	17	11	11	57	2	1	1	1	1	23.3685	2	5	1	2	3	73.6667	69	60.3333	25	10	12	74.6	2	108.667	109.333	98.3333	12	11	6.5	7	8	4	5	3	2.5	35	40.3333	38	85.3333	82.4444	73	2	2	2	2	1	2	2	#NULL!
05634611602	17	27	25	55	2	1	1	2	1	17.0606	2	5	4	1	1	76.6667	99	86.3333	29	19	28	69.8	1	116.667	129	147.667	7	0.5	4	4	0	2	3	0.5	2	40	30	61.3333	90	109	106.778	1	2	2	2	2	2	2	1
05634611701	11	11	11	48	2	1	1	5	1	22.5516	2	5	3	1	3	53	60.6667	58.6667	12	20	18	75.5	1	105	112	99	16.5	11	14.5	11	6	9	5.5	5	5.5	52	51.3333	40.3333	70.3333	77.7778	72.1111	2	2	2	2	2	2	2	#NULL!
05634611702	11	11	11	46	2	1	1	5	1	32.6618	2	5	2	2	3	92.6667	78.6667	81.6667	13	21	17	97.5	2	153	139.667	144	15.5	16	16	11	11	11	4.5	5	5	60.3333	61	62.3333	112.778	99	102.444	1	2	2	2	2	2	2	#NULL!
05634620201	11	12	11	71	4	1	2	4	1	22.0244	2	5	2	2	3	75.3333	#NULL!	68	23	10	17	83.8	1	135	#NULL!	129.333	13	7.5	13.5	9	5	9	4	2.5	4.5	59.6667	#NULL!	61.3333	95.2222	#NULL!	88.4444	2	2	2	2	2	2	2	#NULL!
05634620301	11	11	11	54	2	1	2	7	1	19.1053	1	5	3	2	2	78	65.6667	58.6667	15	20	16	75	1	108	106.667	102.667	13.5	14	14.5	10	11	10	3.5	3	4.5	30	41	44	88	79.3333	73.3333	2	2	2	2	2	2	2	#NULL!
05634620302	11	12	11	57	2	1	1	5	1	27.3822	2	5	2	2	3	81	67	76.6667	18	14	16	91.3	2	126.333	108	135.333	13.5	14.5	14.5	7	9	11	6.5	5.5	3.5	45.3333	41	58.6667	96.1111	80.6667	96.2222	2	2	2	2	2	2	2	#NULL!
05634620802	11	11	11	69	4	1	1	4	1	23.2568	2	5	3	2	3	64.6667	74.3333	69	13	21	16	91	2	111.667	143.333	134	14	11.5	13.5	9	9	9	5	2.5	4.5	47	69	65	80.3333	97.3333	90.6667	2	2	2	2	1	2	2	#NULL!
05634620901	11	11	12	64	3	1	1	1	1	15.8494	2	5	1	1	2	87.6667	102	#NULL!	16	24	28	78.6	1	171	194.667	#NULL!	9.5	8	11.5	6	7	8	3.5	1	3.5	83.3333	92.6667	#NULL!	115.444	132.889	#NULL!	2	2	2	2	2	2	2	#NULL!
05634621001	11	11	11	57	2	1	1	4	1	22.3054	2	5	1	2	3	84.6667	76.3333	80.6667	18	23	20	81.1	1	158	159.667	141.667	10.5	12.5	12.5	8	8	10	2.5	4.5	2.5	73.3333	83.3333	61	109.111	104.111	101	2	2	2	2	2	2	2	#NULL!
05634621002	11	11	11	56	2	1	1	1	1	30.3532	2	5	5	2	3	95.3333	103	96.3333	19	17	16	99.8	2	161.667	193.333	151.667	11.5	12	8	6	7	4	5.5	5	4	66.3333	90.3333	55.3333	117.444	133.111	114.778	1	2	2	2	2	2	2	1
05634621201	12	12	12	63	3	1	1	2	1	24.3124	2	5	5	2	3	85	73.3333	83	14	11	15	85.5	1	138.667	128.667	142	14	14.5	9.5	10	10	6	4	4.5	3.5	53.6667	55.3333	59	102.889	91.7778	102.667	1	2	2	#NULL!	#NULL!	2	2	#NULL!
05634621202	12	11	11	61	3	1	1	2	1	21.313	2	5	4	2	3	69.3333	62	#NULL!	24	20	20	81.2	2	113.333	114	#NULL!	14	8	9	10	5	7	4	3	2	44	52	#NULL!	84	79.3333	#NULL!	2	2	2	2	2	2	2	#NULL!
05634621301	11	15	13	48	2	1	1	4	4	33.4292	2	5	5	1	3	99.6667	84	#NULL!	26	25	24	106.2	1	199	161	#NULL!	9.5	9	10.5	7	7	9	2.5	2	1.5	99.3333	77	#NULL!	132.778	109.667	#NULL!	1	2	2	2	2	2	2	#NULL!
05634621402	11	11	11	66	4	1	1	2	1	21.5101	2	5	1	1	3	67	#NULL!	#NULL!	14	16	#NULL!	78.5	1	106.333	#NULL!	#NULL!	10	6	4	8	6	4	2	0	0	39.3333	#NULL!	#NULL!	80.1111	#NULL!	#NULL!	2	2	2	2	2	2	2	#NULL!
05634621601	11	11	11	68	4	1	1	4	1	24.0567	2	5	1	1	3	80.6667	83	91.6667	14	16	14	83	1	141	145.333	166	13	13	14	9	9	11	4	4	3	60.3333	62.3333	74.3333	100.778	103.778	116.444	2	2	2	2	2	2	2	#NULL!
05634621701	11	11	11	58	2	1	1	1	1	20.5214	2	5	3	1	1	95.3333	102.333	#NULL!	13	12	13	77	1	155.333	194	#NULL!	10	4.5	7	7	3	4	3	1.5	3	60	91.6667	#NULL!	115.333	132.889	#NULL!	2	2	2	2	2	2	2	#NULL!
05634621801	11	11	11	60	3	1	1	2	5	23.6531	2	5	2	2	3	73	65.3333	69.3333	20	21	14	82.8	2	122.667	106.333	111	10	11.5	7.5	6	8	5	4	3.5	2.5	49.6667	41	41.6667	89.5556	79	83.2222	2	2	2	2	2	2	2	#NULL!
05634621902	12	11	11	55	2	1	1	4	1	21.7832	2	5	2	2	3	65.3333	79.3333	69.6667	19	21	22	75.6	2	118.667	130	124.667	12	3	15.5	8	2	11	4	1	4.5	53.3333	50.6667	55	83.1111	96.2222	88	2	2	2	2	2	2	2	#NULL!
05634622001	11	14	11	58	2	1	1	4	2	21.521	2	5	4	2	3	117.667	114	92.3333	15	12	15	86	2	188.667	183.333	153.667	14.5	5	7.5	10	5	4	4.5	0	3.5	71	69.3333	61.3333	141.333	137.111	112.778	2	2	2	2	2	2	2	#NULL!
05634622101	11	11	11	67	4	1	1	4	1	19.1065	2	5	3	1	3	89	56.3333	58	17	12	26	76.5	1	131.333	110.667	105	9.5	12	8.5	6	10	5	3.5	2	3.5	42.3333	54.3333	47	103.111	74.4444	73.6667	2	2	2	2	2	2	2	#NULL!
05634630101	27	30	29	73	4	1	2	1	5	30.5921	1	5	2	2	3	72.6667	87	71	18	5	18	107	2	117	170.333	130	7.5	6.5	5.5	4	5	5	3.5	1.5	0.5	44.3333	83.3333	59	87.4444	114.778	90.6667	1	2	2	2	2	2	1	#NULL!
05634630302	11	11	11	45	2	1	2	8	1	20.6751	2	5	4	2	1	72	66.3333	#NULL!	21	19	15	75	1	112.667	102	#NULL!	16	15	15	11	10	11	5	5	4	40.6667	35.6667	#NULL!	85.5556	78.2222	#NULL!	2	2	2	2	2	1	2	#NULL!
05634630401	11	11	11	70	4	1	2	4	5	28.6973	2	5	5	2	3	98.6667	74.6667	80.3333	13	17	12	90	2	183	125.667	122	12	12	15.5	8	9	11	4	3	4.5	84.3333	51	41.6667	126.778	91.6667	94.2222	2	2	2	2	2	2	2	#NULL!
05634630602	11	11	11	45	2	1	2	8	1	27.9522	2	5	2	1	2	88.3333	77	#NULL!	24	10	15	90	1	141.667	120	#NULL!	14.5	15	16	9	11	11	5.5	4	5	53.3333	43	#NULL!	106.111	91.3333	#NULL!	2	2	1	2	2	2	1	#NULL!
05634630701	11	11	11	71	4	1	2	5	5	#NULL!	2	5	3	1	1	#NULL!	65.3333	#NULL!	14	14	19	#NULL!	1	#NULL!	123.667	#NULL!	10.5	14.5	15	6	11	11	4.5	3.5	4	#NULL!	58.3333	#NULL!	#NULL!	84.7778	#NULL!	2	2	2	2	2	1	2	#NULL!
05634631201	#NULL!	11	11	62	3	1	1	4	5	#NULL!	#NULL!	5	#NULL!	#NULL!	#NULL!	#NULL!	74	61.3333	#NULL!	12	18	#NULL!	2	#NULL!	139	110.667	#NULL!	13	11.5	#NULL!	11	8	#NULL!	2	3.5	#NULL!	65	49.3333	#NULL!	95.6667	77.7778	#NULL!	#NULL!	#NULL!	#NULL!	#NULL!	#NULL!	#NULL!	#NULL!
05634631401	11	11	11	47	2	1	1	6	1	#NULL!	2	5	5	1	3	#NULL!	80.6667	#NULL!	22	18	17	#NULL!	1	#NULL!	125	#NULL!	13.5	14	14	10	10	11	3.5	4	3	#NULL!	44.3333	#NULL!	#NULL!	95.4444	#NULL!	1	2	2	1	2	2	2	#NULL!
05634631501	11	11	11	49	2	2	2	5	1	22.8624	2	3	2	2	1	64	#NULL!	72	19	15	#NULL!	80	2	105	#NULL!	106	11	15	#NULL!	7	11	#NULL!	4	4	#NULL!	41	#NULL!	34	77.6667	#NULL!	83.3333	2	2	2	2	2	2	2	#NULL!
05634631502	11	11	11	56	2	2	2	4	1	21.0077	2	2	4	1	3	81.6667	#NULL!	76	21	17	23	80	1	136.667	#NULL!	110.667	16	15	17	11	11	11	5	4	6	55	#NULL!	34.6667	100	#NULL!	87.5556	2	2	2	2	2	2	2	#NULL!
05634631601	11	11	12	71	4	1	1	4	1	22.495	1	6	4	1	3	65.6667	58.3333	54.6667	15	17	14	76	2	146	149	114.667	13	11	8.5	8	6	7	5	5	1.5	80.3333	90.6667	60	92.4444	88.5556	74.6667	2	2	2	2	2	2	2	#NULL!
05634631602	11	10	12	73	4	1	2	7	1	#NULL!	#NULL!	5	2	1	3	#NULL!	#NULL!	75.3333	#NULL!	10	16	#NULL!	1	#NULL!	#NULL!	135.333	#NULL!	11	11	#NULL!	9	8	#NULL!	2	3	#NULL!	#NULL!	60	#NULL!	#NULL!	95.3333	2	2	2	2	2	2	2	#NULL!
05634632001	11	11	14	57	2	1	1	4	5	31.5438	2	5	5	2	3	77.6667	66.3333	70.3333	22	24	27	95	2	141.333	144.667	127.667	5.5	3.5	9.5	4	2	7	1.5	1.5	2.5	63.6667	78.3333	57.3333	98.8889	92.4444	89.4444	2	2	2	2	2	2	2	#NULL!
05634632201	11	12	11	65	4	1	1	4	5	18.6667	1	6	2	2	3	53.3333	#NULL!	49.3333	28	24	26	75	2	103	#NULL!	91.6667	8	8	13.5	6	5	10	2	3	3.5	49.6667	#NULL!	42.3333	69.8889	#NULL!	63.4444	2	2	2	2	2	2	2	#NULL!
05634632301	11	11	11	60	3	1	2	7	1	22.8407	2	6	1	1	3	72.6667	#NULL!	#NULL!	14	13	10	85	1	131.667	#NULL!	#NULL!	16	7	12	11	7	10	5	0	2	59	#NULL!	#NULL!	92.3333	#NULL!	#NULL!	2	2	2	2	2	2	2	#NULL!
05634632302	11	11	11	54	2	2	2	6	1	20.6418	2	5	4	2	3	66.3333	#NULL!	64.3333	14	14	15	70	2	120	#NULL!	99.6667	12	17	11	7	11	6	5	6	5	53.6667	#NULL!	35.3333	84.2222	#NULL!	76.1111	2	2	2	2	2	2	2	#NULL!
05634632701	11	11	12	56	2	1	1	2	1	28.7753	1	5	1	2	3	78.6667	78.3333	64	15	18	22	95	2	122	126	119	18	16	15	11	10	9	7	6	6	43.3333	47.6667	55	93.1111	94.2222	82.3333	2	2	2	2	2	2	2	#NULL!
05634632702	11	11	11	73	4	2	2	4	1	24.7657	1	5	4	1	3	84	74	70.6667	17	13	15	96	1	142.333	128	120	10.5	7.5	8.5	8	6	7	2.5	1.5	1.5	58.3333	54	49.3333	103.444	92	87.1111	1	2	2	1	2	2	2	#NULL!
05660410201	13	13	10	60	3	1	1	4	1	28.1817	1	5	5	2	1	71	76.3333	#NULL!	22	12	10	100.5	2	117.333	138.667	#NULL!	8	11.5	3.5	5	9	2	3	2.5	1.5	46.3333	62.3333	#NULL!	86.4444	97.1111	#NULL!	1	2	2	2	2	2	2	#NULL!
05660410202	11	14	11	62	3	1	1	4	1	24.6477	2	1	4	1	3	81	76.6667	79.6667	18	12	10	87	1	155	166	149.333	13	14	14	9	10	9	4	4	5	74	89.3333	69.6667	105.667	106.444	102.889	1	2	2	2	2	2	1	#NULL!
05660410401	12	17	17	79	4	1	1	1	1	17.792	2	5	2	1	1	56	54.3333	71	15	#NULL!	#NULL!	65.2	1	97.6667	108	114.333	1	#NULL!	#NULL!	1	#NULL!	#NULL!	0	#NULL!	#NULL!	41.6667	53.6667	43.3333	69.8889	72.2222	85.4444	2	2	2	2	2	2	2	#NULL!
05660410402	18	15	11	70	4	1	1	4	1	20.0008	1	5	3	2	3	58.3333	46	63.3333	27	25	16	73	2	118.667	98	121.667	3	5	5	3	5	5	0	0	0	60.3333	52	58.3333	78.4444	63.3333	82.7778	2	2	2	2	2	1	2	#NULL!
05660410501	11	11	11	49	2	1	1	4	1	23.746	2	5	4	2	3	67	#NULL!	68.3333	16	#NULL!	21	77.5	1	125.667	#NULL!	129.667	8.5	#NULL!	4	5	#NULL!	3	3.5	#NULL!	1	58.6667	#NULL!	61.3333	86.5556	#NULL!	88.7778	2	2	2	2	2	2	2	#NULL!
05660410502	11	11	11	49	2	1	1	4	1	20.1467	1	5	3	2	3	77	66	71	28	22	18	69	2	124	121	121.333	9	12.5	10	7	8	8	2	4.5	2	47	55	50.3333	92.6667	84.3333	87.7778	2	2	2	2	2	2	2	#NULL!
05660410601	12	12	13	64	3	1	1	4	1	19.7496	2	2	4	2	2	65.3333	74.6667	#NULL!	34	16	25	70.9	2	141.667	135.667	#NULL!	13	11	11.5	9	9	8	4	2	3.5	76.3333	61	#NULL!	90.7778	95	#NULL!	2	2	2	2	2	1	2	#NULL!
05660410701	12	17	12	66	4	1	1	1	1	19.657	1	5	4	1	1	55.6667	#NULL!	59.3333	17	10	11	78	1	100.333	#NULL!	101.333	6	5.5	5	4	4	3	2	1.5	2	44.6667	#NULL!	42	70.5556	#NULL!	73.3333	2	2	2	2	#NULL!	2	2	#NULL!
05660410801	11	14	11	51	2	1	1	4	6	19.8835	1	5	4	2	3	66.6667	103	71	30	14	24	78	1	120.667	164	130.667	5	7	5.5	3	3	5	2	4	0.5	54	61	59.6667	84.6667	123.333	90.8889	2	2	2	1	2	2	2	#NULL!
05660411001	11	20	#NULL!	78	4	2	1	1	1	21.282	2	6	3	2	1	86.6667	85	#NULL!	16	13	#NULL!	75.2	1	163.667	148.667	#NULL!	1	0.5	#NULL!	1	0	#NULL!	#NULL!	0.5	#NULL!	77	63.6667	#NULL!	112.333	106.222	#NULL!	1	2	2	2	2	2	2	#NULL!
05660411002	11	11	11	71	4	1	1	1	1	27.9225	2	5	4	2	1	59.3333	64.3333	#NULL!	20	13	24	97.5	2	146.333	145.333	#NULL!	8.5	6	9	5	4	6	3.5	2	3	87	81	#NULL!	88.3333	91.3333	#NULL!	2	2	2	2	2	2	2	#NULL!
05660411102	11	18	11	67	4	1	1	1	1	24.3995	2	3	2	2	1	85	98.6667	83	17	16	24	93	2	183.667	188.667	148	5.5	1	0	4	1	0	1.5	0	0	98.6667	90	65	117.889	128.667	104.667	1	2	2	2	2	2	2	#NULL!
05660411301	13	13	30	77	4	1	1	3	1	22.5434	1	5	3	2	3	65.3333	#NULL!	#NULL!	21	21	#NULL!	87	1	119.667	#NULL!	#NULL!	11.5	14.5	#NULL!	10	11	#NULL!	1.5	3.5	#NULL!	54.3333	#NULL!	#NULL!	83.4444	#NULL!	#NULL!	2	2	2	2	1	1	2	#NULL!
05660411302	16	13	13	73	4	1	1	1	1	22.2198	1	5	4	2	3	84	#NULL!	91	24	8	30	84	2	151.333	#NULL!	154	2	3.5	0	2	3	0	0	0.5	0	67.3333	#NULL!	63	106.444	#NULL!	112	2	2	2	2	2	2	2	#NULL!
05660411401	11	11	12	58	2	1	1	2	1	23.5508	2	5	4	1	1	62.6667	69.3333	77.3333	21	20	14	78.9	1	117	119.333	133.333	9.5	7	2	7	5	2	2.5	2	0	54.3333	50	56	80.7778	86	96	2	2	2	2	2	2	2	#NULL!
05660411402	11	11	16	51	2	1	1	2	1	41.3903	2	5	4	2	3	#NULL!	#NULL!	69.6667	31	21	22	126	2	#NULL!	#NULL!	125	5.5	5.5	4.5	3	3	2	2.5	2.5	2.5	#NULL!	#NULL!	55.3333	#NULL!	#NULL!	88.1111	2	2	2	2	2	2	2	#NULL!
05660411501	22	15	10	82	5	1	1	5	5	22.8472	1	2	2	1	1	#NULL!	88.6667	83.6667	26	10	16	88	1	#NULL!	191.667	151.667	13	11	13	10	11	10	3	0	3	#NULL!	103	68	#NULL!	123	106.333	1	2	2	2	2	2	2	#NULL!
05660411601	11	11	11	67	4	1	1	2	6	19.6616	2	2	4	1	1	54	68	#NULL!	13	6	21	77.8	1	140.667	148.667	#NULL!	3	5	6.5	3	4	5	0	1	1.5	86.6667	80.6667	#NULL!	82.8889	94.8889	#NULL!	2	2	2	2	2	2	2	#NULL!
05660411701	11	11	11	63	3	1	1	2	1	26.6977	2	5	2	2	3	#NULL!	92.6667	77.3333	21	22	32	99	2	#NULL!	189	158.667	5	4	8.5	5	3	6	0	1	2.5	#NULL!	96.3333	81.3333	#NULL!	124.778	104.444	1	2	2	2	2	2	1	#NULL!
05660411702	11	12	44	64	3	1	1	5	1	26.9482	2	5	4	1	1	74	63.6667	#NULL!	13	14	#NULL!	93	1	143.333	126	#NULL!	6	15	#NULL!	6	10	#NULL!	0	5	#NULL!	69.3333	62.3333	#NULL!	97.1111	84.4444	#NULL!	2	2	2	2	2	2	2	#NULL!
05660412001	12	11	12	52	2	1	1	5	2	23.9682	2	2	4	2	1	65.6667	64.6667	89	14	17	19	85.5	2	103.667	103	133	5.5	7.5	8	2	6	6	3.5	1.5	2	38	38.3333	44	78.3333	77.4444	103.667	2	2	2	2	2	2	2	#NULL!
05660412201	11	11	11	46	2	1	1	4	1	19.5721	1	5	3	2	3	68.3333	78	96	24	9	10	89.1	2	121	118	149	8.5	15	14	4	8	7	4.5	7	7	52.6667	40	53	85.8889	91.3333	113.667	2	2	2	2	2	2	2	#NULL!
05660412301	13	11	#NULL!	56	2	1	1	2	1	24.5222	2	5	4	1	1	81.6667	76.3333	88	25	15	#NULL!	88.5	1	125.333	119.333	138	6.5	9	#NULL!	2	6	#NULL!	4.5	3	#NULL!	43.6667	43	50	96.2222	90.6667	104.667	2	2	2	2	2	2	2	#NULL!
05660412402	11	11	11	50	2	1	1	2	1	22.8444	1	5	4	2	1	63.6667	64	77	29	24	24	86	2	106	116.333	127	6.5	8	11	5	6	9	1.5	2	2	42.3333	52.3333	50	77.7778	81.4444	93.6667	2	2	2	2	2	2	2	#NULL!
05660412601	14	11	11	79	4	1	1	1	1	20.7346	2	2	5	2	1	79	76	70	10	12	11	86.8	1	142	149.667	132	3	3	1	2	2	1	1	1	0	63	73.6667	62	100	100.556	90.6667	1	2	2	2	1	2	2	#NULL!
05660412602	13	11	12	72	4	1	1	1	1	19.5784	2	5	4	2	3	85.3333	93	93.6667	10	16	28	83	2	150.333	154.667	177	4	2.5	0	3	1	0	1	1.5	0	65	61.6667	83.3333	107	113.556	121.444	1	2	2	2	1	2	2	#NULL!
05660412701	16	11	11	74	4	1	1	1	6	20.8592	1	5	4	1	3	86.3333	80	86	27	15	12	83.2	1	188	193	162	3.5	0.5	3	1	0	3	2.5	0.5	0	101.667	113	76	120.222	117.667	111.333	2	2	2	2	2	2	2	#NULL!
05660412801	13	16	16	71	4	1	1	1	5	25.2	2	5	3	1	3	58.6667	73	68.3333	33	26	23	93	1	97.6667	119.333	105	5	3	1	4	#NULL!	1	1	3	0	39	46.3333	36.6667	71.6667	88.4444	80.5556	2	2	#NULL!	2	2	1	2	#NULL!
05660412901	17	11	11	65	4	1	1	1	1	21.6327	2	5	4	2	1	63	63.3333	61	20	16	13	78	2	99.6667	107	103	2	2.5	0	2	2	0	0	0.5	0	36.6667	43.6667	42	75.2222	77.8889	75	2	2	2	2	2	2	2	#NULL!
05660412902	18	11	14	76	4	1	1	1	1	20.3043	2	2	3	1	1	59.3333	61.6667	#NULL!	19	15	14	79.8	1	107.667	108.333	#NULL!	4	0	1	3	0	1	1	#NULL!	0	48.3333	46.6667	#NULL!	75.4444	77.2222	#NULL!	2	2	1	2	2	2	2	#NULL!
05660413001	12	29	24	81	5	1	1	1	1	20.0501	2	2	5	1	3	79.6667	#NULL!	85.3333	19	14	15	85	1	164.333	#NULL!	160	9	7	7	7	5	5	2	2	2	84.6667	#NULL!	74.6667	107.889	#NULL!	110.222	1	2	1	2	2	2	2	#NULL!
05660413002	11	11	11	74	4	1	1	1	1	26.5436	2	5	3	2	3	65	74	62.6667	19	13	16	95	2	152.333	169	154.667	3	6.5	7	2	2	2	1	4.5	5	87.3333	95	92	94.1111	105.667	93.3333	1	2	2	2	2	2	2	#NULL!
05660413101	11	11	11	70	4	1	1	5	1	17.2635	2	5	5	2	1	73.6667	60.3333	#NULL!	15	18	13	76.2	1	125.667	85	#NULL!	12	11	0	9	8	0	3	3	0	52	24.6667	#NULL!	91	68.5556	#NULL!	1	2	2	2	2	2	2	#NULL!
05660413102	11	11	11	68	4	1	1	1	1	18.5265	2	6	4	2	3	73.3333	#NULL!	74	12	20	33	80.2	2	157	#NULL!	154	6.5	6	6.5	6	5	6	0.5	1	0.5	83.6667	#NULL!	80	101.222	#NULL!	100.667	2	2	2	2	2	2	2	#NULL!
05660413402	12	13	11	55	2	1	1	2	2	23.1262	1	5	5	2	1	61.6667	65.6667	62.3333	29	28	28	89	2	93	102.333	103.667	9.5	10	12	7	6	7	2.5	4	5	31.3333	36.6667	41.3333	72.1111	77.8889	76.1111	2	2	2	2	2	2	2	#NULL!
05660413501	11	28	35	71	4	1	1	1	1	19.7885	2	5	3	1	1	51	45.6667	#NULL!	26	24	24	82.8	1	91	98	#NULL!	12.5	9	5	9	6	3	3.5	3	2	40	52.3333	#NULL!	64.3333	63.1111	#NULL!	2	2	2	2	2	2	2	#NULL!
05660413601	11	11	11	56	2	1	1	2	1	23.358	2	5	4	2	3	72.6667	76	83.3333	16	21	29	81.4	2	137.667	141	140	8.5	15	13	6	11	8	2.5	4	5	65	65	56.6667	94.3333	97.6667	102.222	1	2	2	2	2	2	2	#NULL!
05660413602	11	11	11	59	2	1	1	4	1	25.2106	1	5	2	1	3	75	#NULL!	84.3333	18	15	16	91	1	124	#NULL!	137	5	11	15	5	7	11	0	4	4	49	#NULL!	52.6667	91.3333	#NULL!	101.889	2	2	2	2	2	2	2	#NULL!
05660413701	11	11	11	62	3	1	1	2	1	22.4259	1	5	3	1	1	58.6667	55.3333	61	24	18	24	77	1	96	97.6667	101.667	8	7.5	4	8	4	3	0	3.5	1	37.3333	42.3333	40.6667	71.1111	69.4444	74.5556	2	2	2	2	2	2	2	#NULL!
05660420101	11	13	12	58	2	1	1	1	1	20.1467	1	5	4	2	3	54.3333	61	59.6667	3	14	20	73.8	2	102.333	106.667	102	4	4	4.5	3	4	3	1	0	1.5	48	45.6667	42.3333	70.3333	76.2222	73.7778	2	2	2	2	2	2	2	#NULL!
05660420201	11	11	11	71	4	2	1	5	1	25.1858	2	5	4	1	3	81.6667	81.6667	72.3333	23	15	15	96.2	1	161	151.667	145.667	12.5	9.5	14.5	8	6	11	4.5	3.5	3.5	79.3333	70	73.3333	108.111	105	96.7778	1	2	2	2	2	2	2	#NULL!
05660420202	11	11	11	60	3	1	1	1	1	#NULL!	#NULL!	5	3	2	3	#NULL!	73	77.3333	#NULL!	16	15	#NULL!	2	#NULL!	130	136	#NULL!	12.5	14.5	#NULL!	9	10	#NULL!	3.5	4.5	#NULL!	57	58.6667	#NULL!	92	96.8889	2	2	2	2	2	2	2	#NULL!
05660420301	11	11	11	71	4	1	1	1	1	23.28	2	5	3	2	1	79	81.3333	85.3333	15	21	13	78.5	2	144	164.667	191.667	12.5	10.5	11	8	8	8	4.5	2.5	3	65	83.3333	106.333	100.667	109.111	120.778	2	2	2	2	2	2	2	#NULL!
05660420302	11	11	11	75	4	1	1	1	1	18.9313	2	1	4	1	1	58.6667	83	72.3333	12	17	17	74	1	109.667	151.333	140.333	8	4	7	5	3	6	3	1	1	51	68.3333	68	75.6667	105.778	95	2	2	2	2	2	2	2	#NULL!
05660420401	11	11	11	62	3	1	1	4	1	17.7985	2	5	4	1	1	83.3333	80.3333	73	20	13	19	72.8	1	127.333	122.333	114.667	9	10	11.5	8	9	10	1	1	1.5	44	42	41.6667	98	94.3333	86.8889	2	#NULL!	2	2	2	#NULL!	2	#NULL!
05660420402	12	11	12	53	2	1	1	2	1	25.2433	2	5	4	2	1	63	62	63.6667	#NULL!	18	28	93.6	2	115	118	117.333	#NULL!	3.5	8.5	#NULL!	1	7	#NULL!	2.5	1.5	52	56	53.6667	80.3333	80.6667	81.5556	2	2	2	#NULL!	2	2	2	#NULL!
05660420501	11	11	14	72	4	1	1	1	1	18.947	2	5	4	1	1	69.6667	59.3333	60	16	16	#NULL!	79.8	1	140.333	130.667	133.333	0.5	4	#NULL!	0	3	#NULL!	0.5	1	#NULL!	70.6667	71.3333	73.3333	93.2222	83.1111	84.4444	2	2	2	2	2	2	2	#NULL!
05660420502	11	11	11	67	4	1	1	1	1	19.4521	2	5	4	2	1	77.3333	104.333	78	18	16	14	81	2	151.667	141.333	139	12.5	10.5	12	8	7	9	4.5	3.5	3	74.3333	37	61	102.111	116.667	98.3333	1	2	2	2	2	2	2	#NULL!
05660420601	18	17	11	60	3	1	1	2	1	20.8812	1	5	4	2	3	69	61	62	18	26	23	67	2	104.333	94	97.6667	1	3.5	7	1	0	3	0	3.5	4	35.3333	33	35.6667	80.7778	72	73.8889	2	2	2	2	2	2	2	#NULL!
05660420701	11	11	11	75	4	1	1	1	1	24.2029	2	5	4	2	1	70	69.3333	65.3333	4	12	27	88.2	2	116.333	140.333	131	3	3.5	4.5	2	1	4	1	2.5	0.5	46.3333	71	65.6667	85.4444	93	87.2222	2	2	2	1	2	2	2	#NULL!
05660420702	11	11	11	79	4	1	1	3	1	21.7241	2	5	2	2	3	66	76.3333	90	16	11	17	84.4	1	137.667	160	189.333	11.5	8	6	9	5	5	2.5	3	1	71.6667	83.6667	99.3333	89.8889	104.222	123.111	1	2	2	2	2	2	2	#NULL!
05660420801	12	11	11	70	4	1	1	4	1	23.2705	2	5	2	1	3	79.3333	79.3333	82.3333	19	10	10	90	1	134.667	153	159	9.5	11.5	12	8	8	8	1.5	3.5	4	55.3333	73.6667	76.6667	97.7778	103.889	107.889	2	2	2	2	2	2	2	#NULL!
05660420802	16	11	12	66	4	1	1	1	1	25.9656	1	2	4	2	3	63.3333	73.6667	74	22	13	19	92.5	2	114	139.667	127.333	8	7	8	8	5	6	0	2	2	50.6667	66	53.3333	80.2222	95.6667	91.7778	1	2	2	2	2	2	2	#NULL!
05660421101	11	11	11	56	2	1	1	1	1	18.9877	2	5	4	2	3	67.6667	57.3333	80	4	19	13	65	2	107.333	88.3333	122.667	2	0.5	2	1	0	2	1	0.5	0	39.6667	31	42.6667	80.8889	67.6667	94.2222	2	2	2	2	2	2	2	#NULL!
05660421102	12	11	12	59	2	1	1	2	1	22.575	2	5	4	1	3	80.6667	91.6667	88	13	16	19	84.4	1	133.333	167	140.667	12.5	7.5	12	9	5	8	3.5	2.5	4	52.6667	75.3333	52.6667	98.2222	116.778	105.556	1	2	2	2	2	2	2	#NULL!
05660421301	11	12	12	72	4	1	1	3	5	24.3608	1	5	4	1	3	61.3333	77.3333	78.6667	13	12	16	90	1	102.333	125	127	11.5	10	11	10	8	9	1.5	2	2	41	47.6667	48.3333	75	93.2222	94.7778	2	2	2	2	2	2	2	#NULL!
05660421401	11	11	11	64	3	1	1	2	1	22.3019	2	6	4	2	1	83.3333	77	#NULL!	17	27	21	81.6	2	171	157.667	#NULL!	2	3	4.5	1	1	4	1	2	0.5	87.6667	80.6667	#NULL!	112.556	103.889	#NULL!	2	#NULL!	#NULL!	2	2	2	2	#NULL!
05660421402	17	11	12	62	3	1	1	2	1	20.5486	2	5	4	1	1	81.3333	105.667	79.3333	19	13	19	82	1	131	160	115	15	13	9.5	9	10	5	6	3	4.5	49.6667	54.3333	35.6667	97.8889	123.778	91.2222	2	1	2	2	2	2	2	#NULL!
05660421502	11	5	11	45	2	1	1	2	1	27.9713	1	5	4	2	2	79	84	#NULL!	25	18	12	98.4	2	139.333	141.333	#NULL!	3.5	5	3	1	3	1	2.5	2	2	60.3333	57.3333	#NULL!	99.1111	103.111	#NULL!	1	2	2	2	2	2	2	#NULL!
05660421601	12	11	11	46	2	1	1	2	1	31.1829	1	5	3	2	1	61.6667	74.3333	79	20	27	14	97	2	111.333	121	128	9.5	9.5	12	7	7	6	2.5	2.5	6	49.6667	46.6667	49	78.2222	89.8889	95.3333	2	2	2	2	2	2	2	#NULL!
05660421602	14	13	11	58	2	1	1	1	1	25.3203	2	5	4	1	1	64	80	70.3333	16	12	21	83.5	1	125.667	135.667	122	5	10.5	8	1	7	5	4	3.5	3	61.6667	55.6667	51.6667	84.5556	98.5556	87.5556	2	2	2	2	2	2	2	#NULL!
05660421701	14	11	11	57	2	1	1	1	2	19.9838	1	5	5	1	3	56.3333	60.6667	85.3333	25	28	22	75.8	1	111.667	111.667	152.667	7	3	1	6	2	1	1	1	0	55.3333	51	67.3333	74.7778	77.6667	107.778	2	2	2	2	2	2	2	#NULL!
05660421801	17	12	12	64	3	1	1	5	1	22.8594	2	5	3	2	3	72	64.3333	58.3333	20	23	22	77.5	1	137.333	116	131.667	13.5	14.5	12.5	10	10	11	3.5	4.5	1.5	65.3333	51.6667	73.3333	93.7778	81.5556	82.7778	1	2	2	1	1	2	2	#NULL!
05660421802	11	11	11	62	3	1	1	2	1	24.6914	2	5	4	2	2	81.3333	#NULL!	82.3333	#NULL!	16	28	86.5	2	139.333	#NULL!	168.333	#NULL!	8	7.5	#NULL!	5	4	#NULL!	3	3.5	58	#NULL!	86	100.667	#NULL!	111	2	2	2	2	2	2	2	#NULL!
05660421901	15	12	12	78	4	1	1	1	5	18.1702	1	5	4	2	3	78	81.6667	91.3333	19	23	25	66	2	142.667	141.667	137	1	11	6	1	8	5	0	3	1	64.6667	60	45.6667	99.5556	101.667	106.556	2	2	2	2	2	2	2	#NULL!
05660422001	11	11	11	58	2	1	1	2	1	20.6061	2	5	4	2	1	67.6667	76.3333	57.6667	20	9	16	73.5	1	109.333	122	105.667	10	5	9.5	7	4	6	3	1	3.5	41.6667	45.6667	48	81.5556	91.5556	73.6667	2	2	2	2	2	2	2	#NULL!
05660422002	15	11	14	55	2	1	1	1	1	18.4721	2	5	2	2	1	67	85	69.3333	20	13	23	68	2	95	131.333	109.333	6	7	4.5	3	3	3	3	4	1.5	28	46.3333	40	76.3333	100.444	82.6667	2	2	2	2	2	2	2	#NULL!
05660422201	11	11	13	60	3	1	1	4	1	20.6208	1	5	4	2	3	80.6667	81.3333	76.6667	#NULL!	16	16	78.4	2	124.333	117	113.667	#NULL!	10	13	#NULL!	6	9	#NULL!	4	4	43.6667	35.6667	37	95.2222	93.2222	89	2	2	2	2	2	2	2	#NULL!
05660422202	12	13	11	63	3	1	1	1	1	20.2667	2	5	4	1	3	67.6667	70	68.3333	20	17	19	73.2	1	115.333	121.667	117.667	2	5	3.5	0	2	0	2	3	3.5	47.6667	51.6667	49.3333	83.5556	87.2222	84.7778	2	2	2	2	2	2	2	#NULL!
05660422302	11	11	11	47	2	1	1	5	1	22.0083	1	5	3	1	1	62	91.3333	#NULL!	14	25	12	78.5	1	112.333	145.667	#NULL!	10	12	15	7	11	10	3	1	5	50.3333	54.3333	#NULL!	78.7778	109.444	#NULL!	2	2	2	2	2	2	2	#NULL!
05660430101	11	11	11	61	3	1	1	4	1	25.1226	2	5	4	2	3	61	59	62.6667	12	17	13	80	2	111.667	109	115.333	12	11.5	15	10	9	11	2	2.5	4	50.6667	50	52.6667	77.8889	75.6667	80.2222	2	2	2	2	2	2	2	#NULL!
05660430102	11	11	11	62	3	1	1	4	1	21.2093	2	3	4	1	1	75	77	72.6667	15	14	20	74.5	1	117.667	118	113.333	12	4.5	13	10	4	11	2	0.5	2	42.6667	41	40.6667	89.2222	90.6667	86.2222	2	2	2	2	2	2	2	#NULL!
05660430201	12	11	12	66	4	1	1	2	1	22.1907	2	5	3	1	1	58	64.3333	75.6667	20	10	17	77.5	1	111	116.333	130.667	14	13.5	13.5	10	10	10	4	3.5	3.5	53	52	55	75.6667	81.6667	94	2	2	2	2	2	2	2	#NULL!
05660430301	11	11	11	59	2	1	1	2	1	19.0288	1	6	4	2	3	57	62.3333	55	12	14	16	66.5	2	102	106.333	96.3333	5	11	1.5	3	7	1	2	4	0.5	45	44	41.3333	72	77	68.7778	2	2	2	2	2	2	2	#NULL!
05660430302	11	11	11	67	4	1	1	2	1	23.0224	2	2	4	1	3	76.3333	81.6667	75.6667	17	14	13	88.8	1	119.333	130.333	126.667	10	13	7	7	10	3	3	3	4	43	48.6667	51	90.6667	97.8889	92.6667	2	2	2	2	2	2	2	#NULL!
05660430401	11	11	11	53	2	1	2	5	1	25.2105	1	5	4	2	1	83.6667	75	77.6667	19	16	17	92.4	2	131	129.667	137.333	19	16	15	11	8	11	8	8	4	47.3333	54.6667	59.6667	99.4444	93.2222	97.5556	1	2	2	2	2	2	2	#NULL!
05660430402	11	11	11	60	3	1	1	2	1	29.398	1	3	4	2	1	92.6667	92.3333	82	16	16	17	98.8	1	143.667	167	135	12.5	12.5	11	9	9	8	3.5	3.5	3	51	74.6667	53	109.667	117.222	99.6667	2	2	2	1	2	#NULL!	#NULL!	#NULL!
05660430501	16	11	12	54	2	1	1	2	1	#NULL!	2	2	4	2	1	#NULL!	72.6667	#NULL!	23	25	15	#NULL!	2	#NULL!	119	#NULL!	7	8.5	9.5	6	7	8	1	1.5	1.5	#NULL!	46.3333	#NULL!	#NULL!	88.1111	#NULL!	2	2	2	2	2	2	2	#NULL!
05660430502	11	11	11	62	3	1	1	4	1	23.8651	1	5	5	1	1	66.3333	66.6667	62.6667	24	16	19	91.2	1	110.667	109	117.333	15	8	13	10	6	11	5	2	2	44.3333	42.3333	54.6667	81.1111	80.7778	80.8889	2	2	2	2	2	2	2	#NULL!
05660430601	11	11	12	72	4	1	2	4	1	21.9738	1	5	3	1	1	76.3333	68.6667	#NULL!	20	16	21	79	1	148.667	137.333	#NULL!	8	5.5	8	6	5	7	2	0.5	1	72.3333	68.6667	#NULL!	100.444	91.5556	#NULL!	1	2	2	2	2	2	2	#NULL!
05660430602	19	11	17	70	4	1	2	1	1	18.4072	2	6	3	2	3	86.3333	96	#NULL!	31	26	20	76.5	2	151.333	148.333	#NULL!	6	9.5	6	5	6	5	1	3.5	1	65	52.3333	#NULL!	108	113.444	#NULL!	2	2	2	2	2	2	2	#NULL!
05660431001	11	12	11	59	2	1	2	5	1	23.3886	2	5	5	2	1	73.3333	91.3333	83.6667	14	13	14	84.5	1	123	139	132.333	11.5	12	9	10	9	7	1.5	3	2	49.6667	47.6667	48.6667	89.8889	107.222	99.8889	1	2	2	1	2	2	2	#NULL!
05660431002	13	14	11	58	2	1	1	2	1	23.5707	1	2	5	2	3	57.3333	58	61.3333	29	20	29	87	2	105.667	113.667	115	11	12.5	13	9	10	9	2	2.5	4	48.3333	55.6667	53.6667	73.4444	76.5556	79.2222	2	2	2	2	1	2	2	#NULL!
05660431201	12	11	11	48	2	1	1	4	1	24.2091	2	5	3	1	1	68.6667	70.3333	#NULL!	#NULL!	16	13	86.4	1	117	120	#NULL!	#NULL!	12	11	#NULL!	7	8	#NULL!	5	3	48.3333	49.6667	#NULL!	84.7778	86.8889	#NULL!	2	2	2	2	2	2	2	#NULL!
05660431202	11	11	11	48	2	1	1	5	1	28.1048	2	6	5	2	3	77.3333	100.333	79	19	16	20	95.4	2	132.667	153.667	144	14.5	13.5	16	10	10	11	4.5	3.5	5	55.3333	53.3333	65	95.7778	118.111	100.667	2	2	2	2	2	2	2	#NULL!
05660431301	11	11	11	67	4	1	1	4	1	22.294	2	6	3	1	2	56.6667	62	64.3333	20	15	16	78.4	1	97.6667	101	105	9	4.5	6.5	5	3	5	4	1.5	1.5	41	39	40.6667	70.3333	75	77.8889	2	2	2	2	2	2	2	#NULL!
05660431302	11	11	11	65	4	1	1	1	1	20.3433	2	5	3	2	1	71	70.6667	73.6667	18	13	16	85	2	126.333	109	121.667	9.5	7.5	7	7	5	4	2.5	2.5	3	55.3333	38.3333	48	89.4444	83.4444	89.6667	2	2	2	2	2	2	2	#NULL!
05660431501	14	11	11	69	4	1	1	2	5	25.0524	1	5	3	2	3	70	#NULL!	73.6667	21	20	28	87.8	2	126	#NULL!	135.667	9	9	9	6	6	7	3	3	2	56	#NULL!	62	88.6667	#NULL!	94.3333	1	2	2	2	2	2	2	1
05660431601	11	15	11	67	4	1	1	4	1	22.83	1	5	4	1	1	88.3333	#NULL!	84.3333	14	18	22	81.5	1	131.333	#NULL!	126.333	10.5	13.5	11.5	8	10	10	2.5	3.5	1.5	43	#NULL!	42	102.667	#NULL!	98.3333	2	2	2	2	2	2	2	#NULL!
05660431602	25	26	15	68	4	1	1	1	1	21.3191	1	5	5	2	3	101	84.3333	91.6667	21	26	#NULL!	88	2	193.333	153	176.667	2	4	#NULL!	0	3	#NULL!	2	1	#NULL!	92.3333	68.6667	85	131.778	107.222	120	2	2	2	2	2	2	2	#NULL!
05660431701	11	11	11	46	2	1	1	6	1	18.5771	1	5	2	1	1	68.6667	63.3333	62.3333	17	17	16	71.2	1	115.667	109.667	101.667	19	17	14.5	11	11	9	8	6	5.5	47	46.3333	39.3333	84.3333	78.7778	75.4444	2	2	2	2	2	2	2	#NULL!
05660431702	11	11	11	45	2	1	1	6	1	26.2376	2	5	4	2	3	64.3333	68.3333	64.6667	16	19	20	83	2	105.667	110	106	19	19	15	11	11	7	8	8	8	41.3333	41.6667	41.3333	78.1111	82.2222	78.4444	2	2	2	2	2	2	2	#NULL!
05660431901	11	11	12	45	2	1	1	2	1	21.8457	2	5	4	1	1	66	64.3333	69.6667	15	18	17	74	1	111	103	112.667	10	11	13.5	7	8	11	3	3	2.5	45	38.6667	43	81	77.2222	84	2	2	2	2	2	2	2	#NULL!
05660431902	11	11	11	45	2	1	1	4	1	22.705	2	5	4	2	1	57.6667	57.6667	58.6667	18	12	11	82	2	102.667	97.6667	105	11.5	13.5	13.5	9	10	9	2.5	3.5	4.5	45	40	46.3333	72.6667	71	74.1111	2	2	2	2	2	2	2	#NULL!
05660432001	19	27	23	61	3	1	1	1	1	22.892	2	5	4	2	1	83	81.3333	83.3333	30	15	20	81.2	2	139	133.333	157	5	10	11	1	6	6	4	4	5	56	52	73.6667	101.667	98.6667	107.889	1	2	2	2	2	2	2	#NULL!
05660432002	11	11	12	62	3	1	1	1	1	20.5197	1	5	3	1	3	60.6667	58.3333	63.3333	20	10	15	73.6	1	106.667	99.6667	111.667	6	4.5	10	2	1	6	4	3.5	4	46	41.3333	48.3333	76	72.1111	79.4444	2	2	2	2	2	2	2	#NULL!
05660432101	11	11	11	63	3	1	1	4	1	24.8845	2	5	3	1	1	68.3333	77	90.3333	19	11	16	90	1	146.667	167.333	179	10.5	10	11	7	7	7	3.5	3	4	78.3333	90.3333	88.6667	94.4444	107.111	119.889	2	2	2	2	2	2	2	#NULL!
05660432102	11	11	11	57	2	1	1	4	1	22.6164	2	5	3	2	3	89.6667	79.3333	82.3333	26	16	22	75	2	125.667	125.667	120.333	7	11.5	7.5	4	7	4	3	4.5	3.5	36	46.3333	38	101.667	94.7778	95	2	2	2	2	2	2	2	#NULL!
05660432201	11	13	11	70	4	1	1	5	5	18.6875	1	5	3	2	2	96	77.6667	75.3333	19	16	16	74	1	143.667	133.333	118	12	13.5	17	10	11	10	2	2.5	7	47.6667	55.6667	42.6667	111.889	96.2222	89.5556	2	2	2	2	2	2	2	#NULL!
05660432301	11	11	11	45	2	1	1	5	1	33.4795	1	5	3	2	3	76	72.3333	#NULL!	17	13	14	109	2	122.667	118	#NULL!	18	17.5	16.5	11	11	10	7	6.5	6.5	46.6667	45.6667	#NULL!	91.5556	87.5556	#NULL!	2	2	2	2	2	2	2	#NULL!
05660432302	11	21	12	46	2	1	1	5	1	23.2708	2	5	4	1	3	56	61.6667	#NULL!	16	13	10	85	1	101	99.6667	#NULL!	14	13.5	14	10	9	11	4	4.5	3	45	38	#NULL!	71	74.3333	#NULL!	2	2	2	2	2	2	2	#NULL!
05660432401	11	11	11	45	2	1	1	2	1	25.2429	2	5	2	2	3	75.6667	67.6667	71.3333	17	15	15	87.6	2	111	110.667	114.333	11.5	12.5	11.5	8	10	9	3.5	2.5	2.5	35.3333	43	43	87.4444	82	85.6667	2	2	2	2	2	2	2	#NULL!
05660432501	11	11	11	46	2	1	1	2	1	24.4798	2	5	4	2	1	77.3333	87.6667	93.6667	19	20	14	86.8	2	142.667	147.667	166.667	7.5	9.5	4.5	4	7	2	3.5	2.5	2.5	65.3333	60	73	99.1111	107.667	118	2	2	2	2	2	2	2	#NULL!
05660432502	11	11	11	50	2	1	1	5	1	22.3296	2	5	2	2	3	83.6667	79.6667	90	16	14	12	82.5	1	133	131.667	139.667	12.5	12.5	8	9	10	7	3.5	2.5	1	49.3333	52	49.6667	100.111	97	106.556	2	2	2	2	2	2	2	#NULL!
05660432601	11	11	11	68	4	1	1	2	1	21.8304	1	5	3	2	3	70	74.3333	66	12	16	13	75	2	123	129.333	117	12.5	11	2	7	7	2	5.5	4	0	53	55	51	87.6667	92.6667	83	2	2	2	2	2	2	2	#NULL!
05660432602	11	11	11	69	4	1	1	2	1	19.1053	1	5	3	1	3	74.3333	71.3333	71.6667	27	23	21	78.8	1	138.667	129	129.333	6	5	2	4	4	2	2	1	0	64.3333	57.6667	57.6667	95.7778	90.5556	90.8889	2	2	1	2	2	2	2	#NULL!
05660432701	11	11	11	79	4	1	1	2	5	19.9896	2	5	3	1	3	78.3333	82	79	13	15	14	76.2	1	153.667	176.333	137.333	6	6	0	5	6	0	1	0	0	75.3333	94.3333	58.3333	103.444	113.444	98.4444	2	2	1	2	2	2	2	#NULL!
05660432901	11	12	11	50	2	1	1	4	2	24.109	2	5	4	1	1	67	#NULL!	#NULL!	19	19	16	87.5	1	107.667	#NULL!	#NULL!	7.5	11	10.5	5	8	6	2.5	3	4.5	40.6667	#NULL!	#NULL!	80.5556	#NULL!	#NULL!	2	2	2	2	2	2	2	#NULL!
05660433101	19	11	11	61	3	1	1	1	1	#NULL!	1	5	4	2	3	#NULL!	80	87.3333	13	16	18	#NULL!	2	#NULL!	117.333	132	4	2.5	8.5	2	0	8	2	2.5	0.5	#NULL!	37.3333	44.6667	#NULL!	92.4444	102.222	1	2	2	2	2	1	2	#NULL!
05660433102	11	13	14	61	3	1	1	1	1	#NULL!	2	5	4	2	2	#NULL!	#NULL!	85.6667	12	26	30	#NULL!	1	#NULL!	#NULL!	146.667	11	11.5	4	8	7	4	3	4.5	0	#NULL!	#NULL!	61	#NULL!	#NULL!	106	1	2	2	2	2	1	2	#NULL!
05660433201	11	11	11	45	2	1	1	2	1	20.5991	2	5	4	2	1	70	73	#NULL!	25	22	22	76.5	2	116	118.667	#NULL!	9	10.5	11.5	6	6	6	3	4.5	5.5	46	45.6667	#NULL!	85.3333	88.2222	#NULL!	2	2	2	2	2	2	2	#NULL!
05660433202	11	11	11	48	2	1	1	5	1	21.1671	2	5	3	1	1	64	78	#NULL!	16	13	19	73	1	106.333	116.667	#NULL!	7	10	3	4	10	3	3	0	0	42.3333	38.6667	#NULL!	78.1111	90.8889	#NULL!	2	2	2	2	2	2	2	#NULL!
05660433401	11	11	11	80	5	1	2	4	1	21.177	2	5	4	1	3	61.6667	63	#NULL!	14	13	13	85.7	1	144.667	142	#NULL!	15	15	5	10	10	4	5	5	1	83	79	#NULL!	89.3333	89.3333	#NULL!	2	2	2	2	2	2	2	#NULL!
05660433402	11	11	11	77	4	1	1	1	1	16.7216	1	5	4	2	3	75	65.3333	#NULL!	26	15	16	68.2	2	150.667	128.333	#NULL!	6.5	6.5	2	5	3	1	1.5	3.5	1	75.6667	63	#NULL!	100.222	86.3333	#NULL!	2	2	2	2	2	2	2	#NULL!
05660433501	12	15	11	60	3	1	1	2	1	24.8235	1	2	3	2	3	68.3333	66	#NULL!	23	20	24	77	2	118.667	126	#NULL!	12	14	14	9	11	10	3	3	4	50.3333	60	#NULL!	85.1111	86	#NULL!	2	2	2	2	2	2	2	#NULL!
05660433502	12	16	12	68	4	1	1	1	1	22.9459	2	5	2	2	3	67	60.6667	#NULL!	22	28	24	85.5	1	118.667	113	#NULL!	12.5	7	11	8	4	9	4.5	3	2	51.6667	52.3333	#NULL!	84.2222	78.1111	#NULL!	2	2	2	2	2	2	2	#NULL!
05660433601	18	17	20	67	4	1	1	2	1	23.6239	1	6	3	2	3	99	82.6667	82.6667	19	19	10	100.5	2	128	124	112.333	5	3	7.5	5	2	6	0	1	1.5	29	41.3333	29.6667	108.667	96.4444	92.5556	1	1	2	2	2	1	2	#NULL!
05745710102	12	15	11	58	2	1	1	1	2	20.2036	2	5	2	1	1	65.3333	80.3333	57	23	27	17	75.2	1	120	141.333	100.333	11	11.5	12	6	9	8	5	2.5	4	54.6667	61	43.3333	83.5556	100.667	71.4444	2	2	2	2	2	2	2	#NULL!
05745710201	15	11	25	67	4	1	1	1	5	17.4887	2	5	1	2	3	60.6667	76	72	24	31	29	88.4	2	113.667	141.667	132	1	3	2	1	2	0	0	1	2	53	65.6667	60	78.3333	97.8889	92	2	2	2	2	2	2	2	#NULL!
05745710301	11	11	11	49	2	1	1	5	1	29.0767	1	5	3	1	1	80.6667	91	79.6667	18	17	16	100	1	142.667	135.667	146.667	11	17	15.5	11	11	11	0	6	4.5	62	44.6667	67	101.333	105.889	102	2	2	2	2	2	2	2	#NULL!
05745710302	11	11	17	50	2	1	1	6	1	22.293	2	5	4	2	3	65	70.6667	74.3333	16	10	34	88.8	2	110	108.667	113.667	8.5	10	6.5	5	7	4	3.5	3	2.5	45	38	39.3333	80	83.3333	87.4444	2	2	2	2	2	2	2	#NULL!
05745710401	11	13	11	61	3	1	1	2	1	22.907	2	5	4	2	3	53.3333	62.6667	52	17	19	19	79.8	2	93	107	100.667	10.5	10	7.5	8	5	4	2.5	5	3.5	39.6667	44.3333	48.6667	66.5556	77.4444	68.2222	2	2	2	2	2	2	2	#NULL!
05745710402	11	11	11	62	3	1	1	1	1	29.082	1	5	3	1	3	79	88.3333	86.6667	21	16	18	96.1	1	133.333	169.667	140	7.5	6.5	7	5	5	3	2.5	1.5	4	54.3333	81.3333	53.3333	97.1111	115.444	104.444	1	2	2	2	2	2	2	#NULL!
05745710501	11	11	11	53	2	1	1	2	1	28.0209	1	1	4	2	3	73	75	76	22	19	16	89.8	2	123.333	126	128.667	9.5	12	9.5	7	9	6	2.5	3	3.5	50.3333	51	52.6667	89.7778	92	93.5556	2	2	2	2	2	1	2	#NULL!
05745710502	11	11	11	56	2	1	1	4	1	18.6741	2	1	4	1	2	64.6667	76.3333	69.6667	21	16	15	78.8	1	118	125.333	108.667	11	14.5	12.5	7	10	10	4	4.5	2.5	53.3333	49	39	82.4444	92.6667	82.6667	2	2	2	2	2	2	2	#NULL!
05745710901	11	11	11	63	3	1	1	1	1	24.4973	1	5	5	1	3	79.6667	88.6667	#NULL!	17	10	20	94.8	1	147.667	150.333	#NULL!	5	10	6.5	5	6	4	0	4	2.5	68	61.6667	#NULL!	102.333	109.222	#NULL!	2	1	2	2	2	2	2	#NULL!
05745710902	12	12	11	56	2	1	1	1	1	28.157	2	5	4	2	1	73	70	#NULL!	16	12	24	102.2	2	121.333	121.333	#NULL!	2	6.5	3	2	4	3	0	2.5	0	48.3333	51.3333	#NULL!	89.1111	87.1111	#NULL!	2	2	2	2	2	2	2	#NULL!
05745711101	11	11	12	53	2	1	1	5	1	26.3051	2	5	4	2	2	65.3333	77.3333	80	17	16	24	97.2	2	124.667	150.667	146.333	3	7.5	7.5	3	4	6	0	3.5	1.5	59.3333	73.3333	66.3333	85.1111	101.778	102.111	2	2	2	2	2	2	2	#NULL!
05745711102	11	11	11	59	2	1	1	4	1	24.4286	2	5	4	1	3	74.3333	72	67.6667	17	22	19	96.4	1	134.333	121.333	115.333	4	11	10	4	7	7	0	4	3	60	49.3333	47.6667	94.3333	88.4444	83.5556	2	2	2	2	2	1	2	#NULL!
05745711201	11	11	11	62	3	1	1	1	6	18.6643	2	6	2	1	1	52.3333	84.3333	56.6667	14	11	16	66.5	1	92	118.333	96.3333	7.5	3	3	6	3	3	1.5	0	0	39.6667	34	39.6667	65.5556	95.6667	69.8889	2	2	2	2	2	2	2	#NULL!
05745711301	11	11	11	81	5	1	1	4	1	#NULL!	2	5	4	2	2	#NULL!	70.6667	60	15	#NULL!	17	#NULL!	1	#NULL!	128.667	106	3	#NULL!	4	3	#NULL!	4	0	#NULL!	0	#NULL!	58	46	#NULL!	90	75.3333	2	2	2	2	2	1	2	#NULL!
05745711402	11	12	11	76	4	1	1	3	1	18.7085	2	5	2	1	2	48.6667	78	59.6667	22	24	21	70.2	1	97	134.333	120.333	13.5	10	14	9	7	9	4.5	3	5	48.3333	56.3333	60.6667	64.7778	96.7778	79.8889	1	2	2	2	2	2	2	#NULL!
05745711501	11	11	11	56	2	1	1	2	1	24.3365	1	5	3	1	1	83.6667	89.6667	#NULL!	16	16	15	88.4	1	136	149	#NULL!	14.5	15	9.5	10	11	9	4.5	4	0.5	52.3333	59.3333	#NULL!	101.111	109.444	#NULL!	2	2	2	2	2	2	2	#NULL!
05745711601	11	14	15	70	4	1	1	1	5	#NULL!	1	5	5	1	1	#NULL!	89	77	23	18	15	#NULL!	1	#NULL!	158.667	143.667	7.5	2	4.5	4	1	4	3.5	1	0.5	#NULL!	69.6667	66.6667	#NULL!	112.222	99.2222	1	2	2	2	2	2	2	#NULL!
05745711701	11	11	11	69	4	1	1	4	1	20.5249	2	5	2	1	1	67.6667	70	77.3333	20	16	23	84.4	1	126.667	125.333	131	7	14	7.5	4	10	6	3	4	1.5	59	55.3333	53.6667	87.3333	88.4444	95.2222	2	2	2	2	2	2	2	#NULL!
05745711702	15	11	11	62	3	1	1	1	1	26.2463	1	5	4	2	1	91.6667	103.667	#NULL!	26	15	26	101.6	2	158	195.333	#NULL!	7	4.5	5.5	3	3	4	4	1.5	1.5	66.3333	91.6667	#NULL!	113.778	134.222	#NULL!	1	2	2	2	2	2	2	#NULL!
05745711801	14	15	12	67	4	1	1	4	1	22.9165	1	5	4	2	1	73.6667	71	69	29	19	17	93.6	2	119.667	136.333	137	2	6	12.5	2	3	7	0	3	5.5	46	65.3333	68	89	92.7778	91.6667	2	2	2	2	2	2	2	#NULL!
05745712001	11	16	14	61	3	1	1	1	1	26.9246	1	5	3	2	3	73.3333	72.6667	#NULL!	23	18	25	86	2	116.667	113.333	#NULL!	4.5	4.5	8	1	3	6	3.5	1.5	2	43.3333	40.6667	#NULL!	87.7778	86.2222	#NULL!	2	2	2	2	2	2	2	#NULL!
05745712501	11	11	11	51	2	1	1	5	1	18.4349	2	5	4	1	2	46	44.3333	60	17	14	20	84.6	1	84.3333	85.6667	97	7	11	9.5	7	10	6	0	1	3.5	38.3333	41.3333	37	58.7778	58.1111	72.3333	2	2	2	2	2	2	2	#NULL!
05745712502	11	11	11	47	2	1	1	4	1	23.4042	2	5	3	2	3	78	78.3333	#NULL!	24	22	25	81.8	2	122.333	120.667	#NULL!	10	6.5	7	10	4	4	0	2.5	3	44.3333	42.3333	#NULL!	92.7778	92.4444	#NULL!	2	2	2	2	2	2	2	#NULL!
05745712602	11	13	12	53	2	1	1	1	2	24.4134	2	3	3	2	3	69.3333	81	#NULL!	20	12	13	80.2	2	107.667	112.667	#NULL!	7	0	8	5	0	7	2	#NULL!	1	38.3333	31.6667	#NULL!	82.1111	91.5556	#NULL!	2	2	2	2	2	2	2	#NULL!
05745720101	11	12	11	64	3	1	1	4	5	22.5612	1	5	2	2	1	85	67.3333	66	19	16	22	84.6	2	148	150.667	182	17.5	15	13.5	11	10	11	6.5	5	2.5	63	83.3333	116	106	95.1111	104.667	2	2	2	2	2	2	2	#NULL!
05745720401	11	11	11	52	2	1	1	2	1	18.9949	2	5	4	1	3	67.3333	58	64	19	18	21	65.3	1	110	113.667	109.667	14	7.5	9.5	11	5	7	3	2.5	2.5	42.6667	55.6667	45.6667	81.5556	76.5556	79.2222	2	2	2	2	2	2	2	#NULL!
05745720402	11	11	11	46	2	1	1	1	1	22.4183	2	3	4	2	3	55.3333	62.6667	80	15	12	17	76.5	2	101.667	107.333	117	12	6	7	9	4	6	3	2	1	46.3333	44.6667	37	70.7778	77.5556	92.3333	2	2	2	2	2	2	2	#NULL!
05745720602	13	13	11	76	4	1	1	2	1	22.0142	2	5	4	1	3	75.6667	81.3333	65.3333	14	9	18	78.2	1	187.667	192.333	163.667	6	4.5	6.5	2	1	4	4	3.5	2.5	112	111	98.3333	113	118.333	98.1111	1	2	2	2	2	2	2	#NULL!
05745720801	12	14	13	64	3	1	1	4	1	23.3004	1	1	4	1	3	75	81.3333	77	26	19	21	88.6	1	122.333	137.667	133.667	14	12.5	12	11	10	9	3	2.5	3	47.3333	56.3333	56.6667	90.7778	100.111	95.8889	2	2	2	2	2	2	2	#NULL!
05745720802	12	12	15	58	2	1	1	1	1	25.1336	1	5	3	2	3	79.6667	76.3333	73.3333	23	18	27	93.2	2	140.333	176	151	6	4	3.5	4	2	1	2	2	2.5	60.6667	99.6667	77.6667	99.8889	109.556	99.2222	1	2	2	2	2	2	2	#NULL!
05745720901	11	11	11	53	2	1	1	4	2	19.1306	2	5	1	1	3	65.3333	97.3333	80.6667	16	14	18	75	1	103	173.667	125	15.5	14	10.5	10	11	10	5.5	3	0.5	37.6667	76.3333	44.3333	77.8889	122.778	95.4444	2	2	2	2	2	2	2	#NULL!
05745721001	24	30	31	96	5	1	1	4	5	22.9246	1	5	4	2	1	71.6667	75.3333	#NULL!	18	#NULL!	#NULL!	98.2	2	161	149.667	#NULL!	1.5	#NULL!	#NULL!	1	#NULL!	#NULL!	0.5	#NULL!	#NULL!	89.3333	74.3333	#NULL!	101.444	100.111	#NULL!	2	2	2	2	2	2	2	#NULL!
05745721401	11	11	11	52	2	1	1	5	1	18.3149	2	5	4	1	3	50	63.3333	52	15	22	13	74.5	1	107.333	111.333	96	15	7.5	9	11	5	5	4	2.5	4	57.3333	48	44	69.1111	79.3333	66.6667	2	2	2	2	2	2	2	#NULL!
05745721402	11	11	12	50	2	1	1	1	1	19.6553	2	5	2	2	3	52	59	54.3333	14	36	28	69.2	2	108.333	122.667	111.667	3	6.5	7.5	0	3	5	3	3.5	2.5	56.3333	63.6667	57.3333	70.7778	80.2222	73.4444	2	2	2	2	2	2	2	#NULL!
05745721502	15	11	11	52	2	1	1	2	1	31.4689	1	5	2	2	3	79	86.3333	81.6667	24	18	21	106.2	2	117	122.667	117	12.5	11	12	10	8	9	2.5	3	3	38	36.3333	35.3333	91.6667	98.4444	93.4444	2	2	2	2	2	2	2	#NULL!
05745721702	13	11	13	67	4	1	1	4	1	21.9511	2	1	4	2	3	61.3333	80.3333	63	29	18	31	85.8	2	104	138	112.333	12	10.5	11.5	7	9	8	5	1.5	3.5	42.6667	57.6667	49.3333	75.5556	99.5556	79.4444	2	2	2	2	2	2	2	#NULL!
05745721801	13	11	11	67	4	1	1	4	1	20.7318	1	5	3	2	1	64	63.6667	70.6667	26	19	23	85.4	2	134.667	163.667	136	6.5	10	12	3	8	7	3.5	2	5	70.6667	100	65.3333	87.5556	97	92.4444	2	2	2	2	2	2	2	#NULL!
05745721802	22	16	11	70	4	1	1	4	1	19.4258	1	2	4	2	3	59	60	54	22	13	21	73.8	1	111	129.667	132	14.5	15	11.5	11	11	9	3.5	4	2.5	52	69.6667	78	76.3333	83.2222	80	2	2	2	2	1	2	2	#NULL!
05745722201	11	15	12	64	3	1	1	2	5	20.4789	2	5	4	2	3	70.6667	77.6667	76.3333	23	28	23	78.5	2	149	167.667	149.667	15.5	13	14	10	11	10	5.5	2	4	78.3333	90	73.3333	96.7778	107.667	100.778	1	2	2	2	2	1	2	1
05745722301	11	11	11	46	2	1	1	4	1	30.4136	2	5	5	2	1	102.667	80.3333	#NULL!	17	23	#NULL!	106.2	1	146.667	173.333	#NULL!	6	13.5	#NULL!	6	9	#NULL!	0	4.5	#NULL!	44	93	#NULL!	117.333	111.333	#NULL!	2	2	2	2	2	2	2	#NULL!
05745722302	11	11	11	47	2	1	1	5	1	24.5419	2	5	4	2	3	78.6667	#NULL!	#NULL!	21	#NULL!	17	82.8	2	124.333	#NULL!	#NULL!	12.5	#NULL!	13.5	10	#NULL!	10	2.5	#NULL!	3.5	45.6667	#NULL!	#NULL!	93.8889	#NULL!	#NULL!	2	2	2	2	2	2	2	#NULL!
05745722401	12	11	11	66	4	1	1	1	1	27.7899	2	5	2	2	3	88.3333	75	84.3333	17	16	13	98.2	2	132.333	139.667	142.667	3	0	7.5	1	0	4	2	#NULL!	3.5	44	64.6667	58.3333	103	96.5556	103.778	2	2	2	2	2	2	2	#NULL!
05745722402	13	11	11	71	4	1	1	1	1	19.2967	2	5	4	1	1	76.6667	71.6667	71.6667	14	12	13	76.2	1	140	126	133	3	0	1.5	2	0	0	1	#NULL!	1.5	63.3333	54.3333	61.3333	97.7778	89.7778	92.1111	2	2	2	2	2	2	2	#NULL!
05745722602	13	11	11	54	2	1	1	1	1	16.2304	2	5	4	2	1	54.3333	61.6667	52.3333	22	13	16	72.4	2	102.333	101	88.3333	2.5	3	3	1	1	2	1.5	2	1	48	39.3333	36	70.3333	74.7778	64.3333	2	2	2	2	1	1	2	#NULL!
05745730101	17	12	11	58	2	1	1	1	1	25.8475	2	5	4	2	3	64.3333	73	#NULL!	34	19	21	94.8	2	114.333	115.333	#NULL!	1	5	5	1	2	2	0	3	3	50	42.3333	#NULL!	81	87.1111	#NULL!	2	2	2	2	2	1	2	#NULL!
05745730102	11	11	11	67	4	1	1	1	1	21.6188	2	5	3	1	3	76	75.3333	#NULL!	20	16	15	94.8	1	120.333	135.333	#NULL!	2	6	3	2	4	2	0	2	1	44.3333	60	#NULL!	90.7778	95.3333	#NULL!	2	2	2	2	2	2	2	#NULL!
05745730201	11	15	14	48	2	1	1	1	2	29.6053	1	5	5	2	3	76	81.3333	81.3333	20	13	16	92.4	2	136.667	146.333	126	4.5	1	5	0	1	2	4.5	0	3	60.6667	65	44.6667	96.2222	103	96.2222	2	2	2	2	2	2	2	#NULL!
05745730402	12	#NULL!	11	59	2	1	1	2	1	22.9883	2	2	4	1	1	100.667	66.6667	69.6667	11	#NULL!	13	79.2	1	143	139	120.333	7	#NULL!	4	4	#NULL!	4	3	#NULL!	0	42.3333	72.3333	50.6667	114.778	90.7778	86.5556	2	2	2	2	2	2	2	#NULL!
05745730501	11	#NULL!	11	53	2	1	1	4	1	22.2204	2	2	2	2	1	53.3333	65.3333	60.3333	17	#NULL!	23	75.2	1	104.333	103.333	109.667	14	#NULL!	7	10	#NULL!	5	4	#NULL!	2	51	38	49.3333	70.3333	78	76.7778	2	2	2	2	2	2	2	#NULL!
05745730502	11	#NULL!	11	49	2	1	1	5	1	25.0094	2	5	4	2	3	71.3333	73.3333	#NULL!	15	#NULL!	24	81.8	2	115.667	117.667	#NULL!	9	#NULL!	7	6	#NULL!	4	3	#NULL!	3	44.3333	44.3333	#NULL!	86.1111	88.1111	#NULL!	1	2	2	2	2	2	2	#NULL!
05745730601	11	11	14	53	2	1	1	4	6	18.508	1	5	3	1	1	66	70.6667	68.6667	22	23	32	66.5	1	104	125.667	110.667	11.5	12	5.5	8	9	4	3.5	3	1.5	38	55	42	78.6667	89	82.6667	2	2	2	2	2	2	2	#NULL!
05745730701	11	11	11	66	4	1	1	4	1	18.7137	2	5	4	1	1	84.3333	65.3333	77.3333	10	10	11	69.8	1	130	108.667	134	6	16	6.5	6	11	5	0	5	1.5	45.6667	43.3333	56.6667	99.5556	79.7778	96.2222	2	2	2	2	1	2	2	#NULL!
05745730702	11	11	13	64	3	1	1	1	1	17.1641	2	5	4	1	1	83.3333	87.6667	79.6667	21	29	18	64.4	2	151.333	172	148.667	7	8	3.5	7	5	0	0	3	3.5	68	84.3333	69	106	115.778	102.667	2	2	2	2	2	1	2	#NULL!
05745730901	11	17	14	69	4	1	1	4	1	22.8287	2	5	3	1	3	75.6667	73	83	19	26	17	86.5	1	114.667	126	131.667	8.5	9	6	5	5	2	3.5	4	4	39	53	48.6667	88.6667	90.6667	99.2222	2	2	2	2	2	2	2	#NULL!
05745730902	11	14	11	62	3	1	1	2	1	17.1658	1	5	4	2	3	75.6667	76	82	19	22	26	64	2	134	143	154	14	13.5	10.5	10	9	9	4	4.5	1.5	58.3333	67	72	95.1111	98.3333	106	2	2	2	2	2	2	2	#NULL!
05745731001	13	15	14	66	4	1	1	1	2	18.373	1	2	3	1	1	71	76	#NULL!	19	23	#NULL!	85.4	1	114.333	125	#NULL!	5	4	#NULL!	3	2	#NULL!	2	2	#NULL!	43.3333	49	#NULL!	85.4444	92.3333	#NULL!	2	2	2	2	2	2	2	#NULL!
05745731301	11	11	11	66	4	1	1	2	1	20.7678	2	2	4	2	3	58.6667	71.3333	69.3333	18	14	15	84.8	1	103.333	119	111	3	9	8	3	6	6	#NULL!	3	2	44.6667	47.6667	41.6667	73.5556	87.2222	83.2222	2	2	2	2	2	2	2	#NULL!
05745731302	14	11	15	64	3	1	1	1	1	18.1418	1	5	4	2	3	60.3333	69.6667	64	20	18	22	75.6	2	106	121	119.667	7	8.5	9.5	5	4	6	2	4.5	3.5	45.6667	51.3333	55.6667	75.5556	86.7778	82.5556	2	2	2	2	2	2	2	#NULL!
05745731501	11	14	16	66	4	1	1	2	5	#NULL!	2	5	5	2	3	#NULL!	82.6667	91.3333	23	1	12	#NULL!	2	#NULL!	186	160	8	2.5	0	4	2	0	4	0.5	0	#NULL!	103.333	68.6667	#NULL!	117.111	114.222	1	2	2	2	2	2	2	#NULL!
05745731702	11	11	11	45	2	1	1	2	2	23.6033	2	5	4	2	3	62.6667	66.3333	66.6667	17	14	30	85.5	2	123.667	143.333	125.333	2	9	8	2	8	6	0	1	2	61	77	58.6667	83	92	86.2222	1	2	2	2	2	2	2	#NULL!
05745731801	11	#NULL!	11	55	2	1	1	2	2	#NULL!	#NULL!	5	4	1	1	#NULL!	72.6667	84.6667	#NULL!	#NULL!	16	#NULL!	1	#NULL!	121.333	122.667	#NULL!	#NULL!	8.5	#NULL!	#NULL!	7	#NULL!	#NULL!	1.5	#NULL!	48.6667	38	#NULL!	88.8889	97.3333	2	2	2	2	2	2	2	#NULL!
05745731802	11	#NULL!	11	54	2	1	1	1	2	24.4483	2	5	3	2	1	64.6667	78	71.3333	27	#NULL!	16	85.6	2	107	125	114.667	1	#NULL!	5.5	1	#NULL!	4	0	#NULL!	1.5	42.3333	47	43.3333	78.7778	93.6667	85.7778	2	2	2	2	2	2	2	#NULL!
05745732002	11	16	21	62	3	1	1	2	1	20.0265	2	5	2	2	1	62.6667	59.6667	#NULL!	20	23	#NULL!	73.1	1	136.667	115	#NULL!	13	15.5	#NULL!	9	10	#NULL!	4	5.5	#NULL!	74	55.3333	#NULL!	87.3333	78.1111	#NULL!	2	2	2	2	2	2	2	#NULL!
05745732201	11	15	18	67	4	1	1	1	1	19.7384	1	5	4	2	3	55.6667	77.6667	#NULL!	18	14	23	75.3	2	103	147	#NULL!	7.5	4.5	3.5	4	3	2	3.5	1.5	1.5	47.3333	69.3333	#NULL!	71.4444	100.778	#NULL!	2	2	2	2	2	2	2	#NULL!
05745732301	15	12	12	71	4	1	1	1	1	20.0523	2	5	3	1	3	57.6667	66.3333	75	21	16	21	76.4	1	107.333	121	125.667	5.5	2.5	3	4	2	3	1.5	0.5	0	49.6667	54.6667	50.6667	74.2222	84.5556	91.8889	2	2	2	2	2	2	2	#NULL!
05745732302	11	11	15	71	4	1	1	1	1	20.3878	2	5	4	2	3	65.3333	65.6667	70.3333	15	10	22	79.1	2	115	123.667	109	5.5	0.5	3	3	0	3	2.5	0.5	0	49.6667	58	38.6667	81.8889	85	83.2222	2	2	2	2	2	2	2	#NULL!
05745732401	11	17	11	60	3	1	1	2	1	18.5727	2	5	4	1	3	81.3333	82.3333	92.6667	17	15	20	83.6	1	118	119.333	128.333	8	12.5	8	8	9	5	0	3.5	3	36.6667	37	35.6667	93.5556	94.6667	104.556	2	2	2	2	2	2	2	#NULL!
05745732501	11	11	19	70	4	1	1	4	1	21.0388	1	5	3	1	3	68.6667	73.3333	#NULL!	21	17	21	70.1	1	130.333	158.333	#NULL!	8	9	8	4	8	6	4	1	2	61.6667	85	#NULL!	89.2222	101.667	#NULL!	2	2	2	2	1	2	2	#NULL!
05745732502	11	17	18	66	4	1	1	2	1	18.9394	1	5	2	2	3	60.3333	74.3333	#NULL!	25	19	26	69.3	2	123.333	143	#NULL!	5.5	5	5.5	4	2	4	1.5	3	1.5	63	68.6667	#NULL!	81.3333	97.2222	#NULL!	2	2	2	2	2	2	2	#NULL!
05745732701	20	14	27	83	5	1	1	1	5	16.96	1	5	4	2	3	70	#NULL!	#NULL!	23	#NULL!	#NULL!	76.2	2	155.333	#NULL!	#NULL!	0	#NULL!	#NULL!	0	#NULL!	#NULL!	#NULL!	#NULL!	#NULL!	85.3333	#NULL!	#NULL!	98.4444	#NULL!	#NULL!	1	2	2	2	2	1	2	#NULL!
05745732801	11	11	15	61	3	1	1	4	1	20.359	2	5	2	1	3	69.3333	92.3333	#NULL!	23	13	17	82.4	1	108	140.667	#NULL!	12.5	12.5	10	10	10	8	2.5	2.5	2	38.6667	48.3333	#NULL!	82.2222	108.444	#NULL!	2	2	2	2	2	2	2	#NULL!
05745732802	14	18	11	60	3	1	1	1	1	26.6086	1	5	4	2	1	67	78.3333	67.3333	27	16	26	99.8	2	107.667	126.333	110.333	1	3.5	1	1	1	0	#NULL!	2.5	1	40.6667	48	43	80.5556	94.3333	81.6667	2	2	2	2	2	2	2	#NULL!
05745732902	11	11	11	73	4	1	1	1	1	25.7791	2	5	4	2	3	70.6667	#NULL!	#NULL!	22	18	22	93.4	2	156	#NULL!	#NULL!	1	6	4	1	4	4	0	2	0	85.3333	#NULL!	#NULL!	99.1111	#NULL!	#NULL!	2	2	2	2	2	2	2	#NULL!
05745733001	19	18	20	67	4	1	1	1	1	26.1142	1	5	5	2	3	76	73.6667	76	28	15	31	93.2	2	127.333	137	137.667	5	7.5	7	3	5	5	2	2.5	2	51.3333	63.3333	61.6667	93.1111	94.7778	96.5556	2	2	2	2	2	2	2	#NULL!
05745733002	11	11	15	70	4	1	1	4	1	19.9914	2	5	5	2	3	62.3333	59	65	23	20	26	79.3	1	110.667	114.667	124	8.5	10	12.5	6	7	8	2.5	3	4.5	48.3333	55.6667	59	78.4444	77.5556	84.6667	2	2	2	2	2	2	2	#NULL!
05745733102	12	13	11	68	4	1	1	1	2	18.851	1	1	3	1	1	81.6667	75.3333	70.6667	25	24	25	86.4	1	124	130.667	119.333	9	6	4.5	5	5	3	4	1	1.5	42.3333	55.3333	48.6667	95.7778	93.7778	86.8889	2	2	2	2	2	2	2	#NULL!
05745733301	11	#NULL!	14	68	4	1	1	4	1	18.9716	2	2	4	1	1	112.333	96.6667	83.3333	19	#NULL!	22	76.3	1	191	176.333	141	10	#NULL!	7.5	8	#NULL!	6	2	#NULL!	1.5	78.6667	79.6667	57.6667	138.556	123.222	102.556	2	2	2	2	2	2	2	#NULL!
05745733302	13	#NULL!	11	62	3	1	1	1	1	22.5812	2	1	5	2	1	71.6667	83	77.3333	15	#NULL!	20	87.3	2	110.333	125.667	121	4	#NULL!	2.5	0	#NULL!	2	4	#NULL!	0.5	38.6667	42.6667	43.6667	84.5556	97.2222	91.8889	2	2	2	2	2	1	2	#NULL!
05745733401	18	13	18	70	4	1	1	1	1	26.613	1	5	3	2	3	62.3333	#NULL!	#NULL!	32	24	26	104.4	2	177	#NULL!	#NULL!	2	6.5	4	2	5	2	0	1.5	2	114.667	#NULL!	#NULL!	100.556	#NULL!	#NULL!	2	2	2	2	2	1	2	#NULL!
05745733402	12	11	11	76	4	1	1	4	1	18.0412	2	5	3	1	1	78	67	76.3333	24	22	13	84.8	1	132.667	143.333	133	9	12	9.5	9	9	7	0	3	2.5	54.6667	76.3333	56.6667	96.2222	92.4444	95.2222	2	2	2	2	1	2	2	#NULL!
05745733501	11	#NULL!	11	70	4	1	1	1	5	26.1527	2	5	3	2	3	78.3333	81	74	14	#NULL!	17	92.8	2	125.333	143.333	124	7	#NULL!	3	4	#NULL!	2	3	#NULL!	1	47	62.3333	50	94	101.778	90.6667	2	2	2	2	2	2	2	#NULL!
05745733601	11	14	12	47	2	1	1	2	1	22.1399	2	2	2	1	1	81.3333	#NULL!	79.3333	17	#NULL!	19	82.9	1	136.333	#NULL!	125.333	2	#NULL!	2	0	#NULL!	1	2	#NULL!	1	55	#NULL!	46	99.6667	#NULL!	94.6667	2	2	2	2	2	2	2	#NULL!
05763310101	11	14	11	45	2	1	1	2	1	#NULL!	2	5	3	1	3	#NULL!	82.3333	#NULL!	21	23	19	#NULL!	1	#NULL!	128.667	#NULL!	8	4	0	4	2	0	4	2	0	#NULL!	46.3333	#NULL!	#NULL!	97.7778	#NULL!	1	2	2	2	2	2	2	1
05763311202	14	21	25	50	2	1	1	2	1	#NULL!	2	5	4	2	3	#NULL!	84.6667	89.6667	20	29	17	#NULL!	2	#NULL!	162.333	136	3.5	0.5	1.5	1	0	0	2.5	0.5	1.5	#NULL!	77.6667	46.3333	#NULL!	110.556	105.111	1	2	2	2	2	1	2	#NULL!
05763311501	11	11	12	59	2	1	1	1	6	#NULL!	2	5	3	2	3	#NULL!	97.3333	102.667	26	20	28	#NULL!	2	#NULL!	151	140	5	1	3	1	1	2	4	0	1	#NULL!	53.6667	37.3333	#NULL!	115.222	115.111	1	2	2	2	2	2	2	1
05763312301	11	11	11	45	2	1	1	4	1	#NULL!	2	5	4	2	3	#NULL!	77.3333	#NULL!	26	18	#NULL!	#NULL!	1	#NULL!	117.667	#NULL!	4.5	9.5	#NULL!	1	2	#NULL!	3.5	7.5	#NULL!	#NULL!	40.3333	#NULL!	#NULL!	90.7778	#NULL!	2	2	2	2	2	1	2	#NULL!
05763312401	18	17	33	77	4	1	1	1	5	#NULL!	2	5	3	2	3	#NULL!	47	90	29	17	29	#NULL!	2	#NULL!	200	161.667	3	3	6	2	2	2	1	1	4	#NULL!	153	71.6667	#NULL!	98	113.889	2	2	2	2	2	2	2	1
05763320301	12	13	11	48	2	1	1	1	1	#NULL!	2	5	2	2	1	#NULL!	84	#NULL!	14	15	10	#NULL!	1	#NULL!	136.667	#NULL!	10	9.5	7	6	4	1	4	5.5	6	#NULL!	52.6667	#NULL!	#NULL!	101.556	#NULL!	2	2	2	2	2	2	2	#NULL!
05763320401	11	11	17	61	3	1	1	2	1	#NULL!	2	2	3	2	3	#NULL!	97	#NULL!	19	17	22	#NULL!	2	#NULL!	145.333	#NULL!	3	#NULL!	9	2	#NULL!	6	1	#NULL!	3	#NULL!	48.3333	#NULL!	#NULL!	113.111	#NULL!	2	2	2	2	2	2	2	#NULL!
05763320801	19	19	25	59	2	1	1	1	4	#NULL!	2	2	2	2	3	#NULL!	75	84.3333	23	25	14	#NULL!	2	#NULL!	119.667	127.667	4	3	5.5	2	1	0	2	2	5.5	#NULL!	44.6667	43.3333	#NULL!	89.8889	98.7778	1	2	2	2	2	1	2	1
05763320901	11	10	18	65	4	1	1	4	5	22.4054	2	2	2	2	3	84.3333	#NULL!	#NULL!	27	15	19	90	2	145	#NULL!	#NULL!	7	0	2	3	0	2	4	#NULL!	0	60.6667	#NULL!	#NULL!	104.556	#NULL!	#NULL!	1	2	2	2	2	2	2	1
05763321201	13	11	11	66	4	1	1	1	1	#NULL!	2	5	2	2	3	#NULL!	123	68.3333	26	28	31	#NULL!	1	#NULL!	200	106	9	9.5	8	7	8	6	2	1.5	2	#NULL!	77	37.6667	#NULL!	148.667	80.8889	1	2	2	2	2	2	2	#NULL!
05763321401	11	11	12	48	2	1	1	4	1	23.3923	2	5	3	2	2	83.6667	92	80	18	23	16	92	2	127.667	143.667	130.667	10.5	3	7.5	3	1	4	7.5	2	3.5	44	51.6667	50.6667	98.3333	109.222	96.8889	#NULL!	2	2	2	2	1	2	#NULL!
05763322501	16	11	15	59	2	1	1	4	6	#NULL!	2	5	2	2	3	#NULL!	#NULL!	91.3333	20	18	17	#NULL!	1	#NULL!	#NULL!	157	12.5	12.5	8	7	6	6	5.5	6.5	2	#NULL!	#NULL!	65.6667	#NULL!	#NULL!	113.222	1	2	2	2	2	2	2	#NULL!
05763322701	17	11	20	70	4	1	1	1	5	#NULL!	2	5	3	2	3	#NULL!	94	#NULL!	21	21	20	#NULL!	2	#NULL!	171.333	#NULL!	8	3	8.5	4	1	2	4	2	6.5	#NULL!	77.3333	#NULL!	#NULL!	119.778	#NULL!	1	2	2	2	2	2	2	1
05763322901	11	11	16	69	4	1	1	1	1	#NULL!	1	5	3	2	3	#NULL!	101.333	96.3333	21	10	20	#NULL!	1	#NULL!	150.333	177	8	6.5	2.5	5	4	#NULL!	3	2.5	2.5	#NULL!	49	80.6667	#NULL!	117.667	123.222	1	2	2	2	2	1	2	#NULL!
05763322902	17	11	19	64	3	1	1	4	1	#NULL!	#NULL!	5	4	2	3	#NULL!	96	89.6667	#NULL!	11	25	#NULL!	2	#NULL!	152.333	183.333	#NULL!	0	3	#NULL!	0	0	#NULL!	#NULL!	3	#NULL!	56.3333	93.6667	#NULL!	114.778	120.889	1	2	2	2	2	2	2	#NULL!
05763323102	13	11	#NULL!	59	2	1	1	3	1	#NULL!	#NULL!	6	3	2	3	#NULL!	77.3333	#NULL!	#NULL!	27	#NULL!	#NULL!	1	#NULL!	110.333	#NULL!	#NULL!	5.5	#NULL!	#NULL!	2	#NULL!	#NULL!	3.5	#NULL!	#NULL!	33	#NULL!	#NULL!	88.3333	#NULL!	1	2	2	2	2	2	2	1
05763330201	14	15	14	59	2	1	1	1	6	#NULL!	2	5	2	2	3	#NULL!	#NULL!	89.6667	20	19	21	#NULL!	2	#NULL!	#NULL!	152.667	7.5	6.5	6.5	0	1	1	7.5	5.5	5.5	#NULL!	#NULL!	63	#NULL!	#NULL!	110.667	2	2	2	2	2	2	2	#NULL!
05763330301	#NULL!	12	26	61	3	1	1	1	5	#NULL!	#NULL!	5	#NULL!	#NULL!	#NULL!	#NULL!	#NULL!	77	#NULL!	23	26	#NULL!	2	#NULL!	#NULL!	124.333	#NULL!	4	2	#NULL!	1	1	#NULL!	3	1	#NULL!	#NULL!	47.3333	#NULL!	#NULL!	92.7778	#NULL!	#NULL!	#NULL!	#NULL!	#NULL!	#NULL!	#NULL!	#NULL!
05763330601	22	17	11	61	3	1	1	1	6	#NULL!	2	5	3	2	3	#NULL!	94.6667	#NULL!	18	19	21	#NULL!	1	#NULL!	175.667	#NULL!	8	5.5	14	5	2	10	3	3.5	4	#NULL!	81	#NULL!	#NULL!	121.667	#NULL!	1	2	2	2	2	1	2	1
05763330701	12	14	18	46	2	1	1	1	6	#NULL!	2	5	2	2	3	#NULL!	#NULL!	66.6667	21	18	31	#NULL!	2	#NULL!	#NULL!	114.667	10.5	1	4	4	0	4	6.5	1	0	#NULL!	#NULL!	48	#NULL!	#NULL!	82.6667	2	2	2	2	2	1	2	#NULL!
05763330801	15	14	11	60	3	1	1	1	6	#NULL!	2	5	2	2	3	#NULL!	#NULL!	99	26	#NULL!	12	#NULL!	2	#NULL!	#NULL!	167.667	5.5	#NULL!	5.5	1	#NULL!	1	4.5	#NULL!	4.5	#NULL!	#NULL!	68.6667	#NULL!	#NULL!	121.889	2	2	2	2	2	1	2	#NULL!
05763330902	19	11	12	66	4	1	1	1	1	#NULL!	2	5	3	2	3	#NULL!	#NULL!	101	21	#NULL!	26	#NULL!	1	#NULL!	#NULL!	199.667	6	#NULL!	10	3	#NULL!	5	3	#NULL!	5	#NULL!	#NULL!	98.6667	#NULL!	#NULL!	133.889	1	2	2	2	2	1	2	1
05763331301	11	11	11	47	2	1	1	1	1	#NULL!	2	5	2	2	3	#NULL!	#NULL!	74	20	22	20	#NULL!	2	#NULL!	#NULL!	112	14.5	9	13.5	7	4	7	7.5	5	6.5	#NULL!	#NULL!	38	#NULL!	#NULL!	86.6667	2	2	2	2	2	2	2	#NULL!
05763331402	19	11	11	69	4	1	1	1	1	#NULL!	2	6	2	2	3	#NULL!	#NULL!	84	18	#NULL!	16	#NULL!	2	#NULL!	#NULL!	181	7	#NULL!	4	1	#NULL!	1	6	#NULL!	3	#NULL!	#NULL!	97	#NULL!	#NULL!	116.333	2	2	2	2	2	1	2	#NULL!
05763331701	11	19	23	60	3	1	1	1	1	#NULL!	2	2	1	2	3	#NULL!	#NULL!	84.6667	20	32	25	#NULL!	2	#NULL!	#NULL!	153.667	5	5.5	10.5	3	1	5	2	4.5	5.5	#NULL!	#NULL!	69	#NULL!	#NULL!	107.667	2	2	2	2	2	2	2	#NULL!
05763331801	19	10	21	65	4	1	1	1	6	#NULL!	2	6	3	2	3	#NULL!	70.6667	64.6667	21	11	14	#NULL!	2	#NULL!	119.667	119.667	3	4.5	5.5	1	1	2	2	3.5	3.5	#NULL!	49	55	#NULL!	87	83	2	2	2	2	2	2	2	#NULL!
05763332101	19	12	23	53	2	1	1	1	6	#NULL!	2	5	3	2	3	#NULL!	#NULL!	73.6667	21	23	12	#NULL!	2	#NULL!	#NULL!	116.333	7	4	5	4	0	1	3	4	4	#NULL!	#NULL!	42.6667	#NULL!	#NULL!	87.8889	2	2	2	2	2	2	2	#NULL!
05820210101	11	11	11	73	4	2	2	3	5	26.13	2	2	3	1	3	69.3333	56.6667	61.3333	14	16	17	94.8	1	134.667	127	123	13.5	12.5	15.5	10	11	11	3.5	1.5	4.5	65.3333	70.3333	61.6667	91.1111	80.1111	81.8889	1	2	2	2	2	2	2	#NULL!
05820210201	11	11	11	48	2	1	1	4	1	24.4885	2	5	2	2	3	70.3333	64.6667	76.3333	12	17	14	81	2	100.667	112.333	115.667	8.5	13.5	13.5	7	11	11	1.5	2.5	2.5	30.3333	47.6667	39.3333	80.4444	80.5556	89.4444	2	2	2	2	2	2	2	#NULL!
05820210202	11	14	11	51	2	1	1	4	1	23.2682	2	5	3	2	1	86	86	82.6667	16	14	14	76.8	1	119.333	141.667	118	13	12.5	10	9	9	7	4	3.5	3	33.3333	55.6667	35.3333	97.1111	104.556	94.4444	2	2	2	2	2	2	2	#NULL!
05820210301	12	11	14	83	5	1	1	4	1	#NULL!	1	5	4	2	2	#NULL!	83.6667	69	17	25	19	#NULL!	2	#NULL!	169.667	176	12.5	10.5	7	9	9	4	3.5	1.5	3	#NULL!	86	107	#NULL!	112.333	104.667	1	2	2	2	2	2	2	#NULL!
05820210401	11	11	11	66	4	1	2	2	1	21.997	2	5	3	1	3	67	57.6667	70.6667	23	16	22	81.2	1	105.333	107.667	104.667	10.5	14.5	9	8	11	7	2.5	3.5	2	38.3333	50	34	79.7778	74.3333	82	2	2	2	2	2	2	2	#NULL!
05820210402	11	11	11	63	3	1	2	1	1	23.6777	2	5	5	2	3	67.3333	57	69	20	10	19	82.1	2	124.667	121.333	123	8	7	5.5	6	6	3	2	1	2.5	57.3333	64.3333	54	86.4444	78.4444	87	2	2	2	2	2	2	2	#NULL!
05820210501	11	11	11	47	2	1	2	4	1	24.0583	2	5	2	1	1	67.6667	72	66.6667	20	20	19	87	1	107.333	102	105.333	14	9	10	11	5	7	3	4	3	39.6667	30	38.6667	80.8889	82	79.5556	2	2	2	2	2	2	2	#NULL!
05820210502	11	11	11	45	2	1	2	5	1	20.9745	2	5	3	2	3	64	57	59.3333	16	19	22	70	2	102.333	95	94.3333	15	13.5	10	11	11	7	4	2.5	3	38.3333	38	35	76.7778	69.6667	71	2	2	2	2	2	2	2	#NULL!
05820210601	11	11	11	60	3	1	2	8	1	25.2325	2	5	2	2	3	82.3333	79.6667	74.3333	16	14	16	92.1	1	119.667	127.667	108.333	13	17.5	14	8	11	7	5	6.5	7	37.3333	48	34	94.7778	95.6667	85.6667	2	2	2	2	2	2	2	#NULL!
05820210602	11	11	11	60	3	1	1	4	1	#NULL!	2	5	2	2	3	#NULL!	67.6667	66.3333	19	14	19	#NULL!	2	#NULL!	109.667	113	12.5	14	15	11	10	11	1.5	4	4	#NULL!	42	46.6667	#NULL!	81.6667	81.8889	2	2	2	2	2	2	2	#NULL!
05820210701	11	11	11	54	2	1	2	5	1	20.736	2	5	4	2	3	80	71	70.6667	15	15	15	70.1	2	147.333	114.667	119	12.5	8.5	7	10	6	5	2.5	2.5	2	67.3333	43.6667	48.3333	102.444	85.5556	86.7778	2	2	2	2	2	2	2	#NULL!
05820210702	14	14	12	53	2	1	2	1	1	29.2982	1	5	3	1	3	70.3333	85	94.6667	22	25	18	97	1	113.667	141.333	132.333	4	5.5	5	4	4	3	0	1.5	2	43.3333	56.3333	37.6667	84.7778	103.778	107.222	2	2	2	2	1	2	2	#NULL!
05820210801	11	35	#NULL!	90	5	2	2	1	5	18.5653	2	5	2	2	3	78	68	#NULL!	15	#NULL!	#NULL!	69.4	2	142.667	137.667	#NULL!	0	#NULL!	#NULL!	0	#NULL!	#NULL!	#NULL!	#NULL!	#NULL!	64.6667	69.6667	#NULL!	99.5556	91.2222	#NULL!	1	2	2	2	2	2	2	#NULL!
05820210901	11	11	11	55	2	1	1	5	1	#NULL!	2	5	1	1	1	#NULL!	74	78	18	18	23	#NULL!	1	#NULL!	124.667	126.667	10.5	11	12	8	10	9	2.5	1	3	#NULL!	50.6667	48.6667	#NULL!	90.8889	94.2222	1	2	2	2	2	2	2	#NULL!
05820210902	11	11	11	56	2	1	1	5	1	#NULL!	2	5	2	2	3	#NULL!	68	71	22	20	21	#NULL!	2	#NULL!	109	110.667	12.5	10	12	11	8	8	1.5	2	4	#NULL!	41	39.6667	#NULL!	81.6667	84.2222	2	2	2	2	2	2	2	#NULL!
05820211001	11	11	11	49	2	1	1	4	1	22.1271	2	3	2	2	3	70.3333	67	75.6667	19	16	18	84.3	1	107.667	103.667	115.333	18	18.5	11.5	11	11	7	7	7.5	4.5	37.3333	36.6667	39.6667	82.7778	79.2222	88.8889	2	2	2	2	2	2	2	#NULL!
05820211002	11	11	11	48	2	1	1	6	1	22.8146	2	5	2	2	3	76	65.3333	69	19	17	19	77	2	116	106.667	110.667	18.5	13.5	11.5	11	10	7	7.5	3.5	4.5	40	41.3333	41.6667	89.3333	79.1111	82.8889	2	2	2	2	2	2	2	#NULL!
05820211101	11	11	11	55	2	1	2	5	1	25.2712	2	5	3	1	2	65.3333	59.6667	61	18	16	18	89.9	1	105.333	110.667	100.667	16.5	13.5	14	11	11	10	5.5	2.5	4	40	51	39.6667	78.6667	76.6667	74.2222	2	2	2	2	2	2	2	#NULL!
05820211102	11	11	11	56	2	1	2	5	1	22.2757	2	6	2	2	3	86.6667	71.6667	86.6667	25	28	19	78.9	2	129.333	130	135.333	15.5	18	15	11	11	10	4.5	7	5	42.6667	58.3333	48.6667	100.889	91.1111	102.889	1	2	2	2	2	2	2	#NULL!
05820211201	11	11	11	67	4	1	1	7	1	#NULL!	#NULL!	5	#NULL!	2	1	#NULL!	61	63	#NULL!	18	14	#NULL!	1	#NULL!	121.667	132	#NULL!	16	15.5	#NULL!	10	10	#NULL!	6	5.5	#NULL!	60.6667	69	#NULL!	81.2222	86	2	2	2	2	2	2	2	#NULL!
05820211202	11	11	11	62	3	1	2	4	1	24.7683	2	5	4	2	3	54	70	57.3333	19	12	17	83.6	2	113.333	135	121	14.5	13.5	15.5	11	11	11	3.5	2.5	4.5	59.3333	65	63.6667	73.7778	91.6667	78.5556	2	2	2	2	2	2	2	#NULL!
05820211301	11	11	11	55	2	2	2	5	1	#NULL!	2	5	3	2	2	#NULL!	96.3333	94.6667	11	18	16	#NULL!	1	#NULL!	154.333	149	16	15	15.5	11	11	11	5	4	4.5	#NULL!	58	54.3333	#NULL!	115.667	112.778	1	2	2	2	2	1	2	#NULL!
05820211302	11	11	5	45	2	1	2	4	1	24.5827	2	5	3	2	3	58	51	56	19	16	16	91	2	104	99.6667	103	16.5	16.5	17	11	11	11	5.5	5.5	6	46	48.6667	47	73.3333	67.2222	71.6667	2	2	2	2	2	2	2	#NULL!
05820211401	11	11	11	49	2	1	2	6	1	25.9389	2	5	2	2	3	68	70.3333	74.3333	19	16	17	89.3	2	102.667	111.667	113	16	16	16	11	11	11	5	5	5	34.6667	41.3333	38.6667	79.5556	84.1111	87.2222	2	2	2	2	2	2	2	#NULL!
05820211402	11	11	11	55	2	1	2	6	1	29.9497	2	5	2	1	3	70.3333	63	67.3333	25	22	19	99.5	1	119	106	112.667	16.5	15.5	17	11	10	11	5.5	5.5	6	48.6667	43	45.3333	86.5556	77.3333	82.4444	2	2	2	1	2	2	2	#NULL!
05820211501	11	11	11	69	4	1	2	5	1	26.238	2	5	1	2	3	88.3333	67.3333	70	16	14	16	88.2	2	142.333	137.667	128.667	13	14	16	10	10	11	3	4	5	54	70.3333	58.6667	106.333	90.7778	89.5556	2	2	2	2	2	2	2	#NULL!
05820220102	15	27	23	60	3	1	1	2	1	20.79	2	5	3	2	3	49.6667	54	47	27	34	34	71.5	2	108	126	114	13	12.5	11	11	9	9	2	3.5	2	58.3333	72	67	69.1111	78	69.3333	2	2	2	#NULL!	2	2	2	#NULL!
05820220302	11	11	11	49	2	1	1	2	1	23.8461	2	5	2	2	3	66.3333	#NULL!	71.6667	17	12	19	76.8	2	99.6667	#NULL!	113	16	13.5	13	11	9	9	5	4.5	4	33.3333	#NULL!	41.3333	77.4444	#NULL!	85.4444	2	2	2	2	2	2	2	#NULL!
05820220401	11	11	11	61	3	1	1	1	1	19.9109	2	2	5	2	1	71.6667	65	80.6667	19	19	13	79	1	118.333	136	149.667	14.5	5.5	12.5	11	4	8	3.5	1.5	4.5	46.6667	71	69	87.2222	88.6667	103.667	2	2	2	2	2	2	2	#NULL!
05820220402	11	12	11	59	2	1	1	4	1	26.3465	2	5	2	2	3	70	61.3333	#NULL!	18	24	16	93	2	106.333	109	#NULL!	13	6	14	11	4	11	2	2	3	36.3333	47.6667	#NULL!	82.1111	77.2222	#NULL!	2	2	2	2	1	2	2	#NULL!
05820220502	11	11	5	46	2	1	1	5	1	20.8103	2	5	2	1	1	81.6667	88	71.6667	16	16	16	75.1	1	127	138.667	119	18	18	15	11	10	11	7	8	4	45.3333	50.6667	47.3333	96.7778	104.889	87.4444	2	2	2	2	2	2	2	#NULL!
05820220602	12	11	11	54	2	1	1	1	2	#NULL!	2	5	2	2	2	#NULL!	85	75.3333	16	15	14	#NULL!	2	#NULL!	127.333	111	3.5	5.5	10	2	3	5	1.5	2.5	5	#NULL!	42.3333	35.6667	#NULL!	99.1111	87.2222	2	#NULL!	2	2	2	2	2	#NULL!
05820220701	11	15	16	57	2	1	1	1	1	20.7756	2	5	3	2	3	78.6667	72.6667	67.6667	24	26	34	80.1	2	137.333	122.333	117	1	2.5	2.5	0	1	1	1	1.5	1.5	58.6667	49.6667	49.3333	98.2222	89.2222	84.1111	1	2	2	2	2	2	2	#NULL!
05820220702	11	16	13	70	4	1	2	1	1	24.1931	2	2	3	1	3	78	81	79.3333	20	16	17	87.5	1	120.333	133	135	2.5	4	4	2	1	1	0.5	3	3	42.3333	52	55.6667	92.1111	98.3333	97.8889	2	2	2	2	2	2	2	#NULL!
05820220801	12	11	11	56	2	1	1	2	1	22.6387	2	2	4	1	2	57.3333	58	75.3333	16	17	13	79.9	1	102.333	107	124	10	14	9.5	10	11	9	0	3	0.5	45	49	48.6667	72.3333	74.3333	91.5556	2	2	2	2	2	2	2	#NULL!
05820220802	11	11	12	55	2	1	1	1	1	19.1286	2	#NULL!	3	2	1	66	68	66	20	26	17	70.1	2	117.667	116.667	102.333	3.5	3	9.5	2	2	6	1.5	1	3.5	51.6667	48.6667	36.3333	83.2222	84.2222	78.1111	2	2	2	2	2	2	2	#NULL!
05820220901	#NULL!	12	11	75	4	1	1	1	5	#NULL!	#NULL!	6	#NULL!	#NULL!	#NULL!	#NULL!	82	89.6667	#NULL!	18	32	#NULL!	2	#NULL!	140.667	145.667	#NULL!	2	1	#NULL!	2	1	#NULL!	#NULL!	0	#NULL!	58.6667	56	#NULL!	101.556	108.333	#NULL!	#NULL!	#NULL!	#NULL!	#NULL!	#NULL!	#NULL!	#NULL!
05820221001	11	11	11	62	3	1	2	1	1	21.937	2	5	2	1	1	71.3333	71	69.6667	20	14	24	81.1	1	119.667	131	110	10.5	11.5	9	10	7	9	0.5	4.5	0	48.3333	60	40.3333	87.4444	91	83.1111	2	2	2	2	2	2	2	#NULL!
05820221002	11	11	12	61	3	1	2	1	1	23.2212	2	2	4	2	3	73	#NULL!	70	23	15	17	81.5	2	129.667	#NULL!	124	4	9	2	2	6	2	2	3	0	56.6667	#NULL!	54	91.8889	#NULL!	88	2	2	2	2	2	2	2	#NULL!
05820221101	11	11	11	69	4	1	1	2	1	22.8281	2	5	2	1	3	78.3333	70.6667	79.3333	12	29	17	83.2	1	142.667	135.333	137	8	6	8	6	4	8	2	2	0	64.3333	64.6667	57.6667	99.7778	92.2222	98.5556	2	2	2	2	2	2	2	#NULL!
05820221102	11	11	11	64	3	1	1	4	1	21.6312	2	2	4	2	1	75.3333	71.6667	76	16	16	17	78.9	2	123.333	125	121.333	10.5	9	15.5	8	6	11	2.5	3	4.5	48	53.3333	45.3333	91.3333	89.4444	91.1111	2	2	2	2	2	2	2	#NULL!
05820221202	11	11	11	75	4	1	1	2	1	23.9459	2	5	2	2	1	57.6667	64.3333	73.6667	19	23	16	87	1	95	109.333	125.333	12.5	5	6	11	4	4	1.5	1	2	37.3333	45	51.6667	70.1111	79.3333	90.8889	2	2	2	2	2	2	2	#NULL!
05820221301	11	13	15	50	2	1	1	1	1	22.9987	2	5	4	2	3	69.6667	75.3333	76.6667	16	19	26	76.3	2	116	117.333	110.333	6	7	8.5	5	4	4	1	3	4.5	46.3333	42	33.6667	85.1111	89.3333	87.8889	2	2	2	2	2	2	2	#NULL!
05820221302	11	11	11	58	2	1	1	2	1	24.0945	2	5	3	1	1	87.3333	101	84.3333	17	17	16	88.1	1	128.667	156.667	129.667	12	12.5	10.5	9	9	6	3	3.5	4.5	41.3333	55.6667	45.3333	101.111	119.556	99.4444	2	2	2	2	2	2	2	#NULL!
05820221401	14	11	11	57	2	1	1	1	1	22.6207	2	5	3	2	1	63	68	65.6667	18	14	16	77.6	1	118.333	116	115.667	9.5	12	5.5	6	8	4	3.5	4	1.5	55.3333	48	50	81.4444	84	82.3333	2	2	2	2	#NULL!	2	2	#NULL!
05820221501	11	12	12	73	4	1	1	1	5	21.7008	2	5	2	1	2	71.6667	67	77.3333	17	30	31	80	1	149.667	139.333	148.333	6.5	5.5	3.5	5	4	3	1.5	1.5	0.5	78	72.3333	71	97.6667	91.1111	101	1	2	2	2	2	2	2	#NULL!
05820221601	11	11	12	48	2	1	1	2	1	25.1451	2	5	4	2	3	65.3333	65.6667	73	20	28	21	82.1	2	104.333	105.667	116.667	6.5	13.5	8	5	9	5	1.5	4.5	3	39	40	43.6667	78.3333	79	87.5556	2	2	2	#NULL!	#NULL!	2	2	#NULL!
05820221701	11	14	11	59	2	1	1	4	1	18.8117	2	5	3	2	2	64	55.3333	82.3333	16	27	19	72	1	121	105.333	136	13	14	14.5	9	9	11	4	5	3.5	57	50	53.6667	83	72	100.222	1	2	2	2	2	2	2	#NULL!
05820221702	11	11	11	54	2	1	1	1	1	22.9472	2	6	5	2	3	69	65.6667	67.6667	17	21	23	77.4	2	127.333	125.667	128	9	11.5	10.5	7	9	8	2	2.5	2.5	58.3333	60	60.3333	88.4444	85.6667	87.7778	2	2	2	2	2	2	2	#NULL!
05820221801	11	11	11	49	2	1	#NULL!	5	1	26.7737	2	5	3	2	1	100.667	106.667	118.667	16	16	17	90.6	1	157.333	181	197.333	12	11	12.5	11	9	10	1	2	2.5	56.6667	74.3333	78.6667	119.556	131.444	144.889	2	2	2	2	2	2	2	#NULL!
05820221802	11	13	12	48	2	1	1	5	1	27.616	2	5	3	2	3	77	73.6667	86.6667	17	11	29	99.1	2	109.333	109.333	124	16.5	12	11	11	9	8	5.5	3	3	32.3333	35.6667	37.3333	87.7778	85.5556	99.1111	1	2	2	2	2	2	2	#NULL!
05820222001	11	11	11	47	2	2	1	2	2	#NULL!	#NULL!	6	3	2	3	#NULL!	80.6667	72.6667	#NULL!	20	23	#NULL!	2	#NULL!	124.667	116.667	#NULL!	9.5	8.5	#NULL!	4	6	#NULL!	5.5	2.5	#NULL!	44	44	#NULL!	95.3333	87.3333	2	2	2	2	2	2	2	#NULL!
05820222101	11	11	11	71	4	1	1	1	5	28.7912	2	2	2	2	3	64.3333	65.6667	48.3333	16	13	22	103.1	2	169	143	150	3	6.5	4.5	3	5	3	0	1.5	1.5	104.667	77.3333	101.667	99.2222	91.4444	82.2222	2	2	2	2	2	2	2	#NULL!
05820230102	11	11	11	64	3	1	2	5	1	26.0074	2	5	2	1	3	80.3333	69	65	22	25	20	89	1	138.667	143.333	122.333	13	16	12.5	9	11	11	4	5	1.5	58.3333	74.3333	57.3333	99.7778	93.7778	84.1111	1	2	2	2	2	2	2	#NULL!
05820230201	11	11	11	50	2	1	1	1	1	27.6259	2	5	3	2	3	67.3333	74	66.3333	20	14	15	95	2	104.667	118.667	103.667	15	7.5	10.5	10	4	5	5	3.5	5.5	37.3333	44.6667	37.3333	79.7778	88.8889	78.7778	1	2	2	2	2	2	2	#NULL!
05820230202	43	33	#NULL!	53	2	1	1	5	1	13.7592	#NULL!	5	2	1	3	67.6667	75	#NULL!	#NULL!	17	#NULL!	67	1	98	108	#NULL!	#NULL!	1.5	#NULL!	#NULL!	1	#NULL!	#NULL!	0.5	#NULL!	30.3333	33	#NULL!	77.7778	86	#NULL!	2	2	2	2	2	2	2	#NULL!
05820230301	11	11	15	71	4	1	1	4	1	17.4451	2	5	3	1	3	73.3333	83	82.6667	19	28	20	72.4	1	145	161	161.333	14.5	7	8	11	5	8	3.5	2	0	71.6667	78	78.6667	97.2222	109	108.889	1	2	2	2	2	2	2	#NULL!
05820230501	11	11	14	55	2	1	1	2	1	#NULL!	2	5	2	2	3	#NULL!	75	76.6667	17	16	28	#NULL!	2	#NULL!	133.333	131	11.5	11.5	7.5	10	10	5	1.5	1.5	2.5	#NULL!	58.3333	54.3333	#NULL!	94.4444	94.7778	2	2	2	2	2	2	2	#NULL!
05820230502	11	11	11	56	2	1	1	4	1	#NULL!	2	5	2	1	2	#NULL!	66	57.6667	16	15	16	#NULL!	1	#NULL!	114	112	13	16	11	11	11	7	2	5	4	#NULL!	48	54.3333	#NULL!	82	75.7778	2	2	2	2	2	2	2	#NULL!
05820230602	11	11	11	46	2	1	1	4	2	29.9473	2	5	2	2	3	82	69	82.6667	19	12	13	102	2	116.667	115.667	115.667	15	10.5	15	11	6	11	4	4.5	4	34.6667	46.6667	33	93.5556	84.5556	93.6667	2	2	2	2	2	2	2	#NULL!
05820230701	11	11	11	70	4	1	1	1	5	24.5989	2	6	3	2	3	64.6667	68.6667	60.6667	16	16	14	89.2	2	111.333	108.333	99.6667	7.5	3.5	4.5	2	3	3	5.5	0.5	1.5	46.6667	39.6667	39	80.2222	81.8889	73.6667	#NULL!	2	2	#NULL!	#NULL!	1	2	#NULL!
05820230801	11	11	11	61	3	1	1	2	1	25.0868	1	5	3	2	3	82	65	73.6667	26	24	18	81.2	2	138	135.333	138	12	13	14.5	10	9	10	2	4	4.5	56	70.3333	64.3333	100.667	88.4444	95.1111	1	2	2	2	2	2	2	1
05820230901	19	16	14	47	2	1	1	1	6	22.0604	#NULL!	5	#NULL!	2	3	71.3333	#NULL!	63	#NULL!	#NULL!	#NULL!	78.1	1	123.667	#NULL!	109.333	#NULL!	#NULL!	#NULL!	#NULL!	#NULL!	#NULL!	#NULL!	#NULL!	#NULL!	52.3333	#NULL!	46.3333	88.7778	#NULL!	78.4444	#NULL!	1	#NULL!	#NULL!	#NULL!	#NULL!	#NULL!	#NULL!
05820231101	11	11	11	72	4	1	1	4	1	21.9854	2	4	4	2	3	#NULL!	#NULL!	74.3333	14	11	7	80	1	#NULL!	#NULL!	109.333	16.5	8	7	11	7	6	5.5	1	1	#NULL!	#NULL!	35	#NULL!	#NULL!	86	2	2	2	2	2	1	2	#NULL!
05820231102	11	11	12	70	4	1	1	1	1	12.9747	2	5	4	2	3	#NULL!	#NULL!	65.6667	19	26	27	66.9	2	#NULL!	#NULL!	129.667	14.5	12	10	10	8	7	4.5	4	3	#NULL!	#NULL!	64	#NULL!	#NULL!	87	2	2	2	1	2	2	2	#NULL!
05820231201	12	11	11	49	2	1	1	5	1	24.7657	2	5	4	1	1	86.3333	78	82	23	13	16	85.1	1	126.333	120	126.333	15	7	14	11	4	10	4	3	4	40	42	44.3333	99.6667	92	96.7778	#NULL!	2	2	2	2	#NULL!	2	#NULL!
05820231202	12	12	11	49	2	1	1	1	1	29.0829	2	5	4	2	3	86.6667	75.6667	85.6667	17	26	24	93.3	2	130	121	132	7.5	8	5.5	5	4	3	2.5	4	2.5	43.3333	45.3333	46.3333	101.111	90.7778	101.111	2	2	2	2	2	2	2	#NULL!
05820231301	11	11	11	49	2	1	1	4	1	22.2047	2	5	4	1	2	59.6667	82	64	16	22	16	82	1	107	148.667	123	11.5	13	12.5	10	10	10	1.5	3	2.5	47.3333	66.6667	59	75.4444	104.222	83.6667	2	2	2	2	2	2	2	#NULL!
05820231302	11	11	11	53	2	1	1	4	1	24.4125	2	4	3	2	3	86	81.6667	74	21	26	19	93	2	129.333	126	112.667	13.5	9.5	10	10	6	6	3.5	3.5	4	43.3333	44.3333	38.6667	100.444	96.4444	86.8889	2	2	2	2	2	2	2	#NULL!
05820231401	11	11	11	46	2	1	1	1	1	28.979	2	5	2	2	2	#NULL!	95	83.6667	11	14	16	93.2	2	#NULL!	143.333	133.333	11	8	13	6	5	11	5	3	2	#NULL!	48.3333	49.6667	#NULL!	111.111	100.222	2	2	2	2	2	2	2	#NULL!
05820231501	11	11	12	59	2	1	1	1	1	19.7409	1	5	2	1	1	94.6667	77.6667	105	16	22	15	72	1	162.333	110	181.667	9.5	6	5	6	3	3	3.5	3	2	67.6667	32.3333	76.6667	117.222	88.4444	130.556	1	2	2	2	2	2	2	#NULL!
05820231502	12	13	13	58	2	1	1	1	1	21.9263	2	6	2	2	1	92	80.6667	87.3333	15	23	16	85	2	149.667	133	149.667	11	5	4.5	6	2	3	5	3	1.5	57.6667	52.3333	62.3333	111.222	98.1111	108.111	2	2	2	2	2	2	2	#NULL!
05820231602	27	19	23	47	2	1	1	4	1	#NULL!	2	4	1	2	3	75	79.6667	78	35	22	26	#NULL!	2	107.333	111.333	110.667	13	13.5	14.5	11	10	10	2	3.5	4.5	32.3333	31.6667	32.6667	85.7778	90.2222	88.8889	2	2	2	2	2	2	2	#NULL!
05820231701	11	11	11	72	4	1	1	2	5	#NULL!	2	2	2	1	1	#NULL!	74.3333	73.3333	19	16	19	82	1	#NULL!	137.667	137	6.5	10	4	5	6	3	1.5	4	1	#NULL!	63.3333	63.6667	#NULL!	95.4444	94.5556	1	2	2	2	2	2	2	#NULL!
05820231901	11	11	11	46	2	1	1	4	2	20.674	2	5	2	2	3	70.6667	77.6667	92.6667	16	16	20	76	2	116.667	114.333	135.333	14.5	10	8	10	6	4	4.5	4	4	46	36.6667	42.6667	86	89.8889	106.889	2	2	2	2	2	2	2	#NULL!
05820232001	11	11	22	70	4	1	1	2	1	14.9778	1	5	3	2	3	72.6667	57.3333	52.6667	23	19	31	56.9	2	113.333	105.667	85.3333	7.5	13.5	8	5	10	4	2.5	3.5	4	40.6667	48.3333	32.6667	86.2222	73.4444	63.5556	2	2	2	2	2	2	2	#NULL!
05820232002	13	11	12	70	4	1	1	2	1	23.0831	2	5	3	1	3	85	84.6667	70	19	14	19	81.1	1	135	137	130.333	9	6.5	11	6	4	7	3	2.5	4	50	52.3333	60.3333	101.667	102.111	90.1111	2	2	2	2	2	2	2	#NULL!
05820232101	12	11	11	73	4	1	1	1	5	24.2286	1	5	2	2	3	72.6667	65	68.6667	13	13	22	88.1	2	149	128.333	120	11	9	5	7	4	4	4	5	1	76.3333	63.3333	51.3333	98.1111	86.1111	85.7778	2	2	2	2	2	2	2	#NULL!
05820232201	11	11	11	62	3	1	1	2	1	20.7439	2	5	5	2	1	83.3333	72.3333	72	14	16	19	67.5	2	138	122.333	135	8.5	11	10.5	6	6	6	2.5	5	4.5	54.6667	50	63	101.556	89	93	2	2	2	2	2	2	2	#NULL!
05820232202	11	11	11	58	2	1	1	1	1	25.0343	2	5	2	2	1	85.6667	73	69.3333	18	11	21	82.9	1	133.667	116	121	8.5	8.5	7.5	7	7	4	1.5	1.5	3.5	48	43	51.6667	101.667	87.3333	86.5556	2	#NULL!	2	2	2	2	2	#NULL!
05820232301	11	11	11	69	4	1	1	2	1	20.4659	2	5	3	2	3	77.3333	62.6667	82	18	14	19	79.1	1	127.333	103.333	133	8	7	7.5	4	6	4	4	1	3.5	50	40.6667	51	94	76.2222	99	2	2	2	2	2	2	2	#NULL!
05820232402	14	11	11	49	2	1	1	5	1	23.4461	2	5	1	2	1	82.3333	71	92.3333	19	20	19	89	1	119.667	111	129.333	15	14.5	15.5	11	11	10	4	3.5	5.5	37.3333	40	37	94.7778	84.3333	104.667	2	2	2	2	2	2	2	#NULL!
05820232501	11	13	14	75	4	1	1	1	1	20.2179	2	5	3	2	1	72.3333	61	66	14	11	16	75.1	1	117	97.3333	98.6667	1	4	1	1	4	1	#NULL!	0	0	44.6667	36.3333	32.6667	87.2222	73.1111	76.8889	2	2	2	2	2	2	2	#NULL!
05820232502	11	11	12	68	4	1	1	2	1	26.3703	2	5	3	2	3	97	89.3333	82.6667	24	27	24	89.9	2	148	147.667	135.667	12	8	7	10	7	6	2	1	1	51	58.3333	53	114	108.778	100.333	1	2	2	2	2	2	2	#NULL!
05865910201	28	11	14	68	4	1	1	1	1	23.892	#NULL!	5	4	2	3	66.3333	#NULL!	#NULL!	#NULL!	28	16	84.2	2	107	#NULL!	#NULL!	#NULL!	6	5	#NULL!	4	3	#NULL!	2	2	40.6667	#NULL!	#NULL!	79.8889	#NULL!	#NULL!	2	1	1	2	2	1	2	#NULL!
05865910202	27	12	11	69	4	1	1	2	1	18.7629	2	5	3	1	3	49.6667	#NULL!	#NULL!	25	25	16	72.3	1	80.3333	#NULL!	#NULL!	2.5	8	5.5	1	5	4	1.5	3	1.5	30.6667	#NULL!	#NULL!	59.8889	#NULL!	#NULL!	2	2	1	2	2	2	2	#NULL!
05865910501	11	11	11	64	3	1	1	4	1	#NULL!	2	5	5	1	1	#NULL!	#NULL!	87	25	23	12	#NULL!	1	#NULL!	#NULL!	148.333	13	12.5	14.5	9	10	10	4	2.5	4.5	#NULL!	#NULL!	61.3333	#NULL!	#NULL!	107.444	1	2	2	2	2	1	2	#NULL!
05865910502	36	30	#NULL!	61	3	1	1	1	1	19.3572	2	5	5	2	3	82.3333	#NULL!	#NULL!	26	#NULL!	#NULL!	75.6	2	135.667	#NULL!	#NULL!	0	#NULL!	#NULL!	0	#NULL!	#NULL!	#NULL!	#NULL!	#NULL!	53.3333	#NULL!	#NULL!	100.111	#NULL!	#NULL!	1	2	2	2	2	2	2	#NULL!
05865910602	11	11	11	54	2	1	1	4	2	21.7789	2	1	5	1	3	75	#NULL!	85	16	11	12	86.6	1	126	#NULL!	131.333	6	10	9.5	6	7	8	0	3	1.5	51	#NULL!	46.3333	92	#NULL!	100.444	2	2	2	2	2	2	2	#NULL!
05865910701	11	11	11	61	3	1	1	2	1	23.0813	2	5	3	1	1	56.6667	#NULL!	82	15	15	13	81.2	1	98.6667	#NULL!	118	15.5	14	12.5	11	11	10	4.5	3	2.5	42	#NULL!	36	70.6667	#NULL!	94	2	2	2	2	2	2	2	#NULL!
05865910801	38	31	#NULL!	74	4	1	1	1	1	#NULL!	2	5	5	2	3	100	#NULL!	#NULL!	18	25	#NULL!	#NULL!	2	159.667	#NULL!	#NULL!	0.5	2.5	#NULL!	0	0	#NULL!	0.5	2.5	#NULL!	59.6667	#NULL!	#NULL!	119.889	#NULL!	#NULL!	1	2	2	2	2	1	2	#NULL!
05865910802	11	11	17	74	4	1	1	2	1	26.0776	2	2	5	2	3	82	85.3333	76	16	13	13	96.6	1	149	152	147.333	14	12	10.5	9	9	9	5	3	1.5	67	66.6667	71.3333	104.333	107.556	99.7778	1	2	2	2	2	1	2	#NULL!
05865910902	17	10	14	55	2	1	1	1	1	24.5276	2	5	4	2	3	71.6667	#NULL!	#NULL!	17	18	19	95.6	2	116.333	#NULL!	#NULL!	6.5	6	4	0	3	2	6.5	3	2	44.6667	#NULL!	#NULL!	86.5556	#NULL!	#NULL!	2	2	2	2	2	2	2	#NULL!
05865911001	11	11	11	55	2	1	1	5	1	21.1593	2	5	5	1	1	78.3333	89.3333	68.3333	16	19	19	80.6	1	119.667	157	126.667	15	14	14.5	10	10	11	5	4	3.5	41.3333	67.6667	58.3333	92.1111	111.889	87.7778	2	2	2	2	2	2	2	#NULL!
05865911002	11	14	19	56	2	1	1	2	1	21.126	2	5	4	2	3	83	#NULL!	56.3333	17	20	22	77.4	2	121.333	#NULL!	104.667	15.5	6.5	9.5	11	3	6	4.5	3.5	3.5	38.3333	#NULL!	48.3333	95.7778	#NULL!	72.4444	2	2	2	2	2	2	2	#NULL!
05865911201	11	11	11	59	2	1	1	2	5	21.0818	2	5	3	1	1	87.3333	77.3333	73.3333	16	19	13	80.5	1	129.667	128	127.333	12	7.5	9	7	6	9	5	1.5	0	42.3333	50.6667	54	101.444	94.2222	91.3333	2	2	2	2	2	2	2	#NULL!
05865911301	11	18	17	69	4	1	1	1	5	21.9654	2	5	5	2	3	87.3333	#NULL!	72	30	20	24	88	2	140	#NULL!	132	3.5	4	2.5	1	2	0	2.5	2	2.5	52.6667	#NULL!	60	104.889	#NULL!	92	2	2	2	2	2	1	2	#NULL!
05865911401	18	24	#NULL!	77	4	1	1	1	1	27.3892	1	6	4	2	3	106.333	#NULL!	#NULL!	15	13	#NULL!	98.1	2	173.333	#NULL!	#NULL!	5.5	1	#NULL!	2	0	#NULL!	3.5	1	#NULL!	67	#NULL!	#NULL!	128.667	#NULL!	#NULL!	1	2	2	2	2	2	2	#NULL!
05865911402	12	11	15	72	4	1	1	4	1	24.0207	2	5	3	1	1	56.3333	97.3333	#NULL!	19	18	25	86.8	1	97.6667	146.667	#NULL!	10.5	12.5	10	8	10	8	2.5	2.5	2	41.3333	49.3333	#NULL!	70.1111	113.778	#NULL!	2	2	2	2	2	2	2	#NULL!
05865911502	11	11	11	55	2	1	1	2	2	28.9495	1	6	4	2	3	77.3333	81	75.6667	32	20	21	79.8	2	138	133.333	130	5	4.5	6	3	4	3	2	0.5	3	60.6667	52.3333	54.3333	97.5556	98.4444	93.7778	1	2	2	2	1	2	2	#NULL!
05865911802	13	13	11	45	2	1	1	5	1	22.8374	2	5	3	2	3	72.3333	89	65.6667	26	23	20	81.4	2	124	152.667	122.333	14	16.5	11.5	9	11	6	5	5.5	5.5	51.6667	63.6667	56.6667	89.5556	110.222	84.5556	2	2	2	2	1	2	2	#NULL!
05865912101	13	13	11	69	4	1	1	1	1	20.7098	2	5	5	2	3	74.3333	#NULL!	#NULL!	21	17	20	88.8	2	129.333	#NULL!	#NULL!	9.5	5	5	4	1	2	5.5	4	3	55	#NULL!	#NULL!	92.6667	#NULL!	#NULL!	2	2	2	2	2	2	2	#NULL!
05865912301	11	11	11	55	2	1	1	5	1	19.21	1	1	4	2	1	61	#NULL!	#NULL!	19	13	30	74	2	103.667	#NULL!	#NULL!	13.5	11	8.5	8	8	5	5.5	3	3.5	42.6667	#NULL!	#NULL!	75.2222	#NULL!	#NULL!	2	2	2	2	2	2	2	#NULL!
05865912602	15	12	22	75	4	1	1	3	2	21.7037	2	5	2	1	1	61	#NULL!	63	17	17	13	91.1	1	111	#NULL!	122	3.5	8	7	2	6	7	1.5	2	0	50	#NULL!	59	77.6667	#NULL!	82.6667	2	2	2	2	2	2	2	#NULL!
05865912701	20	12	12	68	4	1	1	4	1	22.3111	1	5	5	2	1	64.6667	#NULL!	61.6667	22	20	28	83	1	127.667	#NULL!	111.333	16	14	12	10	10	11	6	4	1	63	#NULL!	49.6667	85.6667	#NULL!	78.2222	2	2	2	2	2	2	2	#NULL!
05865912702	12	12	16	61	3	1	1	2	1	25.0359	2	5	3	2	3	69.6667	#NULL!	77.6667	23	21	21	88.6	2	128.333	#NULL!	141.667	13.5	10	5.5	8	9	2	5.5	1	3.5	58.6667	#NULL!	64	89.2222	#NULL!	99	1	2	2	2	2	2	2	#NULL!
05865912801	11	11	12	58	2	1	1	5	1	19.3709	2	2	3	1	3	70	#NULL!	#NULL!	30	26	24	74.8	1	104.333	#NULL!	#NULL!	15	14.5	14.5	10	11	11	5	3.5	3.5	34.3333	#NULL!	#NULL!	81.4444	#NULL!	#NULL!	2	2	2	2	2	2	2	#NULL!
05865912802	11	11	11	57	2	1	1	2	1	24.6902	2	5	5	2	3	64	#NULL!	#NULL!	26	15	26	92.6	2	112	#NULL!	#NULL!	5	7	7	0	3	3	5	4	4	48	#NULL!	#NULL!	80	#NULL!	#NULL!	2	2	2	2	2	2	2	#NULL!
05865920202	11	11	11	68	4	1	2	5	1	#NULL!	2	5	4	2	3	#NULL!	62	66.3333	18	11	23	#NULL!	2	#NULL!	114	119.333	14.5	15	13	10	11	11	4.5	4	2	#NULL!	52	53	#NULL!	79.3333	84	2	2	2	2	2	2	2	#NULL!
05865930101	11	11	12	73	4	1	1	3	5	16.8224	2	5	5	1	3	82.3333	#NULL!	71.3333	16	19	14	69.4	1	152	#NULL!	149.667	12	2	2	8	2	2	4	0	0	69.6667	#NULL!	78.3333	105.556	#NULL!	97.4444	1	2	2	2	2	2	2	#NULL!
05865930201	11	11	11	64	3	1	1	4	1	20.1394	2	5	4	1	1	73.6667	#NULL!	64.3333	20	14	33	80.6	1	141	#NULL!	131.667	7.5	9	4	7	6	2	0.5	3	2	67.3333	#NULL!	67.3333	96.1111	#NULL!	86.7778	2	2	2	2	2	2	2	#NULL!
05865930202	13	11	11	65	4	1	1	1	1	19.6298	2	5	3	2	3	75	62	71.6667	24	32	33	76.2	2	105.333	151.333	113.333	6.5	3.5	5	2	2	4	4.5	1.5	1	30.3333	89.3333	41.6667	85.1111	91.7778	85.5556	2	2	2	2	2	1	2	#NULL!
05865930301	34	38	35	48	2	1	1	5	1	#NULL!	2	5	3	2	1	87.6667	#NULL!	#NULL!	31	28	28	84.4	2	121	#NULL!	#NULL!	12	9	9.5	9	5	5	3	4	4.5	33.3333	#NULL!	#NULL!	98.7778	#NULL!	#NULL!	2	2	2	2	2	2	2	#NULL!
05865930302	15	17	19	55	2	1	1	2	1	19.936	2	2	4	1	1	69.6667	50.3333	#NULL!	28	#NULL!	#NULL!	77.2	1	107.333	103	#NULL!	5.5	#NULL!	#NULL!	3	#NULL!	#NULL!	2.5	#NULL!	#NULL!	37.6667	52.6667	#NULL!	82.2222	67.8889	#NULL!	2	1	2	2	2	2	2	#NULL!
05865930501	11	11	11	55	2	1	1	1	2	24.0478	2	5	3	2	3	64.3333	62.3333	66.3333	19	14	14	90.4	2	103.333	105.333	108.667	7	7.5	11.5	5	4	7	2	3.5	4.5	39	43	42.3333	77.3333	76.6667	80.4444	2	2	2	2	2	2	2	#NULL!
05865930601	11	11	11	46	2	1	1	5	2	27.9388	2	5	4	2	3	85.6667	#NULL!	92.3333	12	13	10	89.4	1	154.667	#NULL!	134.333	11	11	13	6	8	9	5	3	4	69	#NULL!	42	108.667	#NULL!	106.333	1	2	2	2	2	2	2	#NULL!
05865930701	13	16	11	83	5	1	1	1	5	20.5961	#NULL!	5	#NULL!	1	1	58.6667	49.3333	52	#NULL!	#NULL!	#NULL!	86.6	1	113.333	113.667	117	#NULL!	#NULL!	#NULL!	#NULL!	#NULL!	#NULL!	#NULL!	#NULL!	#NULL!	54.6667	64.3333	65	76.8889	70.7778	73.6667	2	2	2	2	2	1	2	#NULL!
05865931101	11	11	11	59	2	1	1	4	1	23.2105	2	5	5	1	1	79	91	71	26	17	23	83.2	1	142.333	148.333	113.667	10	15	13	7	11	9	3	4	4	63.3333	57.3333	42.6667	100.111	110.111	85.2222	2	2	2	2	2	2	2	#NULL!
05865931102	11	11	11	57	2	1	1	2	1	21.4078	1	5	4	2	2	68	70.6667	55	23	13	26	82.4	2	117	131.667	97.6667	13	13	6	8	10	6	5	3	0	49	61	42.6667	84.3333	91	69.2222	2	2	2	2	2	2	2	#NULL!
05865931202	18	36	#NULL!	72	4	1	1	2	1	22.3627	2	5	3	1	3	102.333	#NULL!	#NULL!	32	35	#NULL!	90.6	1	146.333	#NULL!	#NULL!	9	1	#NULL!	6	1	#NULL!	3	#NULL!	#NULL!	44	#NULL!	#NULL!	117	#NULL!	#NULL!	2	2	2	2	2	1	2	#NULL!
05865931301	11	11	11	48	2	1	1	4	1	22.7206	1	5	4	2	3	79	66.3333	#NULL!	22	13	23	78.8	2	115.667	100.333	#NULL!	10.5	11.5	8.5	8	7	6	2.5	4.5	2.5	36.6667	34	#NULL!	91.2222	77.6667	#NULL!	2	2	2	2	2	2	2	#NULL!
05865931302	11	11	11	50	2	1	1	6	1	25.6641	2	5	3	1	3	78.3333	68.6667	65.6667	18	15	21	89	1	123	115	112	15.5	16	16.5	11	10	11	4.5	6	5.5	44.6667	46.3333	46.3333	93.2222	84.1111	81.1111	2	2	2	2	2	2	2	#NULL!
05865931401	11	11	12	56	2	1	1	2	1	21.4635	2	5	3	2	3	67.6667	#NULL!	68	26	20	25	78.4	2	127.333	#NULL!	120	6.5	4	6	3	2	2	3.5	2	4	59.6667	#NULL!	52	87.5556	#NULL!	85.3333	2	2	2	2	2	2	2	#NULL!
05865931402	11	11	11	58	2	1	1	4	1	16.7868	2	4	4	1	1	71.3333	#NULL!	67.6667	24	16	31	66.6	1	106.667	#NULL!	113.333	5	11	10.5	3	8	7	2	3	3.5	35.3333	#NULL!	45.6667	83.1111	#NULL!	82.8889	2	2	2	2	2	2	2	#NULL!
05865931701	11	11	11	57	2	1	1	5	1	20.5655	2	5	4	2	3	83.6667	73	76.3333	16	13	16	78.2	2	124.667	120	117.667	11.5	15	9.5	6	6	7	5.5	9	2.5	41	47	41.3333	97.3333	88.6667	90.1111	2	2	2	2	2	2	2	#NULL!
05865931702	11	11	11	58	2	1	1	4	1	21.7411	2	5	5	1	3	92	75.3333	88	19	24	16	77.2	1	142	124.667	148.333	14.5	12	12.5	10	8	10	4.5	4	2.5	50	49.3333	60.3333	108.667	91.7778	108.111	2	2	2	2	2	2	2	#NULL!
05865931901	17	11	11	60	3	1	1	1	1	24.1187	1	5	4	2	3	68.6667	#NULL!	77.6667	27	#NULL!	25	84.4	2	128	#NULL!	153	5	#NULL!	7.5	5	#NULL!	4	0	#NULL!	3.5	59.3333	#NULL!	75.3333	88.4444	#NULL!	102.778	1	2	2	2	2	2	2	#NULL!
05865932001	11	11	14	46	2	1	1	5	2	28.1399	2	5	5	2	1	71.3333	#NULL!	68.6667	28	25	26	92.2	2	114.667	#NULL!	122.333	11	11.5	15	6	7	10	5	4.5	5	43.3333	#NULL!	53.6667	85.7778	#NULL!	86.5556	2	2	2	2	2	2	2	#NULL!
05865932002	11	12	11	49	2	1	1	5	2	#NULL!	2	5	5	1	1	#NULL!	#NULL!	83	20	18	18	#NULL!	1	#NULL!	#NULL!	151	13.5	7.5	13	10	6	10	3.5	1.5	3	#NULL!	#NULL!	68	#NULL!	#NULL!	105.667	1	2	2	2	2	2	2	#NULL!
05865932201	11	24	#NULL!	74	4	1	1	2	2	20.0458	2	5	4	1	1	81.6667	70.6667	#NULL!	23	20	#NULL!	89.2	1	156.333	126	#NULL!	5	1	#NULL!	3	0	#NULL!	2	1	#NULL!	74.6667	55.3333	#NULL!	106.556	89.1111	#NULL!	1	2	2	2	2	2	2	#NULL!
05865932401	11	11	11	68	4	1	1	4	1	22.6083	2	2	3	2	3	73.6667	89	66.6667	17	15	19	83.4	1	113.667	143	112	8	10.5	7.5	5	7	5	3	3.5	2.5	40	54	45.3333	87	107	81.7778	2	2	2	2	2	2	2	#NULL!
05865932402	11	11	11	67	4	1	1	1	1	24.1285	2	5	3	2	3	82.6667	94.6667	81	24	11	18	90.2	2	160	175.333	137.667	4	6	6	3	3	3	1	3	3	77.3333	80.6667	56.6667	108.444	121.556	99.8889	2	2	2	2	2	2	2	#NULL!
05865932701	5	11	14	67	4	1	1	1	1	#NULL!	2	5	4	1	3	#NULL!	72	#NULL!	16	14	14	#NULL!	1	#NULL!	132	#NULL!	9.5	9	10	4	7	7	5.5	2	3	#NULL!	60	#NULL!	#NULL!	92	#NULL!	2	2	2	2	2	1	2	#NULL!
05865932702	11	11	11	67	4	1	1	1	1	25.3625	1	1	3	2	3	75	59	#NULL!	20	18	17	89.8	2	119.333	118.333	#NULL!	2.5	5.5	4	1	4	3	1.5	1.5	1	44.3333	59.3333	#NULL!	89.7778	78.7778	#NULL!	2	2	2	2	2	1	2	#NULL!
06044010101	11	13	13	57	2	1	1	2	5	21.4844	2	5	3	2	3	70.6667	70.3333	64	28	23	19	93	2	120	111	109.333	15	13.5	8	11	10	6	4	3.5	2	49.3333	40.6667	45.3333	87.1111	83.8889	79.1111	2	2	2	2	2	2	2	#NULL!
06044010201	16	12	19	73	4	1	1	5	1	23.072	2	5	1	1	2	62.3333	67	67.6667	21	13	24	81	1	114.667	138.667	139.667	7	5.5	8	4	4	7	3	1.5	1	52.3333	71.6667	72	79.7778	90.8889	91.6667	1	2	2	2	2	2	2	#NULL!
06044010202	12	13	12	75	4	1	1	1	1	26.1392	2	5	1	2	3	78.3333	76.3333	76.3333	28	15	13	88	2	179	178	149	13	7.5	5.5	9	7	4	4	0.5	1.5	100.667	101.667	72.6667	111.889	110.222	100.556	2	2	2	2	2	2	2	#NULL!
06044010301	16	11	12	61	3	1	1	2	1	28.664	2	5	2	2	3	69	72.3333	82	29	25	18	107	2	120.667	170.333	164.667	16	11	15.5	11	9	11	5	2	4.5	51.6667	98	82.6667	86.2222	105	109.556	2	2	2	2	2	2	2	#NULL!
06044010302	11	11	11	60	3	1	1	4	1	19.7285	2	5	2	1	1	69	64	60	22	14	15	78	1	128.667	121	119.667	13	15.5	16.5	11	11	11	2	4.5	5.5	59.6667	57	59.6667	88.8889	83	79.8889	2	2	2	2	2	2	2	#NULL!
06044010401	13	13	12	48	2	1	1	2	1	#NULL!	2	5	1	2	1	#NULL!	87	#NULL!	31	21	25	#NULL!	2	#NULL!	123	#NULL!	5.5	8.5	9.5	1	6	5	4.5	2.5	4.5	#NULL!	36	#NULL!	#NULL!	99	#NULL!	2	2	2	1	2	2	2	#NULL!
06044010502	11	11	11	53	2	1	1	5	1	30.0386	2	5	1	2	2	85	82	75.3333	19	13	16	95.5	1	133.667	133.667	118.667	10	11.5	11	7	9	7	3	2.5	4	48.6667	51.6667	43.3333	101.222	99.2222	89.7778	2	2	2	2	2	2	2	#NULL!
06044010601	19	12	13	58	2	1	1	4	1	23.125	2	5	2	2	3	86.3333	87.6667	86.3333	23	24	16	89	2	120	127	136	10.5	12.5	14	7	8	11	3.5	4.5	3	33.6667	39.3333	49.6667	97.5556	100.778	102.889	2	2	2	2	2	1	2	#NULL!
06044010602	11	11	11	58	2	1	2	6	1	29.8988	2	5	1	1	1	64.6667	65	75.3333	16	16	16	100	1	114.667	108.333	122.667	17	15.5	16	11	10	11	6	5.5	5	50	43.3333	47.3333	81.3333	79.4444	91.1111	1	2	2	1	2	2	2	1
06044010701	11	11	11	48	2	1	1	2	1	24.9065	2	2	2	2	3	96	#NULL!	76	28	24	28	90	2	141.333	#NULL!	129.333	13.5	10	11	9	6	8	4.5	4	3	45.3333	#NULL!	53.3333	111.111	#NULL!	93.7778	1	2	2	1	1	2	2	#NULL!
06044010702	11	11	11	47	2	1	1	6	1	24.9695	2	6	2	2	1	98	#NULL!	#NULL!	18	#NULL!	22	90.5	1	135	#NULL!	#NULL!	15	#NULL!	12	11	#NULL!	11	4	#NULL!	1	37	#NULL!	#NULL!	110.333	#NULL!	#NULL!	1	2	2	2	2	2	2	#NULL!
06044010801	11	11	12	54	2	1	1	4	1	28.0232	2	5	4	1	3	89	84.6667	83.3333	33	26	29	91.5	1	122	131.667	120	10.5	12	7.5	7	9	6	3.5	3	1.5	33	47	36.6667	100	100.333	95.5556	2	2	2	2	2	1	2	#NULL!
06044010901	11	12	11	55	2	1	1	1	1	#NULL!	2	5	2	2	3	#NULL!	77	64	24	25	17	#NULL!	2	#NULL!	109.333	99	8	4	3	7	2	1	1	2	2	#NULL!	32.3333	35	#NULL!	87.7778	75.6667	2	2	2	2	2	2	1	#NULL!
06044011001	11	11	11	56	2	1	1	6	1	25.0868	#NULL!	5	4	2	3	138.667	116.333	103.667	26	20	16	97	1	197.667	149	180	9	12.5	7.5	9	10	7	0	2.5	0.5	59	32.6667	76.3333	158.333	127.222	129.111	1	2	2	2	2	2	2	#NULL!
06044011002	11	11	11	53	2	1	1	1	1	26.7918	2	5	3	2	2	99.3333	91.3333	73.6667	24	10	10	94.5	2	181.667	129	140.667	#NULL!	1	0	#NULL!	1	0	#NULL!	0	0	82.3333	37.6667	67	126.778	103.889	96	2	2	2	2	2	2	2	#NULL!
06044011101	11	11	11	66	4	1	1	4	1	17.9902	2	5	2	1	1	81.6667	51.6667	56	20	24	12	76	1	128.667	94.6667	99	11.5	5.5	10.5	10	4	9	1.5	1.5	1.5	47	43	43	97.3333	66	70.3333	2	2	2	2	2	2	2	#NULL!
06044011102	11	11	11	62	3	1	1	4	1	27.3777	2	5	2	2	3	81.6667	67.3333	74	25	27	19	102	2	115	123.667	118.333	15	10	14.5	11	7	10	4	3	4.5	33.3333	56.3333	44.3333	92.7778	86.1111	88.7778	2	2	2	2	2	2	2	#NULL!
06044011201	11	16	23	73	4	1	1	1	1	19.7426	2	5	5	1	3	66	82.6667	#NULL!	30	29	26	87	1	120.333	146	#NULL!	0	2	10.5	0	1	9	#NULL!	1	1.5	54.3333	63.3333	#NULL!	84.1111	103.778	#NULL!	2	2	2	2	2	2	2	#NULL!
06044011301	11	11	11	45	2	1	1	6	1	32.4945	2	5	2	2	3	70.3333	71	87	16	22	11	103	2	126.333	117.667	142.333	15.5	16.5	16	11	11	11	4.5	5.5	5	56	46.6667	55.3333	89	86.5556	105.444	2	2	2	2	2	2	2	#NULL!
06044011302	11	11	11	46	2	1	1	4	1	23.8251	2	5	3	1	2	48	60.6667	66.6667	21	26	18	85.7	1	97.6667	111.667	110	15.5	13.5	7	11	10	5	4.5	3.5	2	49.6667	51	43.3333	64.5556	77.6667	81.1111	2	2	2	2	2	2	2	#NULL!
06044011401	12	11	11	51	2	1	1	5	1	21.988	2	5	2	1	2	72.6667	#NULL!	#NULL!	31	#NULL!	11	80	1	114.333	#NULL!	#NULL!	14	#NULL!	15.5	10	#NULL!	10	4	#NULL!	5.5	41.6667	#NULL!	#NULL!	86.5556	#NULL!	#NULL!	2	2	2	2	2	2	2	#NULL!
06044011402	12	11	11	55	2	1	1	5	1	22.8125	2	5	2	2	3	60.3333	65.3333	66.6667	30	27	20	81	2	103.333	110.667	109.667	14	13	16	10	9	11	4	4	5	43	45.3333	43	74.6667	80.4444	81	2	2	2	2	2	2	2	#NULL!
06044011701	13	11	11	66	4	1	1	5	1	27.5306	2	5	2	2	3	87	77.6667	79	26	26	23	99	2	182	154.667	168.667	11.5	10.5	12.5	10	8	9	1.5	2.5	3.5	95	77	89.6667	118.667	103.333	108.889	1	2	2	2	2	2	2	#NULL!
06044011702	11	11	11	63	3	1	2	4	1	26.5963	2	5	1	1	1	96.6667	81.3333	91.6667	16	16	18	96	1	133.333	137	131	11	16.5	17	7	11	11	4	5.5	6	36.6667	55.6667	39.3333	108.889	99.8889	104.778	2	2	2	2	2	2	2	#NULL!
06044011801	11	11	11	55	2	1	1	5	5	23.3538	2	5	3	1	1	101	#NULL!	#NULL!	30	#NULL!	29	90	1	168.667	#NULL!	#NULL!	8	#NULL!	13.5	4	#NULL!	9	4	#NULL!	4.5	67.6667	#NULL!	#NULL!	123.556	#NULL!	#NULL!	2	2	2	2	2	2	2	#NULL!
06044011902	11	11	11	54	2	1	1	1	1	28.7306	2	5	2	1	1	79.6667	83.6667	61.3333	18	13	18	99	1	142.333	162	110	8	11.5	6	5	10	6	3	1.5	0	62.6667	78.3333	48.6667	100.556	109.778	77.5556	1	2	2	2	2	2	2	#NULL!
06044012002	12	11	14	53	2	1	1	2	1	25.2346	2	5	1	2	3	79.3333	74	73.3333	19	16	16	86	2	127	122	135.333	8	5	9	6	4	8	2	1	1	47.6667	48	62	95.2222	90	94	2	2	2	2	2	2	2	#NULL!
06044012201	11	11	11	65	4	1	1	5	1	28.1682	2	5	1	1	2	91.6667	66.3333	80.6667	16	14	19	94	1	149.333	109.667	138.333	11.5	11	13	8	6	8	3.5	5	5	57.6667	43.3333	57.6667	110.889	80.7778	99.8889	2	2	2	2	2	2	2	#NULL!
06044012202	12	11	11	67	4	1	1	2	1	19.0589	2	5	2	2	3	69.6667	54	70.6667	29	13	14	75	2	126.667	121	157.667	5	9	8	4	8	6	1	1	2	57	67	87	88.6667	76.3333	99.6667	1	2	2	2	2	2	2	#NULL!
06044012301	11	11	#NULL!	70	4	1	1	2	1	19.7553	2	5	4	1	1	88	54.6667	#NULL!	17	25	#NULL!	77.5	1	165	94.6667	#NULL!	7	2	#NULL!	4	2	#NULL!	3	0	#NULL!	77	40	#NULL!	113.667	68	#NULL!	1	2	2	2	2	2	2	#NULL!
06044012401	11	11	18	50	2	1	1	5	5	27.1208	2	5	2	1	1	85.6667	78.3333	71.6667	24	19	10	93	1	134.333	125.333	114.333	14	12	8	10	9	5	4	3	3	48.6667	47	42.6667	101.889	94	85.8889	1	2	2	2	2	2	2	#NULL!
06044012501	22	16	36	64	3	1	1	4	1	27.4047	2	5	2	2	3	74	61.3333	#NULL!	28	22	28	97	2	138.667	114.667	#NULL!	10.5	5	11	8	4	8	2.5	1	3	64.6667	53.3333	#NULL!	95.5556	79.1111	#NULL!	1	2	2	2	2	2	2	#NULL!
06044012502	11	11	11	63	3	1	1	4	1	17.6121	2	5	2	1	1	86.6667	70	79.3333	25	24	10	74	1	142.333	95.3333	124.667	8	3	5	6	3	5	2	0	0	55.6667	25.3333	45.3333	105.222	78.4444	94.4444	1	2	2	1	2	1	2	#NULL!
06044012601	14	11	13	46	2	1	1	4	1	19.0483	2	5	4	1	3	76.6667	79.3333	66	32	20	28	77.4	1	121.333	116.667	104	6	10	12	6	7	8	0	3	4	44.6667	37.3333	38	91.5556	91.7778	78.6667	2	2	2	2	2	2	2	#NULL!
06044012602	11	11	11	48	2	1	1	2	1	21.9854	2	5	3	2	3	92.3333	100	84.6667	33	21	27	83.1	2	154	174	139.667	16	12.5	13	9	10	5	7	2.5	8	61.6667	74	55	112.889	124.667	103	2	2	2	2	2	2	2	#NULL!
06044012701	15	13	11	52	2	1	1	2	3	23.8443	2	6	2	1	3	91.6667	71	74.6667	34	28	21	78	1	139.333	129.333	139	5	9	9	4	4	6	1	5	3	47.6667	58.3333	64.3333	107.556	90.4444	96.1111	2	2	2	1	2	2	2	#NULL!
06044012801	11	11	11	58	2	1	1	5	1	28.3447	2	5	2	2	2	83.6667	81.6667	73.6667	23	18	18	106	1	129.333	132	109	14	13	14.5	11	11	11	3	2	3.5	45.6667	50.3333	35.3333	98.8889	98.4444	85.4444	1	2	2	2	2	2	2	#NULL!
06044012802	11	11	11	55	2	1	1	5	1	29.3333	2	5	2	2	3	84.6667	83.6667	80.3333	22	23	14	99	2	142	140.667	128	11.5	12.5	15.5	9	8	11	2.5	4.5	4.5	57.3333	57	47.6667	103.778	102.667	96.2222	1	2	2	2	2	2	2	#NULL!
06044020101	11	11	11	59	2	1	1	4	1	23.3784	2	5	4	1	1	83	81.6667	78.3333	16	22	19	90	1	136	131.333	133.333	14	13	12.5	8	7	9	3	6	3.5	53	49.6667	55	100.667	98.2222	96.6667	2	2	2	2	2	2	2	#NULL!
06044020102	12	11	13	61	3	1	1	4	1	28.6161	2	5	4	2	3	73.3333	#NULL!	64	21	#NULL!	18	105	2	111.667	#NULL!	121.667	12.5	#NULL!	10.5	9	#NULL!	7	3.5	#NULL!	3.5	38.3333	#NULL!	57.6667	86.1111	#NULL!	83.2222	2	2	2	2	2	2	2	#NULL!
06044020201	11	11	11	53	2	1	2	4	1	19.8752	2	2	3	1	1	95	#NULL!	#NULL!	25	15	17	81	1	132	#NULL!	#NULL!	10	10	3	9	6	3	1	4	0	37	#NULL!	#NULL!	107.333	#NULL!	#NULL!	2	2	2	2	2	2	2	#NULL!
06044020301	12	11	15	58	2	1	1	1	1	26.3931	2	5	1	2	3	106.333	96.3333	82	27	14	26	96	2	160.667	165	130.667	9	14.5	4.5	9	10	2	0	4.5	2.5	54.3333	68.6667	48.6667	124.444	119.222	98.2222	2	2	2	2	2	2	2	#NULL!
06044020302	11	11	11	59	2	1	1	4	1	21.1454	2	5	5	1	1	81.6667	85.6667	66.3333	21	13	20	84	1	138.333	157.667	117.667	11	12.5	12	11	8	9	0	4.5	3	56.6667	72	51.3333	100.556	109.667	83.4444	2	2	2	2	2	2	2	#NULL!
06044020401	11	11	11	49	2	1	1	5	5	26.7351	2	5	2	2	3	101	79	#NULL!	27	23	25	98	1	154.333	132	#NULL!	8	12.5	13	6	9	11	2	3.5	2	53.3333	53	#NULL!	118.778	96.6667	#NULL!	2	2	2	2	2	1	2	#NULL!
06044020501	12	13	16	66	4	1	1	4	1	24.1806	2	5	2	2	3	87.6667	94	74	23	17	16	89	2	153	183	147.667	13	15	10.5	10	10	7	3	5	3.5	65.3333	89	73.6667	109.444	123.667	98.5556	2	2	2	2	2	2	2	#NULL!
06044020502	11	11	11	63	3	1	1	4	1	19.1406	2	5	2	1	1	79	74	63.6667	22	14	19	78	1	129	130.667	111	11.5	15.5	13	9	11	9	2.5	4.5	4	50	56.6667	47.3333	95.6667	92.8889	79.4444	2	2	2	2	2	2	2	#NULL!
06044020601	11	11	11	46	2	1	1	5	1	21.0715	2	5	3	1	3	62.3333	#NULL!	59	25	#NULL!	19	78	1	102.667	#NULL!	103.667	14	#NULL!	3	10	#NULL!	0	4	#NULL!	3	40.3333	#NULL!	44.6667	75.7778	#NULL!	73.8889	2	2	2	2	2	2	2	#NULL!
06044020701	11	12	12	54	2	1	1	5	1	21.4025	2	5	5	2	3	70.6667	77	65	28	17	23	73.2	2	111.667	129.667	108.333	14.5	14	15.5	10	8	8	4.5	6	7.5	41	52.6667	43.3333	84.3333	94.5556	79.4444	2	2	2	2	2	2	2	#NULL!
06044020702	11	11	14	54	2	1	1	5	1	23.8374	2	5	5	1	1	76	94.3333	78.6667	19	18	19	84.3	1	133.333	150.667	141	10	11.5	9	10	6	9	0	5.5	0	57.3333	56.3333	62.3333	95.1111	113.111	99.4444	2	2	2	2	2	2	2	#NULL!
06044020901	14	11	11	55	2	1	1	4	1	24.5913	2	5	2	2	3	105.333	86	76	28	15	19	90	2	130	139.333	119	6	12	16	5	5	11	1	7	5	24.6667	53.3333	43	113.556	103.778	90.3333	2	2	2	2	2	2	2	#NULL!
06044020902	11	11	11	56	2	1	1	6	1	24.3548	2	5	2	1	1	75.6667	90.3333	77.3333	18	18	16	91	1	128.333	145.333	132.333	13.5	17	16	11	10	10	2.5	7	6	52.6667	55	55	93.2222	108.667	95.6667	2	2	2	2	2	2	2	#NULL!
06044021101	14	12	12	75	4	1	1	1	5	21.6016	2	2	4	2	3	75.6667	74.3333	61.3333	27	18	21	78	2	138	141	126.333	6	5.5	1	6	3	1	0	2.5	0	62.3333	66.6667	65	96.4444	96.5556	83	1	2	2	2	2	1	2	#NULL!
06044021201	11	11	11	52	2	1	1	4	1	20.7612	2	5	2	1	3	70.6667	79.3333	72.6667	19	12	17	83	1	113	123.667	114.667	8.5	14.5	13.5	6	10	9	2.5	4.5	4.5	42.3333	44.3333	42	84.7778	94.1111	86.6667	1	2	2	2	2	2	2	#NULL!
06044021202	11	11	14	52	2	1	1	5	1	27.4498	2	5	3	2	3	77.3333	67.6667	67.6667	22	13	24	91	2	123.667	136	124	7	12.5	10	6	9	7	1	3.5	3	46.3333	68.3333	56.3333	92.7778	90.4444	86.4444	2	2	2	2	2	2	2	#NULL!
06044021301	11	11	14	46	2	1	1	5	1	19.6708	2	5	4	1	1	69.3333	72	59.3333	15	12	20	87	1	126	123.667	110.333	17	15	16	11	11	11	6	4	5	56.6667	51.6667	51	88.2222	89.2222	76.3333	2	2	2	2	2	2	2	#NULL!
06044021302	11	11	11	46	2	1	1	5	1	19.7049	1	5	3	2	3	94	72	69.3333	24	13	19	72.3	2	139	114.667	114	9	13.5	16	9	10	11	0	3.5	5	45	42.6667	44.6667	109	86.2222	84.2222	2	2	2	2	2	2	2	#NULL!
06044021401	11	11	11	49	2	1	2	5	1	20.4165	2	5	2	1	1	87.3333	93.3333	90.3333	23	17	19	83	1	139	161.667	167.333	13	12	11	11	7	7	2	5	4	51.6667	68.3333	77	104.556	116.111	116	1	2	2	1	2	2	2	#NULL!
06044021402	11	11	15	49	2	1	1	5	1	29.0579	2	5	2	2	3	72	#NULL!	80	24	16	14	92	2	125.333	#NULL!	126.333	13	8	14.5	11	5	11	2	3	3.5	53.3333	#NULL!	46.3333	89.7778	#NULL!	95.4444	1	2	2	1	2	2	2	#NULL!
06044021501	11	11	11	56	2	1	1	4	1	21.5815	2	5	4	1	3	69.3333	88	67.3333	19	16	22	91	1	114.667	135.667	116.667	13	14	8	10	10	4	3	4	4	45.3333	47.6667	49.3333	84.4444	103.889	83.7778	2	2	2	2	2	2	2	#NULL!
06044021502	12	12	11	58	2	1	1	2	1	18.0374	2	5	5	2	3	67.3333	73	57.6667	25	15	21	74.4	2	119.333	119	104.333	11.5	4.5	11	8	4	10	3.5	0.5	1	52	46	46.6667	84.6667	88.3333	73.2222	2	2	2	2	2	2	2	#NULL!
06044021801	11	11	12	68	4	1	1	2	1	22.1727	2	5	2	1	1	79.6667	80.6667	75.6667	17	16	19	86.3	1	166.333	161.667	141.667	8.5	4	8.5	6	3	5	2.5	1	3.5	86.6667	81	66	108.556	107.667	97.6667	2	2	2	2	2	2	2	#NULL!
06044021802	11	23	16	68	4	1	1	1	1	22.1446	1	5	3	2	3	82.6667	#NULL!	80.6667	27	22	30	84.5	2	146.667	#NULL!	163.667	8.5	6.5	9.5	5	3	7	3.5	3.5	2.5	64	#NULL!	83	104	#NULL!	108.333	1	2	2	2	2	2	1	#NULL!
06044021901	11	11	11	56	2	1	1	6	1	23.3784	2	5	2	1	1	68.3333	#NULL!	74.3333	25	21	19	82	1	114.667	#NULL!	123.333	13.5	14.5	10.5	11	9	8	2.5	5.5	2.5	46.3333	#NULL!	49	83.7778	#NULL!	90.6667	2	2	2	2	2	2	2	#NULL!
06044021902	28	23	20	58	2	1	1	1	1	37.4523	2	5	2	2	3	88.6667	#NULL!	102.667	28	27	21	112	2	150	#NULL!	157.333	6.5	7	12	5	5	9	1.5	2	3	61.3333	#NULL!	54.6667	109.111	#NULL!	120.889	1	2	2	2	2	1	1	#NULL!
06044022101	12	13	11	54	2	1	1	5	1	27.8705	2	2	1	2	3	92.3333	84	96.6667	20	17	23	98	2	168.667	184.667	185	5	9.5	7	3	6	4	2	3.5	3	76.3333	100.667	88.3333	117.778	117.556	126.111	2	2	2	2	2	2	2	#NULL!
06044022102	11	12	11	52	2	1	1	6	1	21.0556	2	2	5	1	3	74.3333	94.6667	71.3333	18	20	17	77	1	120.333	115.333	120.333	6	13.5	9.5	4	11	5	2	2.5	4.5	46	20.6667	49	89.6667	101.556	87.6667	2	2	2	2	2	2	2	#NULL!
06044022201	11	11	11	64	3	1	1	4	1	23.1604	2	5	3	1	3	72	101.333	81.6667	16	15	13	82	1	119.667	122.667	135.667	9.5	11	8	6	7	11	3.5	4	6.5	47.6667	21.3333	54	87.8889	108.444	99.6667	2	2	2	2	2	2	2	#NULL!
06044022202	25	19	#NULL!	64	3	1	1	1	1	18.4186	2	5	3	2	3	85.6667	75.6667	#NULL!	26	#NULL!	#NULL!	78	2	149.333	119	#NULL!	4	#NULL!	#NULL!	3	#NULL!	#NULL!	1	#NULL!	#NULL!	63.6667	43.3333	#NULL!	106.889	90.1111	#NULL!	2	2	2	2	2	2	2	#NULL!
06044022301	11	11	17	64	3	1	1	4	1	17.5392	2	6	2	2	3	102.333	106	#NULL!	17	25	18	80	2	163	183	#NULL!	9.5	10.5	9	7	7	5	2.5	3.5	4	60.6667	77	#NULL!	122.556	131.667	#NULL!	1	2	2	2	2	2	2	#NULL!
06044022302	11	11	11	61	3	1	1	4	1	18.5698	2	5	3	1	3	79.6667	72.6667	69	16	22	19	78	1	129.333	143	129.333	15	14	12	11	10	10	4	4	2	49.6667	70.3333	60.3333	96.2222	96.1111	89.1111	2	2	2	2	2	2	2	#NULL!
06044022401	11	5	11	46	2	1	1	5	1	25.5457	2	5	2	1	3	71.3333	#NULL!	78.6667	18	17	15	90	2	106.333	#NULL!	114.333	10.5	16.5	11.5	7	10	9	3.5	6.5	2.5	35	#NULL!	35.6667	83	#NULL!	90.5556	2	2	2	2	2	2	2	#NULL!
06044022402	11	11	11	48	2	1	1	5	1	23.8754	2	5	1	1	3	66	#NULL!	58	16	20	15	88	1	132.333	#NULL!	113	12	12.5	11	8	8	7	4	4.5	4	66.3333	#NULL!	55	88.1111	#NULL!	76.3333	2	2	2	2	2	2	2	#NULL!
06044030101	38	41	#NULL!	88	5	1	1	1	1	#NULL!	#NULL!	5	3	2	3	#NULL!	96.6667	#NULL!	#NULL!	#NULL!	#NULL!	#NULL!	2	#NULL!	156.333	#NULL!	#NULL!	#NULL!	#NULL!	#NULL!	#NULL!	#NULL!	#NULL!	#NULL!	#NULL!	#NULL!	59.6667	#NULL!	#NULL!	116.556	#NULL!	1	2	2	2	1	1	2	#NULL!
06044030102	11	14	11	75	4	1	1	2	1	19.3787	1	5	4	1	1	78.6667	78	#NULL!	21	#NULL!	11	86	1	144.333	149.667	#NULL!	4	#NULL!	3	4	#NULL!	3	0	#NULL!	0	65.6667	71.6667	#NULL!	100.556	101.889	#NULL!	1	2	2	2	2	2	2	#NULL!
06044030201	14	18	15	50	2	1	1	6	1	28.987	2	5	2	2	3	66.6667	58.3333	63.6667	16	24	19	95	2	126	118.667	119.667	15.5	15.5	12.5	11	10	11	4.5	5.5	1.5	59.3333	60.3333	56	86.4444	78.4444	82.3333	2	2	2	2	2	2	1	#NULL!
06044030202	11	17	11	52	2	1	1	6	1	23.6336	2	3	2	1	1	72.6667	72	80	17	25	10	87	1	121.667	134	135.667	14.5	13	12.5	10	10	11	4.5	3	1.5	49	62	55.6667	89	92.6667	98.5556	2	2	2	2	2	2	2	#NULL!
06044030301	13	12	11	57	2	1	1	2	5	23.0697	2	5	2	1	3	72.6667	81.3333	91	27	28	20	88.5	1	142	163	169.333	15.5	12.5	14	11	9	10	4.5	3.5	4	69.3333	81.6667	78.3333	95.7778	108.556	117.111	1	2	2	1	2	1	2	#NULL!
06044030401	12	17	23	65	4	1	1	4	6	27.0391	2	2	2	1	3	90.6667	87	68	26	17	19	100	1	147	150.667	125.667	11.5	8.5	12.5	9	8	10	2.5	0.5	2.5	56.3333	63.6667	57.6667	109.444	108.222	87.2222	1	2	2	2	2	2	2	#NULL!
06044030501	12	13	13	71	4	1	1	4	5	20.0161	1	2	5	2	3	52.6667	59.6667	57.6667	23	17	23	93	2	117	111.667	89.6667	3	6	10.5	3	5	6	#NULL!	1	4.5	64.3333	52	32	74.1111	77	68.3333	2	2	2	2	2	2	2	#NULL!
06044030602	11	11	11	57	2	1	1	5	2	#NULL!	2	5	2	2	3	#NULL!	82.3333	77.3333	23	8	18	#NULL!	2	#NULL!	152.333	133.333	16.5	18.5	13.5	11	11	10	5.5	7.5	3.5	#NULL!	70	56	#NULL!	105.667	96	2	2	2	2	2	2	2	#NULL!
06044030701	11	15	16	45	2	1	1	4	1	25.815	2	1	2	2	3	68.3333	76.6667	81.6667	27	22	25	86	2	113	117.333	125.667	15	15	11	11	9	4	4	6	7	44.6667	40.6667	44	83.2222	90.2222	96.3333	2	2	2	2	2	2	2	#NULL!
06044030702	11	12	11	47	2	1	1	5	1	32.9966	2	5	2	1	3	97	87	93	20	21	23	110	1	150	138	147.333	9.5	12	12.5	6	9	9	3.5	3	3.5	53	51	54.3333	114.667	104	111.111	1	2	2	2	1	2	2	#NULL!
06044030801	12	14	17	70	4	1	1	5	1	27.3641	2	5	2	2	3	62.6667	85	74.6667	25	26	24	101	2	125.667	168.333	131.667	7	7.5	4.5	6	6	4	1	1.5	0.5	63	83.3333	57	83.6667	112.778	93.6667	2	2	2	2	2	2	2	#NULL!
06044030802	13	27	32	70	4	1	1	5	1	23.3489	2	5	2	1	3	76.3333	96	84	22	19	#NULL!	96	1	134	158.667	125.333	8.5	0	0.5	6	0	0	2.5	#NULL!	0.5	57.6667	62.6667	41.3333	95.5556	116.889	97.7778	1	2	2	2	2	2	2	#NULL!
06044030901	11	11	11	58	2	1	1	4	1	24.8278	2	5	4	2	3	70.6667	71.3333	72.6667	18	26	17	88	2	125.333	126.667	136	13.5	14.5	15	7	10	11	6.5	4.5	4	54.6667	55.3333	63.3333	88.8889	89.7778	93.7778	1	2	2	2	2	2	2	#NULL!
06044030902	11	11	11	55	2	1	1	6	1	19.9509	2	5	3	1	1	62.3333	85.6667	86.6667	16	19	12	85	1	116.333	144.333	149.333	15	15.5	14	11	11	9	4	4.5	5	54	58.6667	62.6667	80.3333	105.222	107.556	2	2	2	2	2	2	2	#NULL!
06044031001	11	11	12	73	4	1	1	1	5	23.8288	2	4	3	2	3	62.3333	66.3333	59.6667	21	13	19	95	2	119.333	125.333	122.333	6	7	8	4	5	7	2	2	1	57	59	62.6667	81.3333	86	80.5556	2	2	2	2	2	2	2	#NULL!
06044031101	11	16	11	69	4	1	1	5	1	26.3591	2	5	2	2	3	66.3333	62.6667	67.6667	18	18	13	92	2	131	124.667	133.333	7	5.5	11.5	3	3	9	4	2.5	2.5	64.6667	62	65.6667	87.8889	83.3333	89.5556	2	2	2	2	2	2	2	#NULL!
06044031102	11	13	11	67	4	1	1	5	1	20.5671	2	4	2	1	3	74.3333	80.3333	92.6667	25	17	17	86	1	121	128	147	9	9.5	14	7	7	11	2	2.5	3	46.6667	47.6667	54.3333	89.8889	96.2222	110.778	1	2	2	2	2	2	2	#NULL!
06044031201	29	32	#NULL!	89	5	1	1	1	1	#NULL!	2	4	#NULL!	2	3	93	89	#NULL!	24	#NULL!	#NULL!	86	2	176.667	153.333	#NULL!	0	#NULL!	#NULL!	0	#NULL!	#NULL!	#NULL!	#NULL!	#NULL!	83.6667	64.3333	#NULL!	120.889	110.444	#NULL!	1	2	2	2	2	1	1	#NULL!
[truncated: 7,751 more rows]
[truncated: 7 more columns]
